# Supplementary material for: Non-coding transcriptomic profiles in the sheep mammary gland during different lactation periods
Source: Front Vet Sci. 2022 Nov 8;9:983562. doi: 10.3389/fvets.2022.983562 (PMC9679157; doi:10.3389/fvets.2022.983562)
Supplement: Supplementary Table S1 — Detailed information of version and parameters of used software. [file Table_1.XLSX]

## Sheet: Sheet1
Software	Version	Parameters
fastp	0.23.2	-i -o
Hisat2	2.0.5	--no --unal -t -phred33 --rna-strandness RF --dta-cufflinks --Cun-conc-gz
miRDeep2	2_0_0_5	quantifier.pl -p -m -r -y -g 0 -T 10
srna-tools-cli	2.5.2	-tool phasing -abundance 3 -pval 0.001 -minsize 20 -maxsize 26 -trrna
miREvo	1.1	-I -r -M -m -k -p 10 -g 50000
find_circ	-	-
CIRI2	2.0.5	-p -t -4
DEseq	2.15.3	qvalue<0.05
GOseq	3.3.2	-
KOBAS	2.0	blastx 1e-10 padjust:BH
miRanda	3.3a	-sc 140 -en -10 -scale 4 -strict -out
RNAhybrid	2.1	-t
