# Supplementary material for: Non-coding transcriptomic profiles in the sheep mammary gland during different lactation periods
Source: Front Vet Sci. 2022 Nov 8;9:983562. doi: 10.3389/fvets.2022.983562 (PMC9679157; doi:10.3389/fvets.2022.983562)
Supplement: Supplementary Table S2 — Sequence and designed primers of selected micro ribonucleic acids (miRNAs) and circular RNAs (circRNAs). [file Table_2.XLSX]

## Sheet: Primers
Sequence and designed primers of selected miRNAs and circRNAs
Primer information
Type	ID	Primer sequences (5′ - 3′)		Product Size	Accession
circRNAs	novel_circ_0002947	F	TCTTGGTTTTTGTCACAGAA	128	Supplementary Table S1: Sequences of selected RNAs
		R	GAAGTGGTCATAATCGTCGT
	novel_circ_0009370	F	TGTGTGTCTACTCTGTCTCA	267
		R	TTATTTTATCTTGTCCATTT
	novel_circ_0007826	F	GCCTCCCCTCAAGCAGAAGC	231
		R	AGCGAGACAAACTGAAAAAC
	novel_circ_0000885	F	GGGCTGTTTTTCAGTTTGTC	149
		R	ATATCTTGCTGGGTTTTGGC
	novel_circ_0000578	F	AAGAACTGGGTGAAGGAGTT	133
		R	AAGCAGACGGTCTGTGTGAG
miRNAs	novel_miR_111	F	CGCGGGGAGACGCGTG
		R	AGTGCAGGGTCCGAGGTATT
	novel_miR_139	F	CCCGGGCTGGAGGAGT
		R	AGTGCAGGGTCCGAGGTATT
	oar-let-7a	F	GCGCGTGAGGTAGTAGGTTGT
		R	AGTGCAGGGTCCGAGGTATT
	oar-miR-10b	F	GCGACCCTGTAGAACCGAA
		R	AGTGCAGGGTCCGAGGTATT
	oar-miR-21	F	GCGCGTAGCTTATCAGACTGAT
		R	AGTGCAGGGTCCGAGGTATT
Reference gene	GAPDH	F	CAGGAGCACGAGAGGAAGAGAGA		NM_001190390.1
		R	CAGGGCCTTGAGGATGGAAATGT
	U6	F	TGGAACGATACAGAGAAGATTAGCA
		R	AGTGCAGGGTCCGAGGTATT

## Sheet: Sequence of selected RNAs
>novel_circ_0002947
GGAGCCGCTGGCATTTTATGCTATGTCGGAGCCTATGTCTTCATCACTTACGACGATTATGACCACTTCTTTGAAGATGTGTACACTCTCATCCCTGCTGTGGTGATCATAGCTGTTGGGGCCCTTCTTTTCATTATTGGGCTAATTGGTTGCTGTGCCACAATCCGGGAAAGCCGCTGTGGACTTGCCACGTTTGTCATCATCCTACTCTTGGTTTTTGTCACAGAAGTTGTTGTTGTGGTTTTGGGATATGTTTACAGAGCAAAG
>novel_circ_0009370
AGTGAGCGAAAATGTCTTTATTTAAAGCCCGTGATTGGTGGTCTACTGTTCTGGGAGATAAAGAAGAATTTGATCAAGGCTGTTTGTGTTTGGCTGATGTTGACAATACTGGAAATGGACAAGATAAAATAATTGTGGGCAGCTTTATGGGATACCTAAGAATCTTTAATCCTCATCCTGTAAAAACAGGAGATGGAGCTCAAGCTGAGGATTTGCTTCTAGAAGTGCATCTACGAGATCCAATATTGCAAGTGGAAGTAGGAAAGTTTGTTTCAGGTACTGAGATGCTTCATTTGGCTGTGTTGCATTCAAGAAAATTGTGTGTCTACTCTGTCTCAGGAACCTTGGGTAATGTGGAACATGGGAACCAGTATCAGATCAAATTGATGTATGAACATA…
>novel_circ_0007826
ATTTACACAGACTGGGCCAACCACTACCTAGCAAAATCGGGCCACAAACGGCTGATCAAGGATTTGCAGCAAGACATTGCAGATGGAGTCCTGCTAGCAGAAATCATCCAGATCATTGAAATAAGAAATGGAAACTTAAAAGCCATTCTAGGGCTGTTTTTCAGTTTGTCTCGCTACAAGCAGCAGCAGCACCACCAGCAGCAGTATTATCAATCCTTGGTGGAGCTTCAACAACGCGTCACCCACGCCTCCCCTCAAGCAGAAGCCAGCCAGGCCAAAACCCAGCAAGATATGCAGTCCAG
>novel_circ_0000885
ACAATGAATGATTTTGACTATTTGAAACTACTAGGTAAAGGCACTTTTGGGAAAGTTATTTTGGTTCGAGAGAAGGCAAGTGGAAAATATTATGCTATGAAGATTCTGAAGAAAGAAGTTATTATTGCCAAGGATGAAGTGGCACACACTTTAACTGAAAGCAGAGTATTAAAGAACACTAGACATCCCTTTTTAACATCCCTGAAATATTCCTTCCAGACAAAAGACCGTTTGTGTTTTGTGATGGAATATGTTAATGGGGGAGAG
>novel_circ_0000578
CGGCCTTCCTCACACAGACCGTCTGCTTGGACGACACAACAGTCAAGTTTGAGATCTGGGACACAGCTGGACAGGAGCGGTATCACAGCCTGGCCCCCATGTACTATCGGGGGGCCCAGGCTGCCATCGTGGTCTACGACATCACCAACACAGATACCTTTGCACGGGCCAAGAACTGGGTGAAGGAGTTGCAGAGGCAGGCCAGCCCCAACATCGTCATTGCGCTCGCAGGCAACAAGGCGGACCTGGCCAGCAAGAGAGCCGTGGAGTTCCAG
>oar-let-7a
UGAGGUAGUAGGUUGUAUAGUU
>oar-miR-10b
ACCCUGUAGAACCGAAUUUGUG
>oar-miR-21
UAGCUUAUCAGACUGAUGUUGAC
>novel_111
gggagacgcguguguuuu
>novel_139
ucccgggcuggaggagucugcag
