# Supplementary material for: Non-coding transcriptomic profiles in the sheep mammary gland during different lactation periods
Source: Front Vet Sci. 2022 Nov 8;9:983562. doi: 10.3389/fvets.2022.983562 (PMC9679157; doi:10.3389/fvets.2022.983562)
Supplement: Supplementary Table S3 — An overview of miRNA/circRNA sequencing data. [file Table_3.XLSX]

## Sheet: Sheet1
Table 1 | Overview of miRNA sequencing data
Sample name	Raw reads	Clean reads	Clean reads rates (%)	Q30(%)	GC content (%)	Total mapped	Mapping rates (%)
EL1	10851298	10450902	96.31	95.11	48.85	9,566,283	95.93
EL2	20770259	19,685,807	94.78	86.38	48.71	17,967,848	95.03
EL3	17404219	16,882,406	97	95.92	48.87	16,133,078	97.54
PL1	32430390	31227827	96.29	93.77	48.63	28,689,588	94.88
PL2	21614799	20708843	95.81	93.54	48.7	19,023,499	93.33
PL3	14793892	14370725	97.14	96.02	49.23	13,309,922	97.14
PP1	17908819	17234136	96.23	94.75	49.26	15935547	95.52
PP2	18710899	18079191	96.62	95.25	49.01	16890854	96.28
PP3	23219300	22467021	96.76	95.25	49.24	21212783	95.32
Note: EL, PL, and PP represent early lactation, peak lactation and perinatal period, respectively.
Table 2 | Overview of circRNA sequencing data
Sample name	Raw reads	Clean reads	Clean reads rates (%)	Q30(%)	GC content (%)	Total mapped	Mapping rates (%)
EL1	85892976	83397464	97.09	94.87	54.23	69748585	83.63
EL2	122553262	119604884	97.59	93.42	54.86	92742845	77.54
EL3	101117114	98094108	97.01	93.45	52.16	86825846	88.51
PL1	81546644	79336108	97.29	94.62	55.07	64571506	81.39
PL2	93928750	91352292	97.26	93.7	54.9	75082864	82.19
PL3	133878310	129062170	96.4	89.94	53.57	98740079	76.51
PP1	123985202	121100554	97.67	93.63	53.62	97772177	80.74
PP2	127128826	124208970	97.7	95.14	54.89	100607476	81
PP3	106497448	104018886	97.67	93.14	52.96	86744325	83.39
Note: EL, PL, and PP represent early lactation, peak lactation and perinatal period, respectively.
