# Supplementary material for: Non-coding transcriptomic profiles in the sheep mammary gland during different lactation periods
Source: Front Vet Sci. 2022 Nov 8;9:983562. doi: 10.3389/fvets.2022.983562 (PMC9679157; doi:10.3389/fvets.2022.983562)
Supplement: Supplementary Table S4 — Detailed information of annotated miRNAs and circRNAs. [file Table_4.XLS]

## Sheet: circRNA_description
circ_ID	sourc_gene	PL_readcount	PP_readcount	log2FoldChange(PL_vs_PP)	pval(PL_vs_PP)	qval(PL_vs_PP)	significant(PL_vs_PP)	PL_readcount	EL_readcount	log2FoldChange(PL_vs_EL)	pval(PL_vs_EL)	qval(PL_vs_EL)	significant(PL_vs_EL)	EL_readcount	PP_readcount	log2FoldChange(EL_vs_PP)	pval(EL_vs_PP)	qval(EL_vs_PP)	significant(EL_vs_PP)	PP1.readcount	PP2.readcount	PP3.readcount	EL1.readcount	EL2.readcount	EL3.readcount	PL1.readcount	PL2.readcount	PL3.readcount	PP1.tpm	PP2.tpm	PP3.tpm	EL1.tpm	EL2.tpm	EL3.tpm	PL1.tpm	PL2.tpm	PL3.tpm	chr	start	end	strand	full_length	splice_length	feature	samples	junction_read	gene_name	gene_description	biological_process
novel_circ_0009497	ENSOARG00000004026	7.17736	10.1332	-0.4527	0.48109	0.94514	FALSE	5.84285	6.22583	-0.079264	0.89418	0.99665	FALSE	8.27539	10.8613	-0.29684	0.64398	0.93672	FALSE	18	13	10	2	8	14	4	7	6	477.821	343.053	276.419	142.786	347.766	471.65	319.668	326.067	250.92	chr4	93025050	93027805	-	2755	358	exon:93025051-93025207,exon:93027605-93027805	HW1,HW2,HW3,HC1,HC2,HC3,HG1,HG2,HG3	18,13,10,2,8,14,4,7,6	TNPO3	Exportin-1/Importin-beta-like||Armadillo-type fold	GO:0006606
novel_circ_0009714	ENSOARG00000016187	5.69028	4.9777	0.12341	0.88225	0.9805	FALSE	4.57671	2.54592	0.3916	0.52356	0.99665	FALSE	3.36395	5.34579	-0.5272	0.51422	0.90094	FALSE	11	4	5	2	2	5	7	3	2	292.002	105.555	138.209	142.786	86.9414	168.447	559.418	139.743	83.64	chr5	20312816	20333423	+	20607	322	exon:20312817-20312951,exon:20316496-20316596,exon:20333338-20333423	HW1,HW2,HW3,HC1,HC2,HC3,HG1,HG2,HG3	11,4,5,2,2,5,7,3,2	FNIP1	-	GO:0000122//GO:0001932//GO:0001934//GO:0002327//GO:0002904//GO:0009267//GO:0031334//GO:0031929//GO:0032007//GO:0033138//GO:0043154//GO:2000973
novel_circ_0009399	ENSOARG00000009182	12.312	4.74029	1.2446	0.074307	0.59714	FALSE	10.0111	12.1137	-0.20876	0.69635	0.99665	FALSE	15.9804	5.10248	1.4801	0.01807	0.23582	TRUE	7	3	9	10	14	17	10	6	12	185.819	79.1661	248.777	713.929	608.59	572.718	799.169	279.486	501.84	chr4	68311491	68324232	-	12741	405	exon:68311492-68311640,exon:68311983-68312166,exon:68324161-68324232	HW1,HW2,HW3,HC1,HC2,HC3,HG1,HG2,HG3	7,3,9,10,14,17,10,6,12	TAX1BP1	Coiled-coil transcriptional coactivator-like	GO:0032088
novel_circ_0001385	ENSOARG00000013212	0	4.62231	-3.1072	0.0080672	NA	TRUE	0	3.78695	-0.87814	0.096999	0.99665	FALSE	5.03754	4.92956	0.051821	0.95175	0.98771	FALSE	5	11	3	0	11	3	0	0	0	132.728	290.276	82.9256	0	478.178	101.068	0	0	0	chr13	32129748	32144957	-	15209	344	exon:32129749-32129902,exon:32130781-32130890,exon:32144878-32144957	HW1,HW2,HW3,HC2,HC3	5,11,3,11,3	NSUN6	RNA (C5-cytosine) methyltransferase||PUA domain||SAM-dependent methyltransferase RsmB/NOP2-type||S-adenosyl-L-methionine-dependent methyltransferase||Ribosomal RNA methyltransferase FtsJ domain||PUA-like domain	GO:0030488//GO:0032259
novel_circ_0001384	ENSOARG00000013212	12.8628	6.85925	0.82109	0.18993	0.78725	FALSE	10.4241	9.1711	0.13534	0.81149	0.99665	FALSE	12.0709	7.3325	0.60945	0.35881	0.8209	FALSE	9	13	6	8	16	5	11	9	9	238.911	343.053	165.851	571.143	695.531	168.447	879.086	419.229	376.38	chr13	32129748	32130890	-	1142	264	exon:32129749-32129902,exon:32130781-32130890	HW1,HW2,HW3,HC1,HC2,HC3,HG1,HG2,HG3	9,13,6,8,16,5,11,9,9	NSUN6	RNA (C5-cytosine) methyltransferase||PUA domain||SAM-dependent methyltransferase RsmB/NOP2-type||S-adenosyl-L-methionine-dependent methyltransferase||Ribosomal RNA methyltransferase FtsJ domain||PUA-like domain	GO:0030488//GO:0032259
novel_circ_0001383	ENSOARG00000013212	0	3.39259	-2.7212	0.022747	NA	TRUE	0	0.568958	-0.22243	0.48922	0.99665	FALSE	0.755643	3.61564	-1.379	0.16409	0.66353	FALSE	2	9	3	0	2	0	0	0	0	53.0912	237.498	82.9256	0	86.9414	0	0	0	0	chr13	32105474	32144957	-	39483	344	exon:32129749-32129902,exon:32130781-32130890,exon:32144878-32144957	HW1,HW2,HW3,HC2	2,9,3,2	NSUN6	RNA (C5-cytosine) methyltransferase||PUA domain||SAM-dependent methyltransferase RsmB/NOP2-type||S-adenosyl-L-methionine-dependent methyltransferase||Ribosomal RNA methyltransferase FtsJ domain||PUA-like domain	GO:0030488//GO:0032259
novel_circ_0000895	ENSOARG00000006316	7.23806	4.94825	0.46085	0.55009	0.95143	FALSE	5.84995	3.59707	0.34228	0.577	0.99665	FALSE	4.73128	5.30165	-0.15438	0.85769	0.97449	FALSE	11	6	3	3	8	0	7	5	4	292.002	158.332	82.9256	214.179	347.766	0	559.418	232.905	167.28	chr12	31984424	31997327	-	12903	395	exon:31984425-31984613,exon:31987850-31987914,exon:31997187-31997327	HW1,HW2,HW3,HC1,HC2,HG1,HG2,HG3	11,6,3,3,8,7,5,4	SDCCAG8	-	GO:0001764//GO:0007098//GO:0030010//GO:0031023//GO:0035148
novel_circ_0009392	ENSOARG00000008738	0	1.97034	-2.184	0.071454	NA	FALSE	0	0	NA	NA	NA	NA	0	2.10998	-1.8795	0.068131	NA	FALSE	3	3	2	0	0	0	0	0	0	79.6369	79.1661	55.2837	0	0	0	0	0	0	chr4	66359940	66361235	+	1295	398	exon:66359941-66360143,exon:66361041-66361235	HW1,HW2,HW3	3,3,2	SCRN1	Peptidase C69, dipeptidase A	GO:0006508
novel_circ_0000890	ENSOARG00000006316	0	4.72556	-3.1744	0.0065047	NA	TRUE	0	0.657681	-0.23336	0.4764	0.99665	FALSE	0.881503	5.0804	-1.5957	0.089529	0.54564	FALSE	7	4	8	0	0	3	0	0	0	185.819	105.555	221.135	0	0	101.068	0	0	0	chr12	31855552	31867835	-	12283	369	exon:31855553-31855684,exon:31865515-31865623,exon:31867708-31867835	HW1,HW2,HW3,HC3	7,4,8,3	SDCCAG8	-	GO:0001764//GO:0007098//GO:0030010//GO:0031023//GO:0035148
novel_circ_0001388	ENSOARG00000013354	0	2.96274	-2.6401	0.027312	NA	TRUE	0	1.22664	-0.37496	0.34613	0.99665	FALSE	1.63715	3.17875	-0.60193	0.51649	0.90355	FALSE	3	4	5	0	2	3	0	0	0	79.6369	105.555	138.209	0	86.9414	101.068	0	0	0	chr13	32298292	32298903	+	611	142	exon:32298293-32298434	HW1,HW2,HW3,HC2,HC3	3,4,5,2,3	EPC1	Enhancer of polycomb, C-terminal||Enhancer of polycomb-like, N-terminal	GO:0000122//GO:0006357//GO:0043967//GO:0043968//GO:0045814//GO:0045892//GO:0045944
novel_circ_0001545	ENSOARG00000010993	0	13.0959	-4.444	3.72e-05	0.006349	TRUE	0	1.29189	-0.39014	0.33442	0.99665	FALSE	1.72113	14.0418	-2.4251	0.001273	0.04664	TRUE	20	17	16	0	3	2	0	0	0	530.912	448.608	442.27	0	130.412	67.3786	0	0	0	chr13	6356639	6381145	+	24506	234	exon:6376499-6376642,exon:6381056-6381145	HW1,HW2,HW3,HC2,HC3	20,17,16,3,2	ISM1	AMOP||Thrombospondin, type 1 repeat	--
novel_circ_0001547	ENSOARG00000010365	11.1075	10.5332	0.06835	0.9073	0.98617	FALSE	9.03304	8.53297	0.060697	0.9129	0.99665	FALSE	11.2674	11.2632	-0.0042955	0.99418	0.99794	FALSE	12	20	11	6	13	10	7	10	9	318.547	527.774	304.061	428.357	565.119	336.893	559.418	465.81	376.38	chr13	63672495	63676994	-	4499	388	exon:63672496-63672777,exon:63676889-63676994	HW1,HW2,HW3,HC1,HC2,HC3,HG1,HG2,HG3	12,20,11,6,13,10,7,10,9	NCOA6	-	GO:0006352//GO:0006974//GO:0030099//GO:0045944
novel_circ_0001546	ENSOARG00000010365	5.41237	6.69634	-0.22159	0.79627	0.975	FALSE	4.46091	4.45051	0.013311	0.98231	0.99665	FALSE	5.86474	7.18123	-0.24733	0.76663	0.96796	FALSE	15	7	5	3	11	0	0	6	8	398.184	184.721	138.209	214.179	478.178	0	0	279.486	334.56	chr13	63668844	63676994	-	8150	262	exon:63668845-63669000,exon:63676889-63676994	HW1,HW2,HW3,HC1,HC2,HG2,HG3	15,7,5,3,11,6,8	NCOA6	-	GO:0006352//GO:0006974//GO:0030099//GO:0045944
novel_circ_0004713	ENSOARG00000016047	3.85973	6.62237	-0.61126	0.48637	0.94632	FALSE	3.19225	0	0.81811	0.11273	0.99665	FALSE	0	7.0782	-3.2721	0.00098033	0.040099	TRUE	11	12	4	0	0	0	0	3	7	292.002	316.664	110.567	0	0	0	0	139.743	292.74	chr1	68211203	68213925	-	2722	279	intron:68211204-68211372,intron:68213816-68213925	HW1,HW2,HW3,HG2,HG3	11,12,4,3,7	TGFBR3	Zona pellucida domain	GO:0001837//GO:0006955//GO:0007179//GO:0030509//GO:0032354//GO:0034695//GO:0034699//GO:0035556//GO:0051271//GO:0060317//GO:0060389
novel_circ_0001540	ENSOARG00000009759	1.16814	3.92604	-1.2221	0.25423	NA	FALSE	0.948057	2.2993	-0.29432	0.57346	0.99665	FALSE	3.06445	4.19606	-0.29088	0.73887	0.96568	FALSE	7	7	2	0	5	4	0	3	0	185.819	184.721	55.2837	0	217.354	134.757	0	139.743	0	chr13	63400938	63411776	+	10838	280	exon:63400939-63401076,exon:63403833-63403878,exon:63411681-63411776	HW1,HW2,HW3,HC2,HC3,HG2	7,7,2,5,4,3	ITCH	WW domain||HECT||C2 domain	GO:0000209//GO:0002669//GO:0006511//GO:0016567//GO:0032088//GO:0035519//GO:0043066//GO:0045732//GO:0046329//GO:0046642//GO:0050687//GO:0051865//GO:0070534//GO:0070936//GO:0090085//GO:2000646
novel_circ_0002944	ENSOARG00000001531	0	3.18516	-2.7196	0.022576	NA	TRUE	0	0.853437	-0.24476	0.46335	0.99665	FALSE	1.13346	3.40549	-1.0164	0.29738	0.78845	FALSE	4	6	3	0	3	0	0	0	0	106.182	158.332	82.9256	0	130.412	0	0	0	0	chr18	30902053	30909199	-	7146	251	exon:30902054-30902161,exon:30909057-30909199	HW1,HW2,HW3,HC2	4,6,3,3	SCAPER	Zinc finger, U1-type	--
novel_circ_0002947	ENSOARG00000001693	12.2757	4.68148	1.284	0.049347	0.50602	TRUE	9.98109	5.46504	0.5659	0.32924	0.99665	FALSE	7.23159	5.01236	0.47041	0.52057	0.9038	FALSE	8	7	4	4	3	13	7	13	9	212.365	184.721	110.567	285.572	130.412	437.961	559.418	605.552	376.38	chr18	31204077	31204593	-	516	267	exon:31204078-31204152,exon:31204402-31204593	HW1,HW2,HW3,HC1,HC2,HC3,HG1,HG2,HG3	8,7,4,4,3,13,7,13,9	TSPAN3	Tetraspanin||Tetraspanin, EC2 domain||Tetraspanin/Peripherin	--
novel_circ_0004718	n/a	16.2616	15.7336	0.031725	0.95623	0.99585	FALSE	13.183	18.365	-0.39997	0.40977	0.99665	FALSE	24.2795	16.8284	0.49949	0.33688	0.80966	FALSE	28	26	10	13	19	33	13	13	11	743.277	686.106	276.419	928.107	825.943	1111.75	1038.92	605.552	460.02	chr1	68339882	68342935	-	3053	313	intergenic_region:68339883-68340062,intergenic_region:68342803-68342935	HW1,HW2,HW3,HC1,HC2,HC3,HG1,HG2,HG3	28,26,10,13,19,33,13,13,11	--	--	--
novel_circ_0009372	ENSOARG00000006604	0	3.24424	-2.7037	0.023589	NA	TRUE	0	1.57637	-0.45907	0.28543	0.99665	FALSE	2.09895	3.49011	-0.47756	0.60322	0.93105	FALSE	6	2	5	0	4	2	0	0	0	159.274	52.7774	138.209	0	173.883	67.3786	0	0	0	chr4	63813441	63823979	-	10538	336	exon:63813442-63813587,exon:63817919-63818108	HW1,HW2,HW3,HC2,HC3	6,2,5,4,2	FKBP9	Peptidyl-prolyl cis-trans isomerase, FKBP-type, domain||EF-hand domain	GO:0000413//GO:0006457
novel_circ_0009370	ENSOARG00000006163	1.15354	8.32602	-2.1891	0.022743	0.32021	TRUE	0.961798	0	0.25585	0.44709	0.99665	FALSE	0	8.89705	-3.5714	0.00025147	0.017829	TRUE	12	16	6	0	0	0	0	0	3	318.547	422.219	165.851	0	0	0	0	0	125.46	chr4	63672770	63694790	-	22020	453	exon:63672771-63672884,exon:63682124-63682188,exon:63685163-63685313,exon:63694668-63694790	HW1,HW2,HW3,HG3	12,16,6,3	BBS9	-	GO:0045444//GO:0060271//GO:0061512
novel_circ_0009371	n/a	0	3.49602	-2.7837	0.019384	NA	TRUE	0	0	NA	NA	NA	NA	0	3.76282	-2.4938	0.015096	NA	TRUE	6	2	6	0	0	0	0	0	0	159.274	52.7774	165.851	0	0	0	0	0	0	chr4	63796083	63823979	-	27896	426	intergenic_region:63796084-63796363,intergenic_region:63823834-63823979	HW1,HW2,HW3	6,2,6	--	--	--
novel_circ_0002493	ENSOARG00000010589	4.85569	6.99195	-0.48132	0.53416	0.95143	FALSE	3.93299	3.76864	-0.0062084	0.99192	0.99665	FALSE	5.0373	7.52748	-0.3934	0.62267	0.93672	FALSE	11	4	13	0	4	12	4	4	3	292.002	105.555	359.344	0	173.883	404.272	319.668	186.324	125.46	chr17	14062319	14065201	-	2882	382	exon:14062320-14062499,exon:14063268-14063368,exon:14065101-14065201	HW1,HW2,HW3,HC2,HC3,HG1,HG2,HG3	11,4,13,4,12,4,4,3	SMARCA5	Histone deacetylase complex, subunit 2/3||Homeodomain-like||Helicase superfamily 1/2, ATP-binding domain||SNF2-related||ISWI, HAND domain||Helicase, C-terminal||P-loop containing nucleoside triphosphate hydrolase||Helicase/UvrB domain||SLIDE domain||DEAD/DEAH box helicase domain||SANT/Myb domain	GO:0000183//GO:0006325//GO:0006333//GO:0006334//GO:0006338//GO:0006352//GO:0016584//GO:0043044//GO:0045893//GO:1990830
novel_circ_0002491	ENSOARG00000010589	54.7626	66.7657	-0.28377	0.46318	0.93948	FALSE	44.4091	34.4215	0.32359	0.37668	0.99665	FALSE	45.4892	71.6572	-0.62758	0.092273	0.5513	FALSE	78	83	109	24	43	53	40	51	35	2070.56	2190.26	3012.96	1713.43	1869.24	1785.53	3196.68	2375.63	1463.7	chr17	14047245	14047701	-	456	269	exon:14047246-14047365,exon:14047553-14047701	HW1,HW2,HW3,HC1,HC2,HC3,HG1,HG2,HG3	78,83,109,24,43,53,40,51,35	SMARCA5	Histone deacetylase complex, subunit 2/3||Homeodomain-like||Helicase superfamily 1/2, ATP-binding domain||SNF2-related||ISWI, HAND domain||Helicase, C-terminal||P-loop containing nucleoside triphosphate hydrolase||Helicase/UvrB domain||SLIDE domain||DEAD/DEAH box helicase domain||SANT/Myb domain	GO:0000183//GO:0006325//GO:0006333//GO:0006334//GO:0006338//GO:0006352//GO:0016584//GO:0043044//GO:0045893//GO:1990830
novel_circ_0003947	ENSOARG00000020394	0.778757	0.503739	0.26632	0.8223	NA	FALSE	0.632038	1.88824	-0.35275	0.50504	0.99665	FALSE	2.48245	0.541761	1.2433	0.22145	NA	FALSE	2	0	0	2	2	2	0	2	0	53.0912	0	0	142.786	86.9414	67.3786	0	93.1619	0	chr1	190509719	190512662	+	2943	243	exon:190509720-190509778,exon:190512479-190512662	HW1,HC1,HC2,HC3,HG2	2,2,2,2,2	ACAP2	Ankyrin repeat-containing domain||Pleckstrin homology domain||Arf GTPase activating protein||Ankyrin repeat	GO:0043547
novel_circ_0002450	ENSOARG00000004819	0	4.23673	-3.0286	0.01003	NA	TRUE	0	0	NA	NA	NA	NA	0	4.55705	-2.7384	0.0071243	0.12647	TRUE	7	3	7	0	0	0	0	0	0	185.819	79.1661	193.493	0	0	0	0	0	0	chr16	7740687	7751666	-	10979	270	exon:7740688-7740735,exon:7740834-7740872,exon:7751484-7751666	HW1,HW2,HW3	7,3,7	ARHGEF28	Protein kinase C-like, phorbol ester/diacylglycerol-binding domain||Dbl homology (DH) domain||Pleckstrin homology domain||Ankyrin repeat-containing domain	GO:0035023//GO:0035556
novel_circ_0009572	ENSOARG00000018799	5.11289	2.0146	0.98958	0.35589	0.89048	FALSE	4.12451	2.10746	0.39814	0.50946	0.99665	FALSE	2.77628	2.17436	0.24382	0.79563	0.97148	FALSE	4	0	4	2	2	3	3	9	0	106.182	0	110.567	142.786	86.9414	101.068	239.751	419.229	0	chr5	105044034	105044302	+	268	268	exon:105044035-105044302	HW1,HW3,HC1,HC2,HC3,HG1,HG2	4,4,2,2,3,3,9	FER	Protein kinase-like domain||Serine/threonine/dual specificity protein kinase, catalytic domain||SH2 domain||Tyrosine-protein kinase, Fes/Fps type||Protein kinase domain||Tyrosine-protein kinase, catalytic domain||Serine-threonine/tyrosine-protein kinase catalytic domain||F-BAR domain	GO:0000226//GO:0000278//GO:0001932//GO:0006468//GO:0006935//GO:0007155//GO:0007165//GO:0007260//GO:0008283//GO:0008284//GO:0010591//GO:0010762//GO:0016310//GO:0018108//GO:0019221//GO:0030335//GO:0030838//GO:0031532//GO:0032496//GO:0032869//GO:0033007//GO:0034446//GO:0034614//GO:0035426//GO:0036006//GO:0036119//GO:0038028//GO:0038095//GO:0038109//GO:0042058//GO:0044331//GO:0046777//GO:0048008//GO:…
novel_circ_0006383	ENSOARG00000009556	29.9757	19.0357	0.63432	0.17418	0.77494	FALSE	24.476	21.6123	0.15395	0.72443	0.99665	FALSE	28.549	20.4287	0.46328	0.30442	0.79242	FALSE	22	24	31	16	25	34	17	20	34	584.004	633.329	856.898	1142.29	1086.77	1145.44	1358.59	931.619	1421.88	chr26	18864723	18875180	-	10457	265	exon:18864724-18864802,exon:18871193-18871224,exon:18875027-18875180	HW1,HW2,HW3,HC1,HC2,HC3,HG1,HG2,HG3	22,24,31,16,25,34,17,20,34	MICU3	EF-hand domain	--
novel_circ_0009578	ENSOARG00000018858	1.53805	4.71075	-1.1797	0.2471	0.85535	FALSE	1.2824	0.853437	0.085725	0.84347	0.99665	FALSE	1.13346	5.06016	-1.4786	0.11397	0.59858	FALSE	6	5	8	0	3	0	0	0	4	159.274	131.944	221.135	0	130.412	0	0	0	167.28	chr5	105632720	105637473	-	4753	237	intron:105632721-105632842,intron:105633231-105633345	HW1,HW2,HW3,HC2,HG3	6,5,8,3,4	PJA2	Zinc finger, C3HC4 RING-type||Zinc finger, RING-type	GO:0006954//GO:0010738//GO:0016567//GO:0034137//GO:0035329//GO:0043030//GO:0045087//GO:0046330//GO:1900745
novel_circ_0005336	ENSOARG00000004654	12.1906	10.9328	0.16991	0.78488	0.975	FALSE	9.99689	8.21915	0.18583	0.74568	0.99665	FALSE	10.902	11.7438	-0.065352	0.91563	0.98413	FALSE	19	10	15	3	15	12	4	10	16	504.367	263.887	414.628	214.179	652.061	404.272	319.668	465.81	669.12	chr21	8987223	9036143	+	48920	463	exon:8987224-8987366,exon:9029623-9029653,exon:9029833-9029932,exon:9033112-9033135,exon:9034480-9034539,exon:9036039-9036143	HW1,HW2,HW3,HC1,HC2,HC3,HG1,HG2,HG3	19,10,15,3,15,12,4,10,16	PICALM	ENTH/VHS||ENTH domain||AP180 N-terminal homology (ANTH) domain	GO:0006897//GO:0006898//GO:0006900//GO:0007409//GO:0007611//GO:0008283//GO:0010629//GO:0016188//GO:0016197//GO:0030097//GO:0030100//GO:0031623//GO:0032880//GO:0035459//GO:0043547//GO:0045056//GO:0045893//GO:0048261//GO:0048268//GO:0048813//GO:0055072//GO:0072583//GO:0090647//GO:0097494//GO:0098711//GO:1900223//GO:1901216//GO:1902004//GO:1902959//GO:1902961//GO:1902963//GO:1903077//GO:2000009
novel_circ_0001766	ENSOARG00000003803	12.215	7.60004	0.64924	0.31749	0.88789	FALSE	9.97399	12.0211	-0.18936	0.7257	0.99665	FALSE	15.8907	8.12489	0.88788	0.12577	0.60829	FALSE	11	14	6	8	16	18	4	15	11	292.002	369.442	165.851	571.143	695.531	606.408	319.668	698.714	460.02	chr14	38484690	38486759	-	2069	372	exon:38484691-38484778,exon:38486070-38486250,exon:38486657-38486759	HW1,HW2,HW3,HC1,HC2,HC3,HG1,HG2,HG3	11,14,6,8,16,18,4,15,11	IST1	Domain of unknown function DUF292, eukaryotic	GO:0008104//GO:0009838//GO:0015031//GO:0019076//GO:0045184//GO:0045862//GO:0046745//GO:0048672//GO:0051301//GO:0061640
novel_circ_0006389	ENSOARG00000009748	2.33627	2.47399	-0.026554	0.98058	NA	FALSE	1.89611	1.44587	0.084664	0.87002	0.99665	FALSE	1.93098	2.65357	-0.24293	0.79491	0.97148	FALSE	4	3	3	0	2	4	0	6	0	106.182	79.1661	82.9256	0	86.9414	134.757	0	279.486	0	chr26	22312259	22320214	+	7955	291	exon:22312260-22312409,exon:22320074-22320214	HW1,HW2,HW3,HC2,HC3,HG2	4,3,3,2,4,6	DLC1	START domain||-||Rho GTPase-activating protein domain||Rho GTPase activation protein||Sterile alpha motif, type 2	GO:0006915//GO:0006919//GO:0007165//GO:0008285//GO:0008360//GO:0030336//GO:0032956//GO:0035023//GO:0035024//GO:0035307//GO:0043547//GO:0051497//GO:0051895//GO:1900119
novel_circ_0000960	ENSOARG00000006900	7.1433	2.99263	0.9971	0.31244	0.88789	FALSE	5.87491	1.22664	0.78585	0.18709	0.99665	FALSE	1.63715	3.21374	-0.59847	0.52811	0.90521	FALSE	8	2	2	0	2	3	4	0	13	212.365	52.7774	55.2837	0	86.9414	101.068	319.668	0	543.66	chr12	4104466	4104652	-	186	186	exon:4104467-4104652	HW1,HW2,HW3,HC2,HC3,HG1,HG3	8,2,2,2,3,4,13	C1orf116	-	--
novel_circ_0001168	ENSOARG00000015482	1.85108	3.17026	-0.64465	0.52588	NA	FALSE	1.4856	0.657681	0.19275	0.68573	0.99665	FALSE	0.881503	3.38708	-1.1234	0.25355	0.76451	FALSE	2	7	4	0	0	3	2	2	0	53.0912	184.721	110.567	0	0	101.068	159.834	93.1619	0	chr12	75234430	75242661	+	8231	252	exon:75234431-75234571,exon:75242551-75242661	HW1,HW2,HW3,HC3,HG1,HG2	2,7,4,3,2,2	NEK7	Serine/threonine/dual specificity protein kinase, catalytic domain||Tyrosine-protein kinase, catalytic domain||Protein kinase-like domain||Protein kinase domain||Serine-threonine/tyrosine-protein kinase catalytic domain	GO:0006468//GO:0032212//GO:0051973//GO:1904355
novel_circ_0000965	ENSOARG00000005770	1.55751	2.22221	-0.31923	0.77426	NA	FALSE	1.26408	0	0.29433	0.40944	0.99665	FALSE	0	2.38086	-2.0034	0.052229	NA	FALSE	4	3	2	0	0	0	0	4	0	106.182	79.1661	55.2837	0	0	0	0	186.324	0	chr12	41441709	41446565	-	4856	435	exon:41441710-41441775,exon:41442489-41442566,exon:41445694-41445805,exon:41446387-41446565	HW1,HW2,HW3,HG2	4,3,2,4	KIF1B	Forkhead-associated (FHA) domain||Pleckstrin homology domain||Kinesin protein 1B||SMAD/FHA domain||P-loop containing nucleoside triphosphate hydrolase||Kinesin motor domain||Kinesin-like	GO:0007018//GO:0007270//GO:0007274//GO:0008089//GO:0030705//GO:0047497
novel_circ_0000968	ENSOARG00000006405	0.778757	5.34794	-1.9415	0.06903	0.57578	FALSE	0.632038	1.94957	-0.32766	0.51455	0.99665	FALSE	2.60264	5.70904	-0.79615	0.35829	0.8209	FALSE	2	13	7	0	3	5	0	2	0	53.0912	343.053	193.493	0	130.412	168.447	0	93.1619	0	chr12	41580093	41591118	-	11025	229	exon:41580094-41580322	HW1,HW2,HW3,HC2,HC3,HG2	2,13,7,3,5,2	UBE4B	U box domain||Ubiquitin conjugation factor E4, core	GO:0000209//GO:0003222//GO:0006511//GO:0006513//GO:0008626//GO:0009411//GO:0016567//GO:0031175//GO:0034976//GO:0043161//GO:0044257//GO:0051865
novel_circ_0001162	ENSOARG00000015345	3.77851	1.98533	0.73428	0.46315	0.93948	FALSE	3.08401	3.27277	-0.014872	0.98067	0.99665	FALSE	4.29324	2.12656	0.70847	0.43797	0.85946	FALSE	6	2	0	4	3	3	2	3	4	159.274	52.7774	0	285.572	130.412	101.068	159.834	139.743	167.28	chr12	74673058	74689586	-	16528	274	exon:74673059-74673184,exon:74684821-74684922,exon:74689541-74689586	HW1,HW2,HC1,HC2,HC3,HG1,HG2,HG3	6,2,4,3,3,2,3,4	DENND1B	dDENN domain||DENN domain||uDENN domain	GO:0032456//GO:0035745//GO:0043547//GO:0050776//GO:0050852
novel_circ_0001161	ENSOARG00000015345	11.0881	9.21434	0.24945	0.69912	0.975	FALSE	9.05136	7.73235	0.17066	0.76721	0.99665	FALSE	10.1634	9.90468	0.0091705	0.98876	0.9977	FALSE	17	7	13	9	4	12	7	6	13	451.276	184.721	359.344	642.536	173.883	404.272	559.418	279.486	543.66	chr12	74660084	74696043	-	35959	477	exon:74660085-74660186,exon:74673059-74673184,exon:74684821-74684922,exon:74689541-74689586,exon:74695943-74696043	HW1,HW2,HW3,HC1,HC2,HC3,HG1,HG2,HG3	17,7,13,9,4,12,7,6,13	DENND1B	dDENN domain||DENN domain||uDENN domain	GO:0032456//GO:0035745//GO:0043547//GO:0050776//GO:0050852
novel_circ_0004406	ENSOARG00000014266	37.283	43.6558	-0.21298	0.6146	0.95826	FALSE	30.3813	26.6056	0.15625	0.70526	0.99665	FALSE	35.2416	46.9014	-0.3741	0.38481	0.83604	FALSE	56	45	75	15	31	51	19	37	33	1486.55	1187.49	2073.14	1070.89	1347.59	1718.16	1518.42	1723.5	1380.06	chr1	267373273	267395732	+	22459	849	exon:267373274-267373428,exon:267374381-267374423,exon:267379788-267379873,exon:267381407-267381501,exon:267384417-267384479,exon:267387331-267387682,exon:267395678-267395732	HW1,HW2,HW3,HC1,HC2,HC3,HG1,HG2,HG3	56,45,75,15,31,51,19,37,33	TTC3	Zinc finger, C3HC4 RING-type||Tetratricopeptide repeat||Zinc finger, RING-type||Tetratricopeptide repeat-containing domain	GO:0006511//GO:0070936
novel_circ_0002707	ENSOARG00000005170	1.60848	3.94051	-1.0761	0.3048	0.88789	FALSE	1.28034	5.00703	-0.72056	0.22657	0.99665	FALSE	6.56585	4.22362	0.48173	0.52452	0.90482	FALSE	4	6	6	6	6	3	3	0	0	106.182	158.332	165.851	428.357	260.824	101.068	239.751	0	0	chr17	57659643	57662714	-	3071	404	exon:57659644-57659850,exon:57662518-57662714	HW1,HW2,HW3,HC1,HC2,HC3,HG1	4,6,6,6,6,3,3	FBXW8	WD40 repeat||WD40-repeat-containing domain||F-box domain	GO:0007030//GO:0008283//GO:0016567//GO:0050775//GO:0060712//GO:0060716//GO:1901485
novel_circ_0002702	ENSOARG00000002352	39.954	28.6055	0.46907	0.25224	0.85535	FALSE	32.5243	24.3618	0.38164	0.34599	0.99665	FALSE	32.0925	30.6764	0.047874	0.91265	0.98413	FALSE	29	41	46	22	30	28	24	35	35	769.823	1081.94	1271.53	1570.64	1304.12	943.301	1918.01	1630.33	1463.7	chr17	56436265	56438821	-	2556	128	exon:56436266-56436371,exon:56437528-56437549	HW1,HW2,HW3,HC1,HC2,HC3,HG1,HG2,HG3	29,41,46,22,30,28,24,35,35	SUDS3	Sds3-like	GO:0000122//GO:0016575//GO:0043065
novel_circ_0002709	ENSOARG00000005170	2.99488	7.9258	-1.1947	0.16565	0.77438	FALSE	2.45655	0	0.65962	0.17206	0.99665	FALSE	0	8.50064	-3.5259	0.00030976	0.019378	TRUE	15	9	8	0	0	0	2	0	5	398.184	237.498	221.135	0	0	0	159.834	0	209.1	chr17	57689791	57721460	-	31669	517	exon:57689792-57689949,exon:57702419-57702507,exon:57706426-57706590,exon:57721356-57721460	HW1,HW2,HW3,HG1,HG3	15,9,8,2,5	FBXW8	WD40 repeat||WD40-repeat-containing domain||F-box domain	GO:0007030//GO:0008283//GO:0016567//GO:0050775//GO:0060712//GO:0060716//GO:1901485
novel_circ_0011867	ENSOARG00000004216	3.47521	4.41479	-0.23985	0.78992	0.975	FALSE	2.87165	0.438454	0.56922	0.28154	0.99665	FALSE	0.587669	4.72124	-1.8232	0.05721	0.42682	FALSE	6	8	4	0	0	2	0	3	6	159.274	211.11	110.567	0	0	67.3786	0	139.743	250.92	chr8	78516760	78526340	-	9580	365	exon:78516761-78516880,exon:78524827-78524978,exon:78526248-78526340	HW1,HW2,HW3,HC3,HG2,HG3	6,8,4,2,3,6	TFB1M	Ribosomal RNA adenine methyltransferase KsgA/Erm||S-adenosyl-L-methionine-dependent methyltransferase||Ribosomal RNA adenine methylase transferase, N-terminal	GO:0000154//GO:0006364//GO:0031167//GO:0032259
novel_circ_0011863	ENSOARG00000004159	7.61771	5.68878	0.35669	0.61427	0.95826	FALSE	6.17512	5.22626	0.16095	0.78881	0.99665	FALSE	6.85968	6.09954	0.098244	0.89	0.98136	FALSE	10	7	6	6	6	4	7	4	6	265.456	184.721	165.851	428.357	260.824	134.757	559.418	186.324	250.92	chr8	78096364	78103451	+	7087	347	exon:78096365-78096496,exon:78100497-78100597,exon:78103338-78103451	HW1,HW2,HW3,HC1,HC2,HC3,HG1,HG2,HG3	10,7,6,6,6,4,7,4,6	SCAF8	Fruit fly transformer||ENTH/VHS||RNA polymerase II-binding domain||CID domain||RNA recognition motif domain	--
novel_circ_0003834	ENSOARG00000019556	1.92256	7.16958	-1.4391	0.14482	0.75758	FALSE	1.603	0	0.35861	0.35352	0.99665	FALSE	0	7.70081	-3.3711	0.00064082	0.029001	TRUE	5	9	15	0	0	0	0	0	5	132.728	237.498	414.628	0	0	0	0	0	209.1	chr1	177021264	177037912	-	16648	311	exon:177021265-177021408,exon:177021903-177021967,exon:177037811-177037912	HW1,HW2,HW3,HG3	5,9,15,5	CCDC191	-	--
novel_circ_0006491	ENSOARG00000004269	0	3.24415	-2.7037	0.02359	NA	TRUE	0	0	NA	NA	NA	NA	0	3.49194	-2.4114	0.019023	NA	TRUE	5	2	6	0	0	0	0	0	0	132.728	52.7774	165.851	0	0	0	0	0	0	chr26	38658876	38673385	+	14509	416	exon:38658877-38659089,exon:38672602-38672711,exon:38673293-38673385	HW1,HW2,HW3	5,2,6	TOP2B	DNA topoisomerase, type IIA-like domain||DTHCT||Ribosomal protein S5 domain 2-type fold||Histidine kinase-like ATPase, C-terminal domain||DNA topoisomerase, type IIA, subunit A/C-terminal||DNA topoisomerase II, eukaryotic-type||DNA topoisomerase, type IIA||DNA topoisomerase, type IIA, subunit B, domain 2	GO:0001764//GO:0006259//GO:0006265//GO:0007409//GO:0030900//GO:0045870
novel_circ_0006497	n/a	13.1466	13.525	-0.063885	0.91856	0.98769	FALSE	10.6548	5.22234	0.67138	0.24649	0.99665	FALSE	6.89588	14.4934	-0.96464	0.11673	0.60559	FALSE	11	22	22	4	6	8	13	5	11	292.002	580.552	608.121	285.572	260.824	269.515	1038.92	232.905	460.02	chr26	40562570	40568548	+	5978	353	intergenic_region:40562571-40562681,intergenic_region:40568307-40568548	HW1,HW2,HW3,HC1,HC2,HC3,HG1,HG2,HG3	11,22,22,4,6,8,13,5,11	--	--	--
novel_circ_0011868	ENSOARG00000004216	4.54753	4.66649	-0.015987	0.98382	0.9971	FALSE	3.72521	3.11096	0.091236	0.88126	0.99665	FALSE	4.1558	4.99578	-0.13466	0.86908	0.97514	FALSE	5	8	6	0	4	9	2	3	6	132.728	211.11	165.851	0	173.883	303.204	159.834	139.743	250.92	chr8	78516760	78526356	-	9596	381	exon:78516761-78516880,exon:78524827-78524978,exon:78526248-78526356	HW1,HW2,HW3,HC2,HC3,HG1,HG2,HG3	5,8,6,4,9,2,3,6	TFB1M	Ribosomal RNA adenine methyltransferase KsgA/Erm||S-adenosyl-L-methionine-dependent methyltransferase||Ribosomal RNA adenine methylase transferase, N-terminal	GO:0000154//GO:0006364//GO:0031167//GO:0032259
novel_circ_0001611	ENSOARG00000012031	6.71163	5.68869	0.19017	0.79835	0.975	FALSE	5.41401	4.34739	0.18837	0.75822	0.99665	FALSE	5.70244	6.10137	-0.13864	0.85212	0.97287	FALSE	9	7	7	5	6	2	6	7	2	238.911	184.721	193.493	356.964	260.824	67.3786	479.501	326.067	83.64	chr13	76795009	76804652	+	9643	209	exon:76795010-76795071,exon:76804506-76804652	HW1,HW2,HW3,HC1,HC2,HC3,HG1,HG2,HG3	9,7,7,5,6,2,6,7,2	CSE1L	Exportin/Importin, Cse1-like||Importin-beta, N-terminal domain||Armadillo-type fold||CAS/CSE, C-terminal	GO:0006886
novel_circ_0001613	ENSOARG00000012204	19.2468	20.7256	-0.11378	0.82114	0.97643	FALSE	15.6487	16.8976	-0.090806	0.85084	0.99665	FALSE	22.2886	22.2054	-0.0019182	0.99674	0.99874	FALSE	34	29	21	14	20	23	15	11	18	902.551	765.272	580.479	999.5	869.414	774.854	1198.75	512.391	752.76	chr13	76832966	76847923	-	14957	404	exon:76832967-76833065,exon:76846395-76846560,exon:76847785-76847923	HW1,HW2,HW3,HC1,HC2,HC3,HG1,HG2,HG3	34,29,21,14,20,23,15,11,18	STAU1	Double-stranded RNA-binding domain	GO:0045070//GO:0046726
novel_circ_0001616	n/a	42.539	26.3114	0.66063	0.15925	0.77396	FALSE	34.5637	25.7581	0.3634	0.35608	0.99665	FALSE	34.0538	28.1486	0.26636	0.5654	0.92092	FALSE	45	43	19	18	28	45	31	32	35	1194.55	1134.71	525.196	1285.07	1217.18	1516.02	2477.42	1490.59	1463.7	chr13	76832966	76865691	-	32725	475	intergenic_region:76832967-76833065,intergenic_region:76846395-76846560,intergenic_region:76847785-76847923,intergenic_region:76865621-76865691	HW1,HW2,HW3,HC1,HC2,HC3,HG1,HG2,HG3	45,43,19,18,28,45,31,32,35	--	--	--
novel_circ_0005041	n/a	4.53293	12.9762	-1.2726	0.14177	0.75758	FALSE	3.73895	4.80344	-0.17144	0.77885	0.99665	FALSE	6.38628	13.9751	-0.92051	0.18951	0.6962	FALSE	16	8	28	2	3	14	2	0	9	424.73	211.11	773.972	142.786	130.412	471.65	159.834	0	376.38	chr20	35063769	35071541	-	7772	301	intergenic_region:35063770-35063915,intergenic_region:35071387-35071541	HW1,HW2,HW3,HC1,HC2,HC3,HG1,HG3	16,8,28,2,3,14,2,9	--	--	--
novel_circ_0006256	ENSOARG00000000769	6.77826	4.65185	0.48663	0.51194	0.95143	FALSE	5.53599	2.2001	0.64513	0.29199	0.99665	FALSE	2.86594	4.97188	-0.71175	0.41559	0.85123	FALSE	6	9	4	4	0	2	4	4	8	159.274	237.498	110.567	285.572	0	67.3786	319.668	186.324	334.56	chr25	41230381	41235954	-	5573	176	exon:41230382-41230476,exon:41235874-41235954	HW1,HW2,HW3,HC1,HC3,HG1,HG2,HG3	6,9,4,4,2,4,4,8	GLUD1	Glutamate/phenylalanine/leucine/valine dehydrogenase, C-terminal||Glutamate dehydrogenase||Glutamate/phenylalanine/leucine/valine dehydrogenase, dimerisation domain||Glutamate/phenylalanine/leucine/valine dehydrogenase	GO:0006520//GO:0055114
novel_circ_0006251	ENSOARG00000000460	2.71105	5.15568	-0.71528	0.43333	0.93254	FALSE	2.22587	1.00741	0.30721	0.57777	0.99665	FALSE	1.34331	5.51181	-1.4257	0.11048	0.59189	FALSE	9	9	3	0	2	2	0	4	3	238.911	237.498	82.9256	0	86.9414	67.3786	0	186.324	125.46	chr25	40795505	40798621	-	3116	119	exon:40795506-40795624	HW1,HW2,HW3,HC2,HC3,HG2,HG3	9,9,3,2,2,4,3	WAPL	Wings apart-like protein||Armadillo-type fold	GO:0000278//GO:0008156//GO:0009636//GO:0035562//GO:0045875//GO:0048146//GO:0051983//GO:0060623//GO:0071168//GO:0071922
novel_circ_0006252	ENSOARG00000003265	1.55751	2.94793	-0.62072	0.56863	NA	FALSE	1.26408	1.31536	-0.014785	0.97402	0.99665	FALSE	1.76301	3.15851	-0.46911	0.62889	0.93672	FALSE	2	5	5	0	0	6	0	4	0	53.0912	131.944	138.209	0	0	202.136	0	186.324	0	chr25	4104214	4108489	+	4275	129	exon:4108361-4108489	HW1,HW2,HW3,HC3,HG2	2,5,5,6,4	SPRTN	Zinc finger, Rad18-type putative||Domain of unknown function SprT-like	GO:0006281//GO:0006556//GO:0006974//GO:0009411//GO:0019985//GO:0031398
novel_circ_0003544	ENSOARG00000010852	3.09557	3.24397	-0.0077047	0.99369	0.99808	FALSE	2.54647	0.657681	0.42164	0.42054	0.99665	FALSE	0.881503	3.4956	-1.14	0.24807	0.7592	FALSE	3	2	8	0	0	3	0	4	4	79.6369	52.7774	221.135	0	0	101.068	0	186.324	167.28	chr1	112361529	112364663	+	3134	209	exon:112361530-112361632,exon:112364558-112364663	HW1,HW2,HW3,HC3,HG2,HG3	3,2,8,3,4,4	DDR2	Galactose-binding domain-like||Serine/threonine/dual specificity protein kinase, catalytic domain||Coagulation factor 5/8 C-terminal type domain||Serine-threonine/tyrosine-protein kinase catalytic domain||Protein kinase domain||Protein kinase-like domain||Tyrosine-protein kinase, catalytic domain	GO:0003416//GO:0006468//GO:0007169//GO:0008284//GO:0010763//GO:0018108//GO:0030199//GO:0030500//GO:0031214//GO:0035988//GO:0038063//GO:0045669//GO:0045860//GO:0046777//GO:0048146//GO:0051091//GO:0090091
novel_circ_0005282	ENSOARG00000003206	5.7254	3.71817	0.56845	0.47845	0.94514	FALSE	4.66411	4.17511	0.089183	0.88436	0.99665	FALSE	5.49236	3.99505	0.3492	0.67916	0.94851	FALSE	4	4	7	5	0	9	2	8	4	106.182	105.555	193.493	356.964	0	303.204	159.834	372.648	167.28	chr21	4599695	4603822	+	4127	265	exon:4599696-4599745,exon:4602394-4602450,exon:4603665-4603822	HW1,HW2,HW3,HC1,HC3,HG1,HG2,HG3	4,4,7,5,9,2,8,4	CHORDC1	Cysteine/histidine-rich domain||CS domain||HSP20-like chaperone	GO:0010824//GO:0061077//GO:1900034//GO:2000299
novel_circ_0005286	ENSOARG00000018678	3.86459	0.503739	1.9014	0.099005	NA	FALSE	3.18767	4.12425	-0.15738	0.79739	0.99665	FALSE	5.44481	0.541761	2.2524	0.017271	0.23104	TRUE	2	0	0	3	6	5	0	4	6	53.0912	0	0	214.179	260.824	168.447	0	186.324	250.92	chr21	46751493	46778208	+	26715	196	exon:46751494-46751595,exon:46778115-46778208	HW1,HC1,HC2,HC3,HG2,HG3	2,3,6,5,4,6	PPFIA1	Sterile alpha motif domain||Sterile alpha motif/pointed domain||Sterile alpha motif, type 1||Sterile alpha motif, type 2	GO:0051497//GO:1903077
novel_circ_0007380	ENSOARG00000008849	8.8307	6.65182	0.39339	0.58974	0.95143	FALSE	7.20142	7.10862	0.022278	0.9699	0.99665	FALSE	9.39643	7.12234	0.36573	0.56797	0.92092	FALSE	11	10	6	5	8	12	2	14	6	292.002	263.887	165.851	356.964	347.766	404.272	159.834	652.133	250.92	chr2	33852907	33869821	+	16914	215	exon:33852908-33853005,exon:33858963-33859079	HW1,HW2,HW3,HC1,HC2,HC3,HG1,HG2,HG3	11,10,6,5,8,12,2,14,6	AGTPBP1	Armadillo-type fold||Peptidase M14, carboxypeptidase A	GO:0001754//GO:0006508//GO:0007005//GO:0007628//GO:0021549//GO:0021680//GO:0021702//GO:0021772//GO:0035609//GO:0035610//GO:0042133//GO:0050905//GO:0060041
novel_circ_0000709	ENSOARG00000013972	0	2.93329	-2.6184	0.02879	NA	TRUE	0	0	NA	NA	NA	NA	0	3.13461	-2.3138	0.024694	NA	TRUE	3	6	3	0	0	0	0	0	0	79.6369	158.332	82.9256	0	0	0	0	0	0	chr11	60214452	60222339	+	7887	290	exon:60214453-60214572,exon:60222170-60222339	HW1,HW2,HW3	3,6,3	ABCA5	P-loop containing nucleoside triphosphate hydrolase||AAA+ ATPase domain||ABC transporter-like	GO:0010745//GO:0030301//GO:0033344//GO:0034375//GO:0055085
novel_circ_0000701	ENSOARG00000009764	0	4.97717	-3.2025	0.0060414	NA	TRUE	0	0.853437	-0.24476	0.46335	0.99665	FALSE	1.13346	5.35678	-1.5232	0.1051	0.58062	FALSE	5	4	11	0	3	0	0	0	0	132.728	105.555	304.061	0	130.412	0	0	0	0	chr11	54856019	54861245	-	5226	354	exon:54856020-54856224,exon:54861097-54861245	HW1,HW2,HW3,HC2	5,4,11,3	ITGB4	Fibronectin type III||von Willebrand factor, type A||Integrin beta subunit, tail||Integrin beta subunit||Na-Ca exchanger/integrin-beta4||Integrin beta subunit, N-terminal||Plexin-like fold	GO:0006914//GO:0007154//GO:0007155//GO:0007160//GO:0007229//GO:0009611//GO:0031581//GO:0035878//GO:0043588//GO:0048333//GO:0048565//GO:0048870//GO:0072001//GO:0097186
novel_circ_0005953	ENSOARG00000006808	8.23509	5.43647	0.53276	0.46212	0.93948	FALSE	6.71014	5.15709	0.23239	0.69564	0.99665	FALSE	6.81189	5.83781	0.19866	0.78019	0.97148	FALSE	4	7	11	4	5	9	6	4	9	106.182	184.721	304.061	285.572	217.354	303.204	479.501	186.324	376.38	chr24	10453358	10461428	-	8070	360	exon:10453359-10453520,exon:10461231-10461428	HW1,HW2,HW3,HC1,HC2,HC3,HG1,HG2,HG3	4,7,11,4,5,9,6,4,9	ZC3H7A	Zinc finger, CCCH-type	GO:0010608//GO:0035196
novel_circ_0002236	ENSOARG00000007013	0.769026	3.22942	-1.3921	0.2025	NA	FALSE	0.641198	1.09613	-0.10438	0.80118	0.99665	FALSE	1.46917	3.46987	-0.72821	0.44972	0.86955	FALSE	5	3	5	0	0	5	0	0	2	132.728	79.1661	138.209	0	0	168.447	0	0	83.64	chr16	17928418	17948865	-	20447	151	exon:17928419-17928569	HW1,HW2,HW3,HC3,HG3	5,3,5,5,2	ZSWIM6	Zinc finger, SWIM-type	--
novel_circ_0002235	ENSOARG00000006763	0	3.21461	-2.7413	0.02135	NA	TRUE	0	0.438454	-0.21007	0.5041	0.99665	FALSE	0.587669	3.44963	-1.4549	0.14017	0.62496	FALSE	4	4	5	0	0	2	0	0	0	106.182	105.555	138.209	0	0	67.3786	0	0	0	chr16	16979478	16993911	-	14433	449	exon:16979479-16979682,exon:16989373-16989473,exon:16993768-16993911	HW1,HW2,HW3,HC3	4,4,5,2	IPO11	Armadillo-type fold||Importin-beta, N-terminal domain	GO:0006610//GO:0006886
novel_circ_0012326	ENSOARG00000016790	0	5.71814	-3.4067	0.0030835	0.084157	TRUE	0	0.853437	-0.24476	0.46335	0.99665	FALSE	1.13346	6.14551	-1.7139	0.061463	0.44166	FALSE	9	5	9	0	3	0	0	0	0	238.911	131.944	248.777	0	130.412	0	0	0	0	chr9	94112178	94122675	+	10497	344	exon:94112179-94112325,exon:94116732-94116788,exon:94122536-94122675	HW1,HW2,HW3,HC2	9,5,9,3	COL14A1	Laminin G domain||Collagen triple helix repeat||Concanavalin A-like lectin/glucanase domain||Fibronectin type III||von Willebrand factor, type A	--
novel_circ_0003723	n/a	0.769026	2.6667	-1.1463	0.31143	NA	FALSE	0.641198	0	0.23571	0.46828	0.99665	FALSE	0	2.84166	-2.1643	0.035994	NA	TRUE	2	7	2	0	0	0	0	0	2	53.0912	184.721	55.2837	0	0	0	0	0	83.64	chr1	16172589	16178406	-	5817	304	intergenic_region:16172590-16172823,intergenic_region:16178337-16178406	HW1,HW2,HW3,HG3	2,7,2,2	--	--	--
novel_circ_0012320	ENSOARG00000016790	7.28778	20.5004	-1.291	0.10213	0.69006	FALSE	5.9236	2.63072	0.42688	0.47547	0.99665	FALSE	3.52601	22.1086	-1.4217	0.1653	0.66464	FALSE	18	10	54	0	0	12	2	13	3	477.821	263.887	1492.66	0	0	404.272	159.834	605.552	125.46	chr9	94008846	94022395	+	13549	351	exon:94008847-94008963,exon:94015468-94015611,exon:94022306-94022395	HW1,HW2,HW3,HC3,HG1,HG2,HG3	18,10,54,12,2,13,3	COL14A1	Laminin G domain||Collagen triple helix repeat||Concanavalin A-like lectin/glucanase domain||Fibronectin type III||von Willebrand factor, type A	--
novel_circ_0006665	ENSOARG00000016728	7.2332	1.25935	1.9394	0.054786	0.53081	FALSE	5.85453	3.29624	0.41044	0.50387	0.99665	FALSE	4.33512	1.3544	1.027	0.30549	0.79242	FALSE	5	0	0	4	0	7	7	4	5	132.728	0	0	285.572	0	235.825	559.418	186.324	209.1	chr2	125500564	125503031	-	2467	299	exon:125500565-125500692,exon:125502861-125503031	HW1,HC1,HC3,HG1,HG2,HG3	5,4,7,7,4,5	NUP35	Nucleoporin, NUP53||RNA-recognition motif (RRM) Nup35-type domain	GO:0006913//GO:0015031//GO:0051028
novel_circ_0006664	ENSOARG00000016728	24.1571	22.2068	0.12028	0.7893	0.975	FALSE	19.6507	15.8373	0.2593	0.58128	0.99665	FALSE	20.9158	23.7975	-0.17609	0.71005	0.95527	FALSE	34	31	25	11	24	19	14	24	19	902.551	818.05	691.047	785.322	1043.3	640.097	1118.84	1117.94	794.58	chr2	125497107	125503031	-	5924	360	exon:125497108-125497168,exon:125500565-125500692,exon:125502861-125503031	HW1,HW2,HW3,HC1,HC2,HC3,HG1,HG2,HG3	34,31,25,11,24,19,14,24,19	NUP35	Nucleoporin, NUP53||RNA-recognition motif (RRM) Nup35-type domain	GO:0006913//GO:0015031//GO:0051028
novel_circ_0009018	n/a	14.5269	25.746	-0.75368	0.17095	0.77494	FALSE	11.893	6.48293	0.51148	0.39318	0.99665	FALSE	8.64754	27.6485	-1.4362	0.020301	0.25289	TRUE	28	30	46	0	12	14	4	16	16	743.277	791.661	1271.53	0	521.648	471.65	319.668	745.295	669.12	chr4	111297384	111310918	+	13534	473	intergenic_region:111297385-111297555,intergenic_region:111310617-111310918	HW1,HW2,HW3,HC2,HC3,HG1,HG2,HG3	28,30,46,12,14,4,16,16	--	--	--
novel_circ_0006661	n/a	0.769026	3.19971	-1.368	0.21493	NA	FALSE	0.641198	0.876908	-0.058765	0.88301	0.99665	FALSE	1.17534	3.43122	-0.90442	0.35355	0.81965	FALSE	2	5	6	0	0	4	0	0	2	53.0912	131.944	165.851	0	0	134.757	0	0	83.64	chr2	125476393	125480641	-	4248	70	intergenic_region:125480572-125480641	HW1,HW2,HW3,HC3,HG3	2,5,6,4,2	--	--	--
novel_circ_0006662	n/a	9.27104	8.56299	0.10905	0.86783	0.9805	FALSE	7.5337	5.88198	0.24354	0.67597	0.99665	FALSE	7.75928	9.14952	-0.22096	0.73293	0.96529	FALSE	11	17	7	5	6	9	5	11	6	292.002	448.608	193.493	356.964	260.824	303.204	399.584	512.391	250.92	chr2	125476393	125483522	-	7129	468	intergenic_region:125476394-125476554,intergenic_region:125477537-125477701,intergenic_region:125483381-125483522	HW1,HW2,HW3,HC1,HC2,HC3,HG1,HG2,HG3	11,17,7,5,6,9,5,11,6	--	--	--
novel_circ_0008435	ENSOARG00000019420	0	2.4739	-2.4377	0.043005	NA	TRUE	0	3.86912	-1.0769	0.054473	0.99665	FALSE	5.05456	2.6554	0.66282	0.43127	0.8573	FALSE	3	3	4	6	2	3	0	0	0	79.6369	79.1661	110.567	428.357	86.9414	101.068	0	0	0	chr3	220094176	220099671	+	5495	275	exon:220094177-220094368,exon:220099589-220099671	HW1,HW2,HW3,HC1,HC2,HC3	3,3,4,6,2,3	ATXN10	Ataxin-10 domain||Armadillo-type fold	GO:0007399//GO:0031175//GO:0060271
novel_circ_0008438	ENSOARG00000019420	0	6.22206	-3.4785	0.0024475	0.078452	TRUE	0	2.41933	-0.62575	0.19122	0.99665	FALSE	3.15978	6.68361	-0.93194	0.26691	0.77353	FALSE	13	5	7	4	0	3	0	0	0	345.093	131.944	193.493	285.572	0	101.068	0	0	0	chr3	220094176	220133612	+	39436	170	exon:220133443-220133612	HW1,HW2,HW3,HC1,HC3	13,5,7,4,3	ATXN10	Ataxin-10 domain||Armadillo-type fold	GO:0007399//GO:0031175//GO:0060271
novel_circ_0012255	ENSOARG00000006836	2.72565	2.51817	0.092587	0.93689	NA	FALSE	2.21213	2.32865	-0.0030215	0.99574	0.99722	FALSE	3.05202	2.71979	0.081552	0.93026	0.98413	FALSE	4	0	6	3	2	2	0	7	0	106.182	0	165.851	214.179	86.9414	67.3786	0	326.067	0	chr9	82163781	82199243	-	35462	477	exon:82163782-82163902,exon:82166250-82166369,exon:82191364-82191488,exon:82199133-82199243	HW1,HW3,HC1,HC2,HC3,HG2	4,6,3,2,2,7	DPY19L4	Dpy-19/Dpy-19-like	--
novel_circ_0012257	ENSOARG00000006836	0	2.22203	-2.3069	0.056369	NA	FALSE	0	2.45915	-0.63243	0.18799	0.99665	FALSE	3.21999	2.38452	0.2551	0.78364	0.97148	FALSE	2	3	4	3	4	0	0	0	0	53.0912	79.1661	110.567	214.179	173.883	0	0	0	0	chr9	82170822	82199243	-	28421	305	exon:82170823-82170896,exon:82171439-82171537,exon:82171635-82171766	HW1,HW2,HW3,HC1,HC2	2,3,4,3,4	DPY19L4	Dpy-19/Dpy-19-like	--
novel_circ_0012499	ENSOARG00000004902	0.769026	2.2074	-0.95916	0.39837	NA	FALSE	0.641198	0	0.23571	0.46828	0.99665	FALSE	0	2.36062	-1.9975	0.052921	NA	FALSE	3	4	2	0	0	0	0	0	2	79.6369	105.555	55.2837	0	0	0	0	0	83.64	chrX	44781676	44784841	-	3165	172	exon:44784670-44784841	HW1,HW2,HW3,HG3	3,4,2,2	ZC4H2	Zinc finger, C4H2-type	GO:0007399//GO:0045666
novel_circ_0012498	ENSOARG00000004808	1.15354	3.71826	-1.1877	0.26051	NA	FALSE	0.961798	2.61313	-0.38823	0.48744	0.99665	FALSE	3.42984	3.99322	-0.22692	0.78366	0.97148	FALSE	5	4	6	3	3	2	0	0	3	132.728	105.555	165.851	214.179	130.412	67.3786	0	0	125.46	chrX	44650796	44661446	-	10650	123	exon:44661324-44661446	HW1,HW2,HW3,HC1,HC2,HC3,HG3	5,4,6,3,3,2,3	-	Ankyrin repeat||SOCS protein, C-terminal||Ankyrin repeat-containing domain||Protein-tyrosine phosphatase-like||Myotubularin-like phosphatase domain	GO:0010506//GO:0016311//GO:0035335//GO:0046856
novel_circ_0007723	ENSOARG00000006161	0	1.95553	-2.1653	0.074012	NA	FALSE	0	0	NA	NA	NA	NA	0	2.08974	-1.8624	0.070562	NA	FALSE	2	4	2	0	0	0	0	0	0	53.0912	105.555	55.2837	0	0	0	0	0	0	chr2	9642963	9650105	-	7142	123	exon:9642964-9643041,exon:9643935-9643979	HW1,HW2,HW3	2,4,2	ZNF618	Ribonuclease H-like domain||Zinc finger, C2H2-like||Zinc finger, C2H2	--
novel_circ_0012496	ENSOARG00000004808	0	2.42964	-2.373	0.04942	NA	TRUE	0	2.77102	-0.67022	0.17063	0.99665	FALSE	3.60349	2.59102	0.24739	0.79165	0.97148	FALSE	2	6	2	5	2	0	0	0	0	53.0912	158.332	55.2837	356.964	86.9414	0	0	0	0	chrX	44448772	44489651	-	40879	127	intron:44489525-44489651	HW1,HW2,HW3,HC1,HC2	2,6,2,5,2	-	Ankyrin repeat||SOCS protein, C-terminal||Ankyrin repeat-containing domain||Protein-tyrosine phosphatase-like||Myotubularin-like phosphatase domain	GO:0010506//GO:0016311//GO:0035335//GO:0046856
novel_circ_0007720	ENSOARG00000014545	1.94689	5.2584	-1.0137	0.34251	0.88789	FALSE	1.5801	2.08008	-0.097766	0.85292	0.99665	FALSE	2.77061	5.67363	-0.72796	0.40915	0.84605	FALSE	5	2	14	0	5	3	0	5	0	132.728	52.7774	386.986	0	217.354	101.068	0	232.905	0	chr2	94652585	94679894	+	27309	410	exon:94652586-94652729,exon:94654304-94654344,exon:94679187-94679284,exon:94679768-94679894	HW1,HW2,HW3,HC2,HC3,HG2	5,2,14,5,3,5	IFT74	-	GO:0003334//GO:0007219//GO:0007368//GO:0007507//GO:0008544//GO:0033630//GO:0035735//GO:0042073//GO:0045944//GO:0050680//GO:0060271
novel_circ_0007727	ENSOARG00000013258	4.07693	0.977852	1.5566	0.12519	NA	FALSE	3.30095	3.68383	-0.098318	0.87279	0.99665	FALSE	4.87524	1.04304	1.6171	0.07659	0.50125	FALSE	2	2	0	2	6	5	4	2	3	53.0912	52.7774	0	142.786	260.824	168.447	319.668	93.1619	125.46	chr3	100339221	100350723	+	11502	360	exon:100339222-100339340,exon:100350483-100350723	HW1,HW2,HC1,HC2,HC3,HG1,HG2,HG3	2,2,2,6,5,4,2,3	TBC1D8	Rab-GTPase-TBC domain||GRAM domain||EF-hand domain	--
novel_circ_0002949	ENSOARG00000001750	4.62875	4.7104	0.01424	0.98811	0.9971	FALSE	3.83345	3.04571	0.11277	0.84957	0.99665	FALSE	4.07181	5.06748	-0.17036	0.84438	0.97178	FALSE	2	5	12	0	3	10	0	3	9	53.0912	131.944	331.702	0	130.412	336.893	0	139.743	376.38	chr18	31419219	31425609	-	6390	249	exon:31419220-31419382,exon:31425524-31425609	HW1,HW2,HW3,HC2,HC3,HG2,HG3	2,5,12,3,10,3,9	PEAK1	Protein kinase-like domain||Protein kinase domain||Serine-threonine/tyrosine-protein kinase catalytic domain||Serine/threonine/dual specificity protein kinase, catalytic domain	GO:0006468//GO:0016477//GO:0018108//GO:0034446//GO:0046777//GO:0048041//GO:0051893
novel_circ_0007626	ENSOARG00000013702	139.929	132.189	0.082869	0.78816	0.975	FALSE	114.056	129.366	-0.17821	0.51434	0.99665	FALSE	171.297	141.568	0.27389	0.40826	0.84605	FALSE	181	206	150	75	156	237	77	122	133	4804.76	5436.07	4146.28	5354.47	6781.43	7984.37	6153.6	5682.88	5562.06	chr2	74230451	74250371	+	19920	431	exon:74230452-74230501,exon:74244849-74244987,exon:74246064-74246167,exon:74250234-74250371	HW1,HW2,HW3,HC1,HC2,HC3,HG1,HG2,HG3	181,206,150,75,156,237,77,122,133	KDM4C	JmjN domain||Zinc finger, PHD-type||Zinc finger, FYVE/PHD-type||Tudor domain||JmjC domain	GO:0006357//GO:0008284//GO:0033169//GO:0070544
novel_circ_0008549	ENSOARG00000018354	3.01921	3.18516	-0.068512	0.94364	0.99585	FALSE	2.43365	1.73034	0.13591	0.81107	0.99665	FALSE	2.3088	3.40549	-0.34482	0.70077	0.95228	FALSE	4	6	3	0	3	4	2	5	0	106.182	158.332	82.9256	0	130.412	134.757	159.834	232.905	0	chr3	32701465	32723050	-	21585	361	exon:32701466-32701562,exon:32707993-32708078,exon:32719161-32719248,exon:32722961-32723050	HW1,HW2,HW3,HC2,HC3,HG1,HG2	4,6,3,3,4,2,5	-	Distrobrevin||EF-hand domain, type 1||EF-hand domain, type 2||Zinc finger, ZZ-type	--
novel_circ_0007621	ENSOARG00000013628	1.55751	2.99237	-0.63298	0.56124	NA	FALSE	1.26408	0.438454	0.18258	0.65877	0.99665	FALSE	0.587669	3.21923	-1.3585	0.17301	NA	FALSE	5	2	5	0	0	2	0	4	0	132.728	52.7774	138.209	0	0	67.3786	0	186.324	0	chr2	73750853	73770673	+	19820	444	exon:73750854-73751009,exon:73753726-73753833,exon:73767497-73767594,exon:73770592-73770673	HW1,HW2,HW3,HC3,HG2	5,2,5,2,4	IL33	-	GO:0010469//GO:0043032//GO:0090197
novel_circ_0005862	ENSOARG00000005018	4.94178	10.8434	-1	0.16588	0.77438	FALSE	4.03665	5.94136	-0.33293	0.58363	0.99665	FALSE	7.89757	11.6333	-0.44273	0.50548	0.89822	FALSE	7	16	21	2	7	14	2	5	5	185.819	422.219	580.479	142.786	304.295	471.65	159.834	232.905	209.1	chr23	54832748	54839335	-	6587	428	exon:54832749-54832952,exon:54835472-54835548,exon:54838074-54838152,exon:54839268-54839335	HW1,HW2,HW3,HC1,HC2,HC3,HG1,HG2,HG3	7,16,21,2,7,14,2,5,5	TCF4	Myc-type, basic helix-loop-helix (bHLH) domain	GO:0000122//GO:0006352//GO:0006355//GO:0006367//GO:0010629//GO:0016525//GO:0042118//GO:0045666//GO:0045944//GO:0065004//GO:1900746
novel_circ_0005860	ENSOARG00000004954	10.4853	9.79254	0.076435	0.90087	0.98287	FALSE	8.5026	6.24023	0.23445	0.69872	0.99665	FALSE	8.31183	10.4671	-0.24288	0.73858	0.96568	FALSE	12	19	9	0	15	9	8	9	7	318.547	501.385	248.777	0	652.061	303.204	639.335	419.229	292.74	chr23	54445912	54447893	+	1981	261	exon:54445913-54446087,exon:54447808-54447893	HW1,HW2,HW3,HC2,HC3,HG1,HG2,HG3	12,19,9,15,9,8,9,7	RAB27B	Small GTPase superfamily, Rho type||Small GTP-binding protein domain||Elongation factor, GTP-binding domain||Ran GTPase||Small GTPase superfamily, Ras type||Small GTPase superfamily, ARF/SAR type||Small GTPase superfamily||Small GTPase superfamily, Rab type||Mitochondrial Rho-like||P-loop containing nucleoside triphosphate hydrolase	GO:0045921//GO:0071985
novel_circ_0008546	ENSOARG00000018298	4.25397	13.3332	-1.4116	0.057246	0.54018	FALSE	3.50369	5.58771	-0.28806	0.63434	0.99665	FALSE	7.47196	14.287	-0.72703	0.30743	0.7955	FALSE	23	18	13	0	5	19	0	5	6	610.549	474.997	359.344	0	217.354	640.097	0	232.905	250.92	chr3	32567102	32573785	-	6683	271	exon:32573515-32573785	HW1,HW2,HW3,HC2,HC3,HG2,HG3	23,18,13,5,19,5,6	DNMT3A	S-adenosyl-L-methionine-dependent methyltransferase||PWWP domain||Zinc finger, FYVE/PHD-type	GO:0000122//GO:0006306//GO:0006346//GO:0006349//GO:0007283//GO:0010468//GO:0032259//GO:0043045//GO:0043046//GO:0071230//GO:0090116
novel_circ_0008899	ENSOARG00000010953	4.2491	1.65939	0.89028	0.44144	0.93339	FALSE	3.50827	3.11683	0.098511	0.87166	0.99665	FALSE	4.1015	1.75447	0.8009	0.40617	0.84605	FALSE	0	7	0	3	4	3	0	4	7	0	184.721	0	214.179	173.883	101.068	0	186.324	292.74	chr3	92198662	92207935	+	9273	229	exon:92198663-92198807,exon:92207852-92207935	HW2,HC1,HC2,HC3,HG2,HG3	7,3,4,3,4,7	XDH	FAD-binding, type 2||2Fe-2S ferredoxin-type domain||Aldehyde oxidase/xanthine dehydrogenase, a/b hammerhead||Xanthine dehydrogenase, small subunit||CO dehydrogenase flavoprotein, C-terminal||[2Fe-2S]-binding||Molybdopterin dehydrogenase, FAD-binding||Aldehyde oxidase/xanthine dehydrogenase||Aldehyde oxidase/xanthine dehydrogenase, molybdopterin binding	GO:0001933//GO:0001937//GO:0006919//GO:0009115//GO:0010629//GO:0022900//GO:0045602//GO:0051898//GO:0055114//GO:1900745//GO:1900747//GO:2000379//GO:2001213
novel_circ_0005864	ENSOARG00000005018	0	6.22206	-3.4785	0.0024475	0.078452	TRUE	0	0	NA	NA	NA	NA	0	6.68361	-3.2007	0.0013161	0.04664	TRUE	13	5	7	0	0	0	0	0	0	345.093	131.944	193.493	0	0	0	0	0	0	chr23	54848776	54863253	-	14477	373	exon:54848777-54848909,exon:54858761-54858894,exon:54863148-54863253	HW1,HW2,HW3	13,5,7	TCF4	Myc-type, basic helix-loop-helix (bHLH) domain	GO:0000122//GO:0006352//GO:0006355//GO:0006367//GO:0010629//GO:0016525//GO:0042118//GO:0045666//GO:0045944//GO:0065004//GO:1900746
novel_circ_0004396	ENSOARG00000005494	1.55751	8.17732	-1.8763	0.045202	0.48017	TRUE	1.26408	1.66509	-0.091854	0.85656	0.99665	FALSE	2.22482	8.77884	-1.494	0.05875	0.42942	FALSE	12	9	12	0	2	5	0	4	0	318.547	237.498	331.702	0	86.9414	168.447	0	186.324	0	chr1	26679387	26693114	-	13727	117	exon:26679388-26679504	HW1,HW2,HW3,HC2,HC3,HG2	12,9,12,2,5,4	TUT4	Zinc finger, CCHC-type||PAP/25A-associated||Nucleotidyl transferase domain	GO:0001556//GO:0001816//GO:0010586//GO:0031123//GO:0031664//GO:0032088//GO:0032755//GO:0070102//GO:0071076//GO:1990074
novel_circ_0004395	ENSOARG00000013952	7.33388	4.99172	0.48233	0.55382	0.95143	FALSE	5.94444	3.11683	0.53921	0.37589	0.99665	FALSE	4.1015	5.38251	-0.3359	0.68307	0.94915	FALSE	3	3	14	3	4	3	5	8	4	79.6369	79.1661	386.986	214.179	173.883	101.068	399.584	372.648	167.28	chr1	266672010	266676940	+	4930	386	exon:266672011-266672108,exon:266674622-266674696,exon:266675578-266675623,exon:266676774-266676940	HW1,HW2,HW3,HC1,HC2,HC3,HG1,HG2,HG3	3,3,14,3,4,3,5,8,4	MORC3	Histidine kinase-like ATPase, C-terminal domain||Zinc finger, CW-type	GO:0006468//GO:0007569//GO:0009791//GO:0018105//GO:0048147//GO:0050821//GO:0051457
novel_circ_0012478	ENSOARG00000018927	8.02761	13.7632	-0.68141	0.31645	0.88789	FALSE	6.59228	3.07897	0.56579	0.35672	0.99665	FALSE	4.02318	14.7202	-1.666	0.025315	0.29263	TRUE	24	23	9	5	0	4	2	7	11	637.095	606.94	248.777	356.964	0	134.757	159.834	326.067	460.02	chrX	35011853	35012311	+	458	458	exon:35011854-35012311	HW1,HW2,HW3,HC1,HC3,HG1,HG2,HG3	24,23,9,5,4,2,7,11	XK	Transport protein XK||Lanthionine synthetase C-like||Six-hairpin glycosidase-like||LanC-like protein, eukaryotic	GO:0006874//GO:0008361//GO:0010961//GO:0031133//GO:0042552//GO:0048741
novel_circ_0011782	ENSOARG00000001874	5.73026	6.4294	-0.12463	0.86815	0.9805	FALSE	4.65953	2.61117	0.42826	0.48554	0.99665	FALSE	3.44794	6.8956	-0.83838	0.26481	0.77353	FALSE	10	8	8	2	3	4	2	9	3	265.456	211.11	221.135	142.786	130.412	134.757	159.834	419.229	125.46	chr8	68781563	68787646	+	6083	306	exon:68781564-68781713,exon:68787491-68787646	HW1,HW2,HW3,HC1,HC2,HC3,HG1,HG2,HG3	10,8,8,2,3,4,2,9,3	UTRN	Dystrophin||Spectrin/alpha-actinin||Zinc finger, ZZ-type||Spectrin repeat||WW domain||Calponin homology domain||EF-hand domain, type 2||EF-hand domain, type 1	GO:0001954
novel_circ_0008386	ENSOARG00000010367	4.85083	2.4739	0.81816	0.332	0.88789	FALSE	3.93757	2.19619	0.34928	0.56538	0.99665	FALSE	2.90214	2.6554	0.10868	0.90585	0.98368	FALSE	3	3	4	2	0	6	4	3	4	79.6369	79.1661	110.567	142.786	0	202.136	319.668	139.743	167.28	chr3	210116137	210118039	+	1902	356	exon:210116138-210116210,exon:210116293-210116423,exon:210117888-210118039	HW1,HW2,HW3,HC1,HC3,HG1,HG2,HG3	3,3,4,2,6,4,3,4	PARP11	Poly(ADP-ribose) polymerase, catalytic domain||WWE domain	GO:0006998
novel_circ_0011299	n/a	3.86459	2.68142	0.46212	0.63006	0.96016	FALSE	3.18767	1.31536	0.32697	0.55007	0.99665	FALSE	1.76301	2.86373	-0.37265	0.70356	0.95251	FALSE	2	6	3	0	0	6	0	4	6	53.0912	158.332	82.9256	0	0	202.136	0	186.324	250.92	chr7	78324297	78332379	+	8082	297	intergenic_region:78324298-78324389,intergenic_region:78332175-78332379	HW1,HW2,HW3,HC3,HG2,HG3	2,6,3,6,4,6	--	--	--
novel_circ_0008418	ENSOARG00000017238	1.54778	2.72577	-0.56978	0.57438	NA	FALSE	1.27324	0.657681	0.15445	0.74079	0.99665	FALSE	0.881503	2.92628	-0.97342	0.32533	NA	FALSE	4	3	4	0	0	3	0	2	2	106.182	79.1661	110.567	0	0	101.068	0	93.1619	83.64	chr3	215607530	215611423	+	3893	297	exon:215607531-215607706,exon:215610147-215610221,exon:215611378-215611423	HW1,HW2,HW3,HC3,HG2,HG3	4,3,4,3,2,2	TNRC6B	UBA-like||Argonaute hook domain	GO:0031047//GO:0035278//GO:0060213//GO:1900153
novel_circ_0011678	ENSOARG00000012992	0	4.17765	-3.0515	0.0092955	NA	TRUE	0	1.73034	-0.50257	0.25784	0.99665	FALSE	2.3088	4.47243	-0.65347	0.4492	0.86938	FALSE	5	7	5	0	3	4	0	0	0	132.728	184.721	138.209	0	130.412	134.757	0	0	0	chr8	49431398	49446547	-	15149	395	exon:49431399-49431478,exon:49432339-49432455,exon:49445918-49445981,exon:49446414-49446547	HW1,HW2,HW3,HC2,HC3	5,7,5,3,4	ORC3	Origin recognition complex, subunit 3	GO:0006260//GO:0061351
novel_circ_0005667	ENSOARG00000005627	8.05194	12.3399	-0.53519	0.4158	0.91666	FALSE	6.56938	4.81783	0.21939	0.7206	0.99665	FALSE	6.42273	13.2365	-0.84323	0.21943	0.73155	FALSE	13	17	20	0	10	9	2	12	6	345.093	448.608	552.837	0	434.707	303.204	159.834	558.971	250.92	chr23	21737886	21748492	-	10606	413	exon:21737887-21738055,exon:21748249-21748492	HW1,HW2,HW3,HC2,HC3,HG1,HG2,HG3	13,17,20,10,9,2,12,6	GALNT1	Ricin B lectin domain||Nucleotide-diphospho-sugar transferases||Glycosyltransferase 2-like	GO:0006486//GO:0006493//GO:0018242//GO:0018243
novel_circ_0011111	ENSOARG00000020882	3.86459	16.9188	-1.8296	0.016289	0.25464	TRUE	3.18767	4.87849	-0.24691	0.68688	0.99665	FALSE	6.37977	18.0834	-1.4165	0.032091	0.32659	TRUE	27	31	11	7	4	3	0	4	6	716.732	818.05	304.061	499.75	173.883	101.068	0	186.324	250.92	chr7	51002068	51050090	-	48022	325	exon:51002069-51002203,exon:51038849-51038894,exon:51048419-51048498,exon:51050027-51050090	HW1,HW2,HW3,HC1,HC2,HC3,HG2,HG3	27,31,11,7,4,3,4,6	TEX9	-	--
novel_circ_0008941	ENSOARG00000012636	5.62472	5.62944	-0.012705	0.98625	0.9971	FALSE	4.57419	1.13792	0.7054	0.23544	0.99665	FALSE	1.51129	6.02041	-1.421	0.1191	0.60648	FALSE	5	11	7	0	4	0	4	4	5	132.728	290.276	193.493	0	173.883	0	319.668	186.324	209.1	chr3	9613103	9646285	-	33182	348	exon:9613104-9613198,exon:9643555-9643677,exon:9646156-9646285	HW1,HW2,HW3,HC2,HG1,HG2,HG3	5,11,7,4,4,4,5	MVB12B	FAM125	GO:0019075//GO:0042058//GO:0048524
novel_circ_0011672	ENSOARG00000012911	1.84134	5.16961	-1.0983	0.31114	0.88789	FALSE	1.49476	6.79871	-1.0593	0.084541	0.99665	FALSE	8.99484	5.55035	0.58141	0.46095	0.87228	FALSE	0	8	13	4	10	10	2	0	2	0	211.11	359.344	285.572	434.707	336.893	159.834	0	83.64	chr8	48295858	48297242	+	1384	212	exon:48295859-48295968,exon:48297141-48297242	HW2,HW3,HC1,HC2,HC3,HG1,HG3	8,13,4,10,10,2,2	RNGTT	Dual specificity phosphatase, catalytic domain||Protein-tyrosine phosphatase-like||mRNA capping enzyme, bifunctional||Protein-tyrosine/Dual specificity phosphatase||mRNA capping enzyme||mRNA capping enzyme, C-terminal||Nucleic acid-binding, OB-fold||Protein-tyrosine phosphatase, receptor/non-receptor type	GO:0006370//GO:0006396//GO:0006397//GO:0006470//GO:0016311//GO:0035335//GO:0098507
novel_circ_0011673	ENSOARG00000012911	6.55025	5.9403	0.11531	0.86934	0.9805	FALSE	5.31699	4.12229	0.19497	0.74745	0.99665	FALSE	5.46291	6.37774	-0.16018	0.82291	0.97148	FALSE	7	7	10	2	6	7	5	5	5	185.819	184.721	276.419	142.786	260.824	235.825	399.584	232.905	209.1	chr8	48295858	48346953	+	51095	423	exon:48295859-48295968,exon:48297141-48297216,exon:48341760-48341831,exon:48346789-48346953	HW1,HW2,HW3,HC1,HC2,HC3,HG1,HG2,HG3	7,7,10,2,6,7,5,5,5	RNGTT	Dual specificity phosphatase, catalytic domain||Protein-tyrosine phosphatase-like||mRNA capping enzyme, bifunctional||Protein-tyrosine/Dual specificity phosphatase||mRNA capping enzyme||mRNA capping enzyme, C-terminal||Nucleic acid-binding, OB-fold||Protein-tyrosine phosphatase, receptor/non-receptor type	GO:0006370//GO:0006396//GO:0006397//GO:0006470//GO:0016311//GO:0035335//GO:0098507
novel_circ_0011676	ENSOARG00000012967	5.49253	2.23676	1.0957	0.21774	0.83972	FALSE	4.44969	3.74909	0.12836	0.83425	0.99665	FALSE	4.95923	2.40659	0.83471	0.32198	0.80188	FALSE	2	2	5	2	7	4	3	8	2	53.0912	52.7774	138.209	142.786	304.295	134.757	239.751	372.648	83.64	chr8	49395775	49397927	+	2152	294	exon:49395776-49395919,exon:49397778-49397927	HW1,HW2,HW3,HC1,HC2,HC3,HG1,HG2,HG3	2,2,5,2,7,4,3,8,2	AKIRIN2	-	GO:0009792//GO:0032496//GO:0032755//GO:0045944
novel_circ_0004480	ENSOARG00000007851	10.2535	7.9407	0.35503	0.60461	0.95475	FALSE	8.40764	10.521	-0.19934	0.73288	0.99665	FALSE	13.8631	8.51905	0.61218	0.36564	0.82297	FALSE	17	8	7	11	3	22	4	7	14	451.276	211.11	193.493	785.322	130.412	741.165	319.668	326.067	585.48	chr1	30990033	30993764	+	3731	552	exon:30990034-30990127,exon:30990706-30990850,exon:30992079-30992166,exon:30993540-30993764	HW1,HW2,HW3,HC1,HC2,HC3,HG1,HG2,HG3	17,8,7,11,3,22,4,7,14	PRKAA2	Serine-threonine/tyrosine-protein kinase catalytic domain||Protein kinase domain||Tyrosine-protein kinase, catalytic domain||Protein kinase-like domain||Serine/threonine/dual specificity protein kinase, catalytic domain	GO:0006468//GO:0008610//GO:0010468//GO:0010508//GO:0010629//GO:0014850//GO:0016241//GO:0016310//GO:0031669//GO:0032007//GO:0034599//GO:0035404//GO:0035690//GO:0042149//GO:0042593//GO:0042752//GO:0043066//GO:0070507//GO:0071277//GO:0071333//GO:0071380//GO:1903829//GO:1904428//GO:2000758
novel_circ_0000561	ENSOARG00000006622	6.9299	4.71093	0.49516	0.49527	0.94632	FALSE	5.64217	4.40873	0.20863	0.72951	0.99665	FALSE	5.82263	5.0565	0.17465	0.81204	0.97148	FALSE	8	5	6	3	7	5	5	4	7	212.365	131.944	165.851	214.179	304.295	168.447	399.584	186.324	292.74	chr11	37154394	37157812	-	3418	316	exon:37154395-37154485,exon:37155256-37155368,exon:37157701-37157812	HW1,HW2,HW3,HC1,HC2,HC3,HG1,HG2,HG3	8,5,6,3,7,5,5,4,7	UBE2Z	Ubiquitin-conjugating enzyme/RWD-like||Ubiquitin-conjugating enzyme E2	GO:0006511//GO:0016567//GO:0043065
novel_circ_0011074	ENSOARG00000020851	1.16814	2.68142	-0.79484	0.47334	NA	FALSE	0.948057	1.13792	-0.036883	0.93188	0.99665	FALSE	1.51129	2.86373	-0.57506	0.56002	0.91948	FALSE	2	6	3	0	4	0	0	3	0	53.0912	158.332	82.9256	0	173.883	0	0	139.743	0	chr7	48550851	48598235	+	47384	364	intron:48550852-48550937,intron:48595879-48595997,intron:48598077-48598235	HW1,HW2,HW3,HC2,HG2	2,6,3,4,3	ADAM10	Peptidase M12B, propeptide||Blood coagulation inhibitor, Disintegrin||Peptidase M12B, ADAM/reprolysin	GO:0001701//GO:0006468//GO:0006508//GO:0006509//GO:0007162//GO:0007219//GO:0008284//GO:0010820//GO:0016485//GO:0030307//GO:0030335//GO:0034612//GO:0042117//GO:0051088//GO:0051089
novel_circ_0011075	ENSOARG00000020851	4.93691	26.4585	-2.2292	0.0002106	0.026687	TRUE	4.04123	6.66821	-0.4345	0.46945	0.99665	FALSE	8.82686	28.373	-1.5374	0.0033924	0.078431	TRUE	43	33	31	4	8	12	2	4	6	1141.46	870.827	856.898	285.572	347.766	404.272	159.834	186.324	250.92	chr7	48574514	48598235	+	23721	429	exon:48574515-48574665,exon:48595879-48595997,exon:48598077-48598235	HW1,HW2,HW3,HC1,HC2,HC3,HG1,HG2,HG3	43,33,31,4,8,12,2,4,6	ADAM10	Peptidase M12B, propeptide||Blood coagulation inhibitor, Disintegrin||Peptidase M12B, ADAM/reprolysin	GO:0001701//GO:0006468//GO:0006508//GO:0006509//GO:0007162//GO:0007219//GO:0008284//GO:0010820//GO:0016485//GO:0030307//GO:0030335//GO:0034612//GO:0042117//GO:0051088//GO:0051089
novel_circ_0006717	ENSOARG00000000324	6.27129	3.95523	0.58876	0.47006	0.94253	FALSE	5.08173	4.44855	0.10033	0.8702	0.99665	FALSE	5.88284	4.24569	0.38595	0.63164	0.93672	FALSE	4	5	7	2	11	2	3	10	2	106.182	131.944	193.493	142.786	478.178	67.3786	239.751	465.81	83.64	chr2	134504942	134506183	-	1241	163	exon:134506021-134506183	HW1,HW2,HW3,HC1,HC2,HC3,HG1,HG2,HG3	4,5,7,2,11,2,3,10,2	SCRN3	Peptidase C69, dipeptidase A	GO:0006508
novel_circ_0010786	ENSOARG00000017717	16.2978	22.8276	-0.42757	0.48127	0.94514	FALSE	13.3898	14.7862	-0.095452	0.85834	0.99665	FALSE	19.5485	24.5323	-0.29631	0.54509	0.91033	FALSE	27	23	42	10	18	24	3	16	22	716.732	606.94	1160.96	713.929	782.473	808.544	239.751	745.295	920.04	chr7	11676776	11682944	-	6168	585	exon:11676777-11676917,exon:11678953-11679060,exon:11679729-11679837,exon:11681783-11681928,exon:11682864-11682944	HW1,HW2,HW3,HC1,HC2,HC3,HG1,HG2,HG3	27,23,42,10,18,24,3,16,22	SPG21	Alpha/beta hydrolase fold-1||Alpha/Beta hydrolase fold	--
novel_circ_0008098	ENSOARG00000012360	1.94689	4.87383	-0.94728	0.36954	0.90749	FALSE	1.5801	4.18362	-0.418	0.46018	0.99665	FALSE	5.5831	5.20777	0.13286	0.8722	0.9764	FALSE	2	11	7	0	7	10	0	5	0	53.0912	290.276	193.493	0	304.295	336.893	0	232.905	0	chr3	165538476	165538838	+	362	268	intron:165538477-165538535,intron:165538630-165538838	HW1,HW2,HW3,HC2,HC3,HG2	2,11,7,7,10,5	ELK3	Ets domain	GO:0001525//GO:0006355//GO:0006366//GO:0042060//GO:0045892//GO:0045944
novel_circ_0008099	ENSOARG00000012449	4.99761	3.67391	0.34895	0.67304	0.96992	FALSE	4.04833	2.19227	0.28331	0.63036	0.99665	FALSE	2.93834	3.93067	-0.21865	0.81613	0.97148	FALSE	3	7	5	0	0	10	5	2	4	79.6369	184.721	138.209	0	0	336.893	399.584	93.1619	167.28	chr3	165592328	165595218	-	2890	325	exon:165592329-165592434,exon:165592916-165593013,exon:165595098-165595218	HW1,HW2,HW3,HC3,HG1,HG2,HG3	3,7,5,10,5,2,4	CDK17	Protein kinase domain||Protein kinase-like domain||Tyrosine-protein kinase, catalytic domain||Serine-threonine/tyrosine-protein kinase catalytic domain||Serine/threonine/dual specificity protein kinase, catalytic domain	GO:0006468
novel_circ_0008768	ENSOARG00000004937	7.41023	10.3994	-0.42943	0.49629	0.94632	FALSE	6.05726	3.11096	0.45992	0.45371	0.99665	FALSE	4.1558	11.1615	-1.115	0.12282	0.60648	FALSE	15	12	15	0	4	9	3	7	8	398.184	316.664	414.628	0	173.883	303.204	239.751	326.067	334.56	chr3	76551165	76553285	+	2120	329	exon:76551166-76551249,exon:76552957-76553063,exon:76553148-76553285	HW1,HW2,HW3,HC2,HC3,HG1,HG2,HG3	15,12,15,4,9,3,7,8	FBXO11	F-box domain||Pectin lyase fold/virulence factor||Parallel beta-helix repeat||Zinc finger, N-recognin, metazoa||Carbohydrate-binding/sugar hydrolysis domain||Zinc finger, N-recognin||Parallel beta-helix repeat-2	GO:0006464//GO:0007605//GO:0016567//GO:0035246
novel_circ_0008764	ENSOARG00000004763	3.94475	0.711169	1.5523	0.18104	NA	FALSE	3.17645	2.32669	0.17794	0.76728	0.99665	FALSE	3.07012	0.751917	1.2401	0.21335	NA	FALSE	0	3	0	2	2	4	3	6	0	0	79.1661	0	142.786	86.9414	134.757	239.751	279.486	0	chr3	76014512	76026336	-	11824	190	exon:76014513-76014577,exon:76016871-76016995	HW2,HC1,HC2,HC3,HG1,HG2	3,2,2,4,3,6	FOXN2	Transcription factor, fork head	GO:0006355//GO:0035914
novel_circ_0010789	ENSOARG00000017731	1.93716	5.15541	-1.1035	0.22606	0.84075	FALSE	1.58926	4.84914	-0.68418	0.26314	0.99665	FALSE	6.3922	5.5173	0.16472	0.81694	0.97148	FALSE	6	9	6	4	7	5	0	3	2	159.274	237.498	165.851	285.572	304.295	168.447	0	139.743	83.64	chr7	11726381	11730273	-	3892	333	exon:11726382-11726504,exon:11730064-11730273	HW1,HW2,HW3,HC1,HC2,HC3,HG2,HG3	6,9,6,4,7,5,3,2	MTFMT	Formyl transferase, C-terminal-like||Methionyl-tRNA formyltransferase||Formyl transferase, N-terminal||Formyl transferase, C-terminal	GO:0006413//GO:0009058//GO:0071951
novel_circ_0008091	n/a	1.07232	5.12605	-1.7973	0.08657	0.64901	FALSE	0.853558	2.58378	-0.3896	0.46038	0.99665	FALSE	3.44227	5.47132	-0.47503	0.57147	0.92092	FALSE	7	11	3	0	6	4	2	0	0	185.819	290.276	82.9256	0	260.824	134.757	159.834	0	0	chr3	163178561	163188509	+	9948	103	intergenic_region:163188407-163188509	HW1,HW2,HW3,HC2,HC3,HG1	7,11,3,6,4,2	--	--	--
novel_circ_0008760	ENSOARG00000004673	7.2332	5.43673	0.34178	0.63124	0.96016	FALSE	5.85453	2.10355	0.65048	0.28914	0.99665	FALSE	2.81248	5.83232	-0.7316	0.37827	0.83257	FALSE	7	7	8	0	2	7	7	4	5	185.819	184.721	221.135	0	86.9414	235.825	559.418	186.324	209.1	chr3	75937860	75941271	-	3411	298	exon:75937861-75938010,exon:75938495-75938547,exon:75941177-75941271	HW1,HW2,HW3,HC2,HC3,HG1,HG2,HG3	7,7,8,2,7,7,4,5	PPP1R21	Uncharacterised domain KLRAQ/TTKRSYEDQ, C-terminal||Uncharacterised domain KLRAQ/TTKRSYEDQ, N-terminal	--
novel_circ_0008761	ENSOARG00000004673	6.24696	3.14081	0.85447	0.31061	0.88789	FALSE	5.10463	0.438454	1.1512	0.054924	0.99665	FALSE	0.587669	3.34293	-1.3799	0.16849	0.66737	FALSE	2	9	2	0	0	2	3	5	7	53.0912	237.498	55.2837	0	0	67.3786	239.751	232.905	292.74	chr3	75941176	75943214	-	2038	319	exon:75941177-75941271,exon:75942453-75942511,exon:75943050-75943214	HW1,HW2,HW3,HC3,HG1,HG2,HG3	2,9,2,2,3,5,7	PPP1R21	Uncharacterised domain KLRAQ/TTKRSYEDQ, C-terminal||Uncharacterised domain KLRAQ/TTKRSYEDQ, N-terminal	--
novel_circ_0011092	ENSOARG00000020872	0	2.77013	-2.2447	0.064172	NA	FALSE	0	3.86324	-1.1236	0.046884	0.99665	TRUE	5.10886	2.98884	0.60928	0.48787	0.88698	FALSE	6	0	5	3	2	9	0	0	0	159.274	0	138.209	214.179	86.9414	303.204	0	0	0	chr7	50054712	50057151	-	2439	456	exon:50054713-50054777,exon:50055464-50055608,exon:50055883-50056022,exon:50057046-50057151	HW1,HW3,HC1,HC2,HC3	6,5,3,2,9	TCF12	Myc-type, basic helix-loop-helix (bHLH) domain	GO:0006366//GO:0010628//GO:0045666//GO:0045893//GO:0045944
novel_circ_0012286	n/a	0	2.45909	-2.4187	0.044829	NA	TRUE	0	0.853437	-0.24476	0.46335	0.99665	FALSE	1.13346	2.63516	-0.73804	0.4589	NA	FALSE	2	4	4	0	3	0	0	0	0	53.0912	105.555	110.567	0	130.412	0	0	0	0	chr9	86284205	86310575	-	26370	203	intergenic_region:86310373-86310575	HW1,HW2,HW3,HC2	2,4,4,3	--	--	--
novel_circ_0011090	ENSOARG00000020867	0	3.46639	-2.8223	0.017412	NA	TRUE	0	0.568958	-0.22243	0.48922	0.99665	FALSE	0.755643	3.72234	-1.4455	0.13928	0.62496	FALSE	4	4	6	0	2	0	0	0	0	106.182	105.555	165.851	0	86.9414	0	0	0	0	chr7	49834759	49856305	-	21546	213	exon:49834760-49834972	HW1,HW2,HW3,HC2	4,4,6,2	CGNL1	Myosin tail	GO:0007015//GO:0051058
novel_circ_0001841	ENSOARG00000014940	8.94342	14.6512	-0.63237	0.32082	0.88789	FALSE	7.34424	3.73469	0.50932	0.40664	0.99665	FALSE	4.92279	15.7333	-1.4441	0.042187	0.36512	TRUE	26	14	19	4	0	9	3	6	13	690.186	369.442	525.196	285.572	0	303.204	239.751	279.486	543.66	chr14	56648626	56652061	-	3435	414	intron:56648627-56648722,intron:56649468-56649594,intron:56651871-56652061	HW1,HW2,HW3,HC1,HC3,HG1,HG2,HG3	26,14,19,4,9,3,6,13	-	Krueppel-associated box	GO:0006355
novel_circ_0011099	ENSOARG00000020876	7.32415	9.34814	-0.3318	0.60948	0.95598	FALSE	5.9536	3.28324	0.39907	0.51563	0.99665	FALSE	4.36588	10.0045	-0.9461	0.22997	0.74025	FALSE	15	15	8	0	10	2	5	6	6	398.184	395.831	221.135	0	434.707	67.3786	399.584	279.486	250.92	chr7	50649688	50660702	+	11014	399	intron:50649689-50649734,intron:50657545-50657691,intron:50660397-50660462,intron:50660563-50660702	HW1,HW2,HW3,HC2,HC3,HG1,HG2,HG3	15,15,8,10,2,5,6,6	-	Zinc finger, C2H2-like||Zinc finger, C2H2	--
novel_circ_0012675	ENSOARG00000010246	6.48956	13.2739	-0.92201	0.15022	0.75758	FALSE	5.30989	2.8304	0.49167	0.42191	0.99665	FALSE	3.74177	14.206	-1.6738	0.012333	0.17506	TRUE	19	22	13	2	3	5	2	7	7	504.367	580.552	359.344	142.786	130.412	168.447	159.834	326.067	292.74	chrX	90453488	90464150	+	10662	399	exon:90453489-90453608,exon:90459817-90459906,exon:90462132-90462212,exon:90464043-90464150	HW1,HW2,HW3,HC1,HC2,HC3,HG1,HG2,HG3	19,22,13,2,3,5,2,7,7	ATP11C	P-type ATPase, A domain||P-type ATPase||P-type ATPase, subfamily IV||HAD-like domain||P-type ATPase, cytoplasmic domain N	GO:0002329//GO:0015914//GO:0045332//GO:0045579
novel_circ_0012672	ENSOARG00000010821	14.9613	13.4946	0.12946	0.84316	0.97643	FALSE	12.1104	8.33918	0.39631	0.46495	0.99665	FALSE	10.9974	14.5408	-0.36566	0.55967	0.91948	FALSE	17	7	30	7	10	11	12	14	8	451.276	184.721	829.256	499.75	434.707	370.582	959.003	652.133	334.56	chrX	8732834	8733091	-	257	257	exon:8732835-8733091	HW1,HW2,HW3,HC1,HC2,HC3,HG1,HG2,HG3	17,7,30,7,10,11,12,14,8	ARHGAP6	Rho GTPase activation protein||Rho GTPase-activating protein domain	GO:0007015//GO:0007165//GO:0043087//GO:0043547//GO:0048041//GO:0051497//GO:0051895
novel_circ_0012671	ENSOARG00000009528	7.77422	18.2347	-1.1428	0.10689	0.69006	FALSE	6.27672	3.51743	0.42657	0.48728	0.99665	FALSE	4.61085	19.6487	-1.8153	0.014206	0.19494	TRUE	21	10	42	5	0	6	8	5	4	557.458	263.887	1160.96	356.964	0	202.136	639.335	232.905	167.28	chrX	82016643	82025907	-	9264	121	exon:82025787-82025907	HW1,HW2,HW3,HC1,HC3,HG1,HG2,HG3	21,10,42,5,6,8,5,4	AFF2	Transcription factor AF4/FMR2	GO:0007611//GO:0010468//GO:0010629//GO:0035063//GO:0043484
novel_circ_0011412	ENSOARG00000003285	4.22858	7.34835	-0.74584	0.3624	0.8979	FALSE	3.40713	9.58412	-0.86729	0.15256	0.99665	FALSE	12.6348	7.85035	0.58469	0.39605	0.84605	FALSE	12	14	4	7	19	5	5	2	2	318.547	369.442	110.567	499.75	825.943	168.447	399.584	93.1619	83.64	chr7	97248544	97274220	-	25676	142	exon:97248545-97248686	HW1,HW2,HW3,HC1,HC2,HC3,HG1,HG2,HG3	12,14,4,7,19,5,5,2,2	EML5	WD40 repeat||WD40-repeat-containing domain||Quinonprotein alcohol dehydrogenase-like superfamily||HELP	--
novel_circ_0004241	ENSOARG00000008030	9.46878	8.16286	0.16995	0.79588	0.975	FALSE	7.66072	13.8264	-0.60929	0.27118	0.99665	FALSE	18.193	8.75128	0.94171	0.10845	0.58683	FALSE	15	10	8	13	20	11	9	6	6	398.184	263.887	221.135	928.107	869.414	370.582	719.252	279.486	250.92	chr1	251346080	251348437	-	2357	266	exon:251346081-251346257,exon:251348349-251348437	HW1,HW2,HW3,HC1,HC2,HC3,HG1,HG2,HG3	15,10,8,13,20,11,9,6,6	PPP2R3A	EF-hand domain	--
novel_circ_0010417	ENSOARG00000013063	6.98448	16.1907	-1.0235	0.20448	0.82057	FALSE	5.71124	5.71821	-0.0091131	0.98808	0.99665	FALSE	7.63994	17.4284	-0.95474	0.17738	0.67526	FALSE	18	12	35	0	7	17	0	13	5	477.821	316.664	967.466	0	304.295	572.718	0	605.552	209.1	chr6	59779466	59789402	-	9936	356	exon:59779467-59779527,exon:59779623-59779708,exon:59789194-59789402	HW1,HW2,HW3,HC2,HC3,HG2,HG3	18,12,35,7,17,13,5	APBB2	PTB/PI domain||WW domain	GO:0001764//GO:0006355//GO:0007050//GO:0007411//GO:0030198//GO:0030308//GO:0043065//GO:0043066
novel_circ_0010416	ENSOARG00000013063	7.98276	10.9024	-0.39663	0.63948	0.96406	FALSE	6.51404	4.27235	0.24025	0.69295	0.99665	FALSE	5.70896	11.7198	-0.79601	0.28646	0.78417	FALSE	8	12	24	0	5	13	7	0	11	212.365	316.664	663.405	0	217.354	437.961	559.418	0	460.02	chr6	59779466	59789399	-	9933	353	exon:59779467-59779527,exon:59779623-59779708,exon:59789194-59789399	HW1,HW2,HW3,HC2,HC3,HG1,HG3	8,12,24,5,13,7,11	APBB2	PTB/PI domain||WW domain	GO:0001764//GO:0006355//GO:0007050//GO:0007411//GO:0030198//GO:0030308//GO:0043065//GO:0043066
novel_circ_0010413	ENSOARG00000013063	0	3.20006	-2.6958	0.024027	NA	TRUE	0	0.438454	-0.21007	0.5041	0.99665	FALSE	0.587669	3.4239	-1.4309	0.14932	0.63559	FALSE	6	5	2	0	0	2	0	0	0	159.274	131.944	55.2837	0	0	67.3786	0	0	0	chr6	59737975	59780154	-	42179	128	exon:59737976-59738103	HW1,HW2,HW3,HC3	6,5,2,2	APBB2	PTB/PI domain||WW domain	GO:0001764//GO:0006355//GO:0007050//GO:0007411//GO:0030198//GO:0030308//GO:0043065//GO:0043066
novel_circ_0010412	ENSOARG00000013063	3.21696	3.48103	-0.13877	0.89839	0.98197	FALSE	2.56067	0.438454	0.38352	0.41569	0.99665	FALSE	0.587669	3.74624	-1.5234	0.12282	0.60648	FALSE	3	3	8	0	0	2	6	0	0	79.6369	79.1661	221.135	0	0	67.3786	479.501	0	0	chr6	59737975	59779708	-	41733	422	exon:59737976-59738103,exon:59740460-59740606,exon:59779467-59779527,exon:59779623-59779708	HW1,HW2,HW3,HC3,HG1	3,3,8,2,6	APBB2	PTB/PI domain||WW domain	GO:0001764//GO:0006355//GO:0007050//GO:0007411//GO:0030198//GO:0030308//GO:0043065//GO:0043066
novel_circ_0004249	ENSOARG00000008193	0	1.95553	-2.1653	0.074012	NA	FALSE	0	0.876908	-0.24786	0.45985	0.99665	FALSE	1.17534	2.08974	-0.41133	0.68313	NA	FALSE	2	4	2	0	0	4	0	0	0	53.0912	105.555	55.2837	0	0	134.757	0	0	0	chr1	252838372	252838809	-	437	285	exon:252838373-252838459,exon:252838612-252838809	HW1,HW2,HW3,HC3	2,4,2,4	CEP63	-	GO:0007099
novel_circ_0007822	ENSOARG00000014899	5.06192	4.19255	0.22307	0.83246	0.97643	FALSE	4.10825	5.2746	-0.11165	0.84451	0.99665	FALSE	7.01063	4.49084	0.5163	0.55085	0.91536	FALSE	7	6	4	0	17	2	0	13	0	185.819	158.332	110.567	0	739.002	67.3786	0	605.552	0	chr3	112573475	112580026	+	6551	143	exon:112573476-112573618	HW1,HW2,HW3,HC2,HC3,HG2	7,6,4,17,2,13	ZDHHC17	Ankyrin repeat-containing domain||Ankyrin repeat||Zinc finger, DHHC-type, palmitoyltransferase	GO:0018345//GO:0042953//GO:1903830
novel_circ_0007826	ENSOARG00000014996	4.31953	0.503563	2.2352	0.036597	NA	TRUE	3.50621	1.00741	0.6437	0.28224	0.99665	FALSE	1.34331	0.545421	0.63398	0.53802	NA	FALSE	0	0	2	0	2	2	3	4	3	0	0	55.2837	0	86.9414	67.3786	239.751	186.324	125.46	chr3	113714349	113735005	+	20656	302	exon:113714350-113714467,exon:113734822-113735005	HW3,HC2,HC3,HG1,HG2,HG3	2,2,2,3,4,3	NAV3	P-loop containing nucleoside triphosphate hydrolase||Calponin homology domain||AAA+ ATPase domain||ATPase, AAA-type, core	GO:0007026//GO:0022008//GO:0030336//GO:0031116//GO:0032703
novel_circ_0005443	ENSOARG00000016804	22.8227	32.0726	-0.46515	0.33754	0.88789	FALSE	18.6103	16.127	0.16106	0.7343	0.99665	FALSE	21.3353	34.4555	-0.63388	0.19247	0.69905	FALSE	58	28	43	11	15	32	13	18	23	1539.65	738.884	1188.6	785.322	652.061	1078.06	1038.92	838.457	961.86	chr22	21584851	21595148	-	10297	510	exon:21584852-21584946,exon:21591311-21591443,exon:21591877-21592062,exon:21595053-21595148	HW1,HW2,HW3,HC1,HC2,HC3,HG1,HG2,HG3	58,28,43,11,15,32,13,18,23	FBXW4	WD40-repeat-containing domain||WD40 repeat||F-box domain	GO:0002053//GO:0042733//GO:0051216//GO:0060173
novel_circ_0000151	ENSOARG00000009534	0	3.46639	-2.8223	0.017412	NA	TRUE	0	1.13792	-0.26143	0.44514	0.99665	FALSE	1.51129	3.72234	-0.85769	0.37155	0.82546	FALSE	4	4	6	0	4	0	0	0	0	106.182	105.555	165.851	0	173.883	0	0	0	0	chr10	22093247	22104968	+	11721	144	exon:22104825-22104968	HW1,HW2,HW3,HC2	4,4,6,4	MRPS31	-	--
novel_circ_0005445	ENSOARG00000016804	24.8508	22.5464	0.14805	0.75706	0.975	FALSE	20.2986	11.655	0.62108	0.22271	0.99665	FALSE	15.4106	24.2155	-0.58874	0.27116	0.77353	FALSE	27	25	39	9	7	26	11	23	26	716.732	659.718	1078.03	642.536	304.295	875.922	879.086	1071.36	1087.32	chr22	21591310	21595148	-	3838	415	exon:21591311-21591443,exon:21591877-21592062,exon:21595053-21595148	HW1,HW2,HW3,HC1,HC2,HC3,HG1,HG2,HG3	27,25,39,9,7,26,11,23,26	FBXW4	WD40-repeat-containing domain||WD40 repeat||F-box domain	GO:0002053//GO:0042733//GO:0051216//GO:0060173
novel_circ_0011327	ENSOARG00000000358	15.4524	19.5692	-0.29882	0.57539	0.95143	FALSE	12.6358	15.6885	-0.23469	0.64808	0.99665	FALSE	20.7476	21.0091	-0.0018471	0.99696	0.99874	FALSE	27	22	30	11	15	30	5	17	16	716.732	580.552	829.256	785.322	652.061	1010.68	399.584	791.876	669.12	chr7	81576332	81586544	+	10212	360	exon:81576333-81576431,exon:81583441-81583527,exon:81586371-81586544	HW1,HW2,HW3,HC1,HC2,HC3,HG1,HG2,HG3	27,22,30,11,15,30,5,17,16	PSEN1	Peptidase A22A, presenilin 1||Presenilin/signal peptide peptidase||Peptidase A22A, presenilin	GO:0000045//GO:0000122//GO:0000186//GO:0001568//GO:0001708//GO:0001756//GO:0001764//GO:0001921//GO:0001933//GO:0001934//GO:0001947//GO:0002038//GO:0002244//GO:0002265//GO:0002286//GO:0002573//GO:0006469//GO:0006486//GO:0006508//GO:0006509//GO:0006839//GO:0006874//GO:0006914//GO:0006974//GO:0006979//GO:0007175//GO:0007176//GO:0007219//GO:0007220//GO:0007420//GO:0007507//GO:0007611//GO:0007613//GO:…
novel_circ_0010234	ENSOARG00000010172	10.4863	13.2882	-0.2905	0.6447	0.96406	FALSE	8.62206	7.429	0.12671	0.83014	0.99665	FALSE	9.87067	14.2372	-0.43411	0.47079	0.87228	FALSE	14	21	19	2	13	13	3	7	16	371.639	554.163	525.196	142.786	565.119	437.961	239.751	326.067	669.12	chr6	19612771	19618483	+	5712	689	exon:19612772-19612936,exon:19615497-19615672,exon:19616703-19616890,exon:19618324-19618483	HW1,HW2,HW3,HC1,HC2,HC3,HG1,HG2,HG3	14,21,19,2,13,13,3,7,16	INTS12	Zinc finger, PHD-type||Zinc finger, PHD-finger||Zinc finger, FYVE/PHD-type	GO:0016180
novel_circ_0010236	ENSOARG00000010430	1.16814	6.91876	-1.89	0.064264	0.55884	FALSE	0.948057	2.98633	-0.4788	0.40056	0.99665	FALSE	3.93352	7.40797	-0.76844	0.3263	0.80188	FALSE	16	9	3	3	2	5	0	3	0	424.73	237.498	82.9256	214.179	86.9414	168.447	0	139.743	0	chr6	19891448	19911576	+	20128	301	exon:19891449-19891502,exon:19892881-19893000,exon:19911450-19911576	HW1,HW2,HW3,HC1,HC2,HC3,HG2	16,9,3,3,2,5,3	PPA2	Inorganic pyrophosphatase	GO:0006470//GO:0006796//GO:0051881
novel_circ_0010308	ENSOARG00000004333	24.0564	27.1831	-0.1728	0.7037	0.975	FALSE	19.5608	16.4618	0.17774	0.71405	0.99665	FALSE	21.846	29.1744	-0.36174	0.47013	0.87228	FALSE	28	35	47	6	27	28	16	20	20	743.277	923.605	1299.17	428.357	1173.71	943.301	1278.67	931.619	836.4	chr6	37438751	37452262	-	13511	339	exon:37438752-37438881,exon:37439778-37439857,exon:37442576-37442638,exon:37452197-37452262	HW1,HW2,HW3,HC1,HC2,HC3,HG1,HG2,HG3	28,35,47,6,27,28,16,20,20	LCORL	DNA binding HTH domain, Psq-type||Homeodomain-like	GO:0006357//GO:0006366
novel_circ_0011520	n/a	0	8.3113	-3.815	0.00070764	0.048282	TRUE	0	0.568958	-0.22243	0.48922	0.99665	FALSE	0.755643	8.87498	-2.5112	0.0052554	0.10748	TRUE	12	17	5	0	2	0	0	0	0	318.547	448.608	138.209	0	86.9414	0	0	0	0	chr8	21729733	21732451	+	2718	182	intergenic_region:21729734-21729915	HW1,HW2,HW3,HC2	12,17,5,2	--	--	--
novel_circ_0011253	ENSOARG00000016039	0	6.88852	-3.6519	0.0012722	0.066424	TRUE	0	5.59554	-1.5079	0.01146	0.99665	TRUE	7.39956	7.3803	0.018754	0.97752	0.99593	FALSE	7	11	10	4	5	11	0	0	0	185.819	290.276	276.419	285.572	217.354	370.582	0	0	0	chr7	726902	730403	-	3501	400	exon:726903-727041,exon:729828-729935,exon:730251-730403	HW1,HW2,HW3,HC1,HC2,HC3	7,11,10,4,5,11	DCP2	mRNA decapping protein 2, Box A||NUDIX hydrolase domain||NUDIX hydrolase domain-like	GO:0006402//GO:0032211//GO:0071044//GO:0090503
novel_circ_0011255	ENSOARG00000016039	5.08856	7.08149	-0.4275	0.56181	0.95143	FALSE	4.14741	3.77256	0.060125	0.9217	0.99665	FALSE	5.0011	7.56289	-0.47803	0.50796	0.90011	FALSE	8	15	6	2	4	8	3	4	5	212.365	395.831	165.851	142.786	173.883	269.515	239.751	186.324	209.1	chr7	729827	730403	-	576	374	exon:729828-729935,exon:730030-730142,exon:730251-730403	HW1,HW2,HW3,HC1,HC2,HC3,HG1,HG2,HG3	8,15,6,2,4,8,3,4,5	DCP2	mRNA decapping protein 2, Box A||NUDIX hydrolase domain||NUDIX hydrolase domain-like	GO:0006402//GO:0032211//GO:0071044//GO:0090503
novel_circ_0011524	ENSOARG00000006569	96.9438	70.799	0.43759	0.23079	0.84592	FALSE	78.6914	80.7735	-0.033369	0.91268	0.99665	FALSE	106.502	75.7753	0.47088	0.1863	0.69156	FALSE	100	117	71	67	107	95	74	74	74	2654.56	3087.48	1962.57	4783.32	4651.36	3200.49	5913.85	3446.99	3094.68	chr8	2363075	2377219	+	14144	237	exon:2363076-2363169,exon:2377077-2377219	HW1,HW2,HW3,HC1,HC2,HC3,HG1,HG2,HG3	100,117,71,67,107,95,74,74,74	SENP6	Peptidase C48, SUMO/Sentrin/Ubl1	GO:0006508//GO:0016926//GO:0070646//GO:0090169//GO:0090234
novel_circ_0006939	n/a	21.2531	55.4797	-1.3256	0.0023546	0.078452	TRUE	17.2933	18.2677	-0.046295	0.92431	0.99665	FALSE	24.0629	59.4514	-1.2649	0.0024046	0.067298	TRUE	78	80	67	18	14	29	10	26	15	2070.56	2111.1	1852.01	1285.07	608.59	976.99	799.169	1211.1	627.3	chr2	177871844	177873523	-	1679	115	intergenic_region:177871845-177871959	HW1,HW2,HW3,HC1,HC2,HC3,HG1,HG2,HG3	78,80,67,18,14,29,10,26,15	--	--	--
novel_circ_0008360	ENSOARG00000016103	0	4.00002	-2.8609	0.016152	NA	TRUE	0	0	NA	NA	NA	NA	0	4.29909	-2.588	0.011526	0.16907	TRUE	11	2	3	0	0	0	0	0	0	292.002	52.7774	82.9256	0	0	0	0	0	0	chr3	20415528	20417124	+	1596	316	exon:20415529-20415644,exon:20416925-20417124	HW1,HW2,HW3	11,2,3	GREB1	-	--
novel_circ_0004653	ENSOARG00000013440	5.04732	12.7259	-1.1219	0.16323	0.77438	FALSE	4.12199	4.20709	-0.021263	0.97176	0.99665	FALSE	5.62497	13.5999	-1.0015	0.16479	0.66385	FALSE	16	25	11	0	4	14	0	10	3	424.73	659.718	304.061	0	173.883	471.65	0	465.81	125.46	chr1	54482408	54482917	+	509	343	exon:54482409-54482604,exon:54482771-54482917	HW1,HW2,HW3,HC2,HC3,HG2,HG3	16,25,11,4,14,10,3	IFI44	P-loop containing nucleoside triphosphate hydrolase||TLDc domain	GO:0009617
novel_circ_0005705	ENSOARG00000007396	0.778757	5.70368	-2.0739	0.044218	0.47701	TRUE	0.632038	1.32124	-0.12759	0.76278	0.99665	FALSE	1.70871	6.11795	-1.4998	0.10297	0.57638	FALSE	12	6	5	3	0	0	0	2	0	318.547	158.332	138.209	214.179	0	0	0	93.1619	0	chr23	32656397	32708563	+	52166	305	exon:32656398-32656509,exon:32661096-32661181,exon:32708457-32708563	HW1,HW2,HW3,HC1,HG2	12,6,5,3,2	-	Ankyrin repeat||Oxysterol-binding protein||Ankyrin repeat-containing domain||Pleckstrin homology domain	GO:0006869
novel_circ_0005703	ENSOARG00000007396	3.70215	7.14057	-0.85878	0.30783	0.88789	FALSE	2.97119	3.62446	-0.092989	0.8745	0.99665	FALSE	4.73695	7.64752	-0.64618	0.41633	0.85123	FALSE	10	11	8	5	5	0	4	4	0	265.456	290.276	221.135	356.964	217.354	0	319.668	186.324	0	chr23	32656397	32673733	+	17336	336	exon:32656398-32656509,exon:32661096-32661181,exon:32673482-32673555,exon:32673670-32673733	HW1,HW2,HW3,HC1,HC2,HG1,HG2	10,11,8,5,5,4,4	-	Ankyrin repeat||Oxysterol-binding protein||Ankyrin repeat-containing domain||Pleckstrin homology domain	GO:0006869
novel_circ_0005702	ENSOARG00000007396	10.41	13.2893	-0.31441	0.63039	0.96016	FALSE	8.50924	12.483	-0.40986	0.44833	0.99665	FALSE	16.5203	14.2153	0.21173	0.71551	0.95958	FALSE	26	21	7	8	13	24	5	8	12	690.186	554.163	193.493	571.143	565.119	808.544	399.584	372.648	501.84	chr23	32656397	32662441	+	6044	343	exon:32656398-32656509,exon:32661096-32661181,exon:32662297-32662441	HW1,HW2,HW3,HC1,HC2,HC3,HG1,HG2,HG3	26,21,7,8,13,24,5,8,12	-	Ankyrin repeat||Oxysterol-binding protein||Ankyrin repeat-containing domain||Pleckstrin homology domain	GO:0006869
novel_circ_0004658	ENSOARG00000013620	8.03248	1.25935	2.0823	0.03898	0.44806	TRUE	6.5877	2.63464	0.62712	0.3069	0.99665	FALSE	3.48981	1.3544	0.82263	0.41726	0.85123	FALSE	5	0	0	2	0	8	2	8	10	132.728	0	0	142.786	0	269.515	159.834	372.648	418.2	chr1	57889460	57973606	+	84146	387	exon:57889461-57889633,exon:57973393-57973606	HW1,HC1,HC3,HG1,HG2,HG3	5,2,8,2,8,10	ADGRL2	GPS motif||Olfactomedin-like||GPCR, family 2, latrophilin, C-terminal||GPCR, family 2, latrophilin||D-galactoside/L-rhamnose binding SUEL lectin domain||GPCR, family 2-like||GPCR, family 2, extracellular hormone receptor domain||GPCR, family 2, secretin-like||Domain of unknown function DUF3497	GO:0007165//GO:0007166//GO:0007186
novel_circ_0010120	ENSOARG00000004103	0	2.22221	-2.307	0.056363	NA	FALSE	0	1.22664	-0.37496	0.34613	0.99665	FALSE	1.63715	2.38086	-0.29567	0.75723	0.96796	FALSE	4	3	2	0	2	3	0	0	0	106.182	79.1661	55.2837	0	86.9414	101.068	0	0	0	chr6	101265310	101269470	+	4160	226	exon:101265311-101265442,exon:101269377-101269470	HW1,HW2,HW3,HC2,HC3	4,3,2,2,3	PTPN13	KIND||FERM, N-terminal||PDZ domain||Protein-tyrosine/Dual specificity phosphatase||Protein-tyrosine phosphatase, receptor/non-receptor type||Band 4.1 domain||Protein-tyrosine phosphatase-like||FERM central domain||Protein-tyrosine phosphatase, catalytic||Tyrosine-protein phosphatase non-receptor type 13||FERM, C-terminal PH-like domain||FERM domain||Ubiquitin-related domain	GO:0006470//GO:0014066//GO:0016311//GO:0035335
novel_circ_0010122	ENSOARG00000004103	0.769026	2.9921	-1.2567	0.26564	NA	FALSE	0.641198	0	0.23571	0.46828	0.99665	FALSE	0	3.22472	-2.2759	0.027303	NA	TRUE	2	2	8	0	0	0	0	0	2	53.0912	52.7774	221.135	0	0	0	0	0	83.64	chr6	101267993	101271934	+	3941	380	exon:101267994-101268125,exon:101269377-101269470,exon:101271781-101271934	HW1,HW2,HW3,HG3	2,2,8,2	PTPN13	KIND||FERM, N-terminal||PDZ domain||Protein-tyrosine/Dual specificity phosphatase||Protein-tyrosine phosphatase, receptor/non-receptor type||Band 4.1 domain||Protein-tyrosine phosphatase-like||FERM central domain||Protein-tyrosine phosphatase, catalytic||Tyrosine-protein phosphatase non-receptor type 13||FERM, C-terminal PH-like domain||FERM domain||Ubiquitin-related domain	GO:0006470//GO:0014066//GO:0016311//GO:0035335
novel_circ_0009416	ENSOARG00000010371	44.385	56.6046	-0.33038	0.43528	0.93254	FALSE	36.2308	33.4324	0.084487	0.84437	0.99665	FALSE	44.4052	60.792	-0.40605	0.37665	0.83257	FALSE	94	55	79	12	45	70	20	43	44	2495.29	1451.38	2183.71	856.714	1956.18	2358.25	1598.34	2002.98	1840.08	chr4	70757604	70759054	+	1450	438	exon:70757605-70757773,exon:70758786-70759054	HW1,HW2,HW3,HC1,HC2,HC3,HG1,HG2,HG3	94,55,79,12,45,70,20,43,44	-	WD40-repeat-containing domain||WD40 repeat||G-protein beta WD-40 repeat||SOCS protein, C-terminal	GO:0016567//GO:0035556
novel_circ_0000083	n/a	4.21885	2.99237	0.36608	0.70441	0.975	FALSE	3.41629	0	0.84501	0.10458	0.99665	FALSE	0	3.21923	-2.3244	0.024032	NA	TRUE	5	2	5	0	0	0	5	0	4	132.728	52.7774	138.209	0	0	0	399.584	0	167.28	chr10	14449394	14454071	+	4677	166	intergenic_region:14453906-14454071	HW1,HW2,HW3,HG1,HG3	5,2,5,5,4	--	--	--
novel_circ_0000086	ENSOARG00000007610	8.44132	5.17005	0.65818	0.37657	0.90766	FALSE	6.8854	3.24146	0.53261	0.38562	0.99665	FALSE	4.32377	5.5412	-0.22322	0.77983	0.97148	FALSE	5	8	8	0	6	7	2	13	6	132.728	211.11	221.135	0	260.824	235.825	159.834	605.552	250.92	chr10	15660916	15670564	+	9648	219	exon:15660917-15660990,exon:15670420-15670564	HW1,HW2,HW3,HC2,HC3,HG1,HG2,HG3	5,8,8,6,7,2,13,6	GTF2F2	Transcription initiation factor IIF, beta subunit||Transcription Factor IIF, Rap30/Rap74, interaction	GO:0006366//GO:0006367//GO:0045944
novel_circ_0000084	ENSOARG00000007556	0	1.73328	-2.0429	0.09218	NA	FALSE	0	0	NA	NA	NA	NA	0	1.85934	-1.7433	0.089413	NA	FALSE	3	2	2	0	0	0	0	0	0	79.6369	52.7774	55.2837	0	0	0	0	0	0	chr10	15523994	15525486	-	1492	254	exon:15523995-15524086,exon:15524720-15524782,exon:15525388-15525486	HW1,HW2,HW3	3,2,2	NUFIP1	Nuclear fragile X mental retardation-interacting protein 1, conserved domain||Zinc finger, C2H2||Zinc finger, C2H2-like	GO:0000492//GO:0045944//GO:0051259
novel_circ_0002834	ENSOARG00000007284	7.48066	16.1611	-1.0399	0.11051	0.69006	FALSE	6.0552	6.9742	-0.15642	0.79235	0.99665	FALSE	9.26466	17.3861	-0.76501	0.22199	0.73358	FALSE	17	14	34	3	6	18	6	7	4	451.276	369.442	939.824	214.179	260.824	606.408	479.501	326.067	167.28	chr17	9969014	10005109	-	36095	291	exon:9969015-9969102,exon:9975468-9975542,exon:10003060-10003105,exon:10005028-10005109	HW1,HW2,HW3,HC1,HC2,HC3,HG1,HG2,HG3	17,14,34,3,6,18,6,7,4	ARHGAP10	Variant SH3 domain||SH3 domain||Rho GTPase activation protein||Rho GTPase-activating protein domain||Pleckstrin homology domain	GO:0007010//GO:0007165//GO:0043066//GO:0043547
novel_circ_0002830	ENSOARG00000007284	25.5238	77.6089	-1.4178	0.059558	0.54744	FALSE	21.0221	33.8441	-0.47536	0.39372	0.99665	FALSE	44.6428	83.3674	-0.87184	0.023668	0.28442	TRUE	99	82	132	29	34	52	0	30	36	2628.02	2163.87	3648.73	2070.39	1478	1751.84	0	1397.43	1505.52	chr17	9946519	9975542	-	29023	488	exon:9946520-9946679,exon:9948047-9948152,exon:9960016-9960074,exon:9969015-9969102,exon:9975468-9975542	HW1,HW2,HW3,HC1,HC2,HC3,HG2,HG3	99,82,132,29,34,52,30,36	ARHGAP10	Variant SH3 domain||SH3 domain||Rho GTPase activation protein||Rho GTPase-activating protein domain||Pleckstrin homology domain	GO:0007010//GO:0007165//GO:0043066//GO:0043547
novel_circ_0005675	ENSOARG00000004433	0	3.70371	-2.8827	0.014924	NA	TRUE	0	1.31536	-0.29875	0.40899	0.99665	FALSE	1.76301	3.96749	-0.70814	0.45556	0.86981	FALSE	7	5	3	0	0	6	0	0	0	185.819	131.944	82.9256	0	0	202.136	0	0	0	chr23	2346328	2353666	-	7338	316	exon:2346329-2346501,exon:2353524-2353666	HW1,HW2,HW3,HC3	7,5,3,6	ZNF236	Zinc finger, C2H2-like||Zinc finger, C2H2	--
novel_circ_0005674	ENSOARG00000004433	9.02844	8.19205	0.12779	0.84082	0.97643	FALSE	7.32844	12.8046	-0.55593	0.3144	0.99665	FALSE	16.8133	8.80092	0.82133	0.16008	0.65318	FALSE	12	8	13	15	11	14	6	9	6	318.547	211.11	359.344	1070.89	478.178	471.65	479.501	419.229	250.92	chr23	2341099	2353666	-	12567	524	exon:2341100-2341315,exon:2352193-2352357,exon:2353524-2353666	HW1,HW2,HW3,HC1,HC2,HC3,HG1,HG2,HG3	12,8,13,15,11,14,6,9,6	ZNF236	Zinc finger, C2H2-like||Zinc finger, C2H2	--
novel_circ_0009703	ENSOARG00000015021	3.68269	4.20719	-0.19536	0.82964	0.97643	FALSE	2.98951	2.38803	0.086037	0.88302	0.99665	FALSE	3.19031	4.51474	-0.30547	0.71761	0.95997	FALSE	6	5	6	0	3	7	4	0	4	159.274	131.944	165.851	0	130.412	235.825	319.668	0	167.28	chr5	19345179	19360806	-	15627	127	exon:19345180-19345306	HW1,HW2,HW3,HC2,HC3,HG1,HG3	6,5,6,3,7,4,4	-	RAD50, zinc hook||P-loop containing nucleoside triphosphate hydrolase||Prefoldin||DNA repair protein Rad50, eukaryotes	GO:0000723//GO:0006281
novel_circ_0009702	ENSOARG00000014844	1.16814	4.69629	-1.4562	0.15867	0.77396	FALSE	0.948057	0.568958	0.08761	0.82597	0.99665	FALSE	0.755643	5.0326	-1.8024	0.058266	0.42735	FALSE	9	6	4	0	2	0	0	3	0	238.911	158.332	110.567	0	86.9414	0	0	139.743	0	chr5	19223372	19226848	+	3476	236	exon:19223373-19223483,exon:19226724-19226848	HW1,HW2,HW3,HC2,HG2	9,6,4,2,3	KIF3A	P-loop containing nucleoside triphosphate hydrolase||Kinesin motor domain	GO:0001701//GO:0001822//GO:0001947//GO:0007018//GO:0007224//GO:0007368//GO:0007507//GO:0008544//GO:0009952//GO:0009953//GO:0010457//GO:0021542//GO:0021904//GO:0021915//GO:0034454//GO:0036334//GO:0044458//GO:0050679//GO:0060122//GO:0060271//GO:0061351
novel_circ_0009701	ENSOARG00000014844	7.70866	6.44412	0.23677	0.72236	0.975	FALSE	6.2742	3.49004	0.50126	0.40631	0.99665	FALSE	4.60518	6.91767	-0.50229	0.4879	0.88698	FALSE	10	7	9	3	3	6	5	6	7	265.456	184.721	248.777	214.179	130.412	202.136	399.584	279.486	292.74	chr5	19223372	19225570	+	2198	291	exon:19223373-19223483,exon:19223969-19224094,exon:19225517-19225570	HW1,HW2,HW3,HC1,HC2,HC3,HG1,HG2,HG3	10,7,9,3,3,6,5,6,7	KIF3A	P-loop containing nucleoside triphosphate hydrolase||Kinesin motor domain	GO:0001701//GO:0001822//GO:0001947//GO:0007018//GO:0007224//GO:0007368//GO:0007507//GO:0008544//GO:0009952//GO:0009953//GO:0010457//GO:0021542//GO:0021904//GO:0021915//GO:0034454//GO:0036334//GO:0044458//GO:0050679//GO:0060122//GO:0060271//GO:0061351
novel_circ_0009707	ENSOARG00000015394	11.5441	8.69587	0.38497	0.58373	0.95143	FALSE	9.48936	3.70339	0.67949	0.26766	0.99665	FALSE	4.95331	9.34085	-0.67023	0.38367	0.83527	FALSE	15	8	12	0	3	13	5	4	19	398.184	211.11	331.702	0	130.412	437.961	399.584	186.324	794.58	chr5	19746129	19747378	+	1249	349	exon:19746130-19746229,exon:19746836-19746932,exon:19747227-19747378	HW1,HW2,HW3,HC2,HC3,HG1,HG2,HG3	15,8,12,3,13,5,4,19	P4HA2	Prolyl 4-hydroxylase, alpha subunit||Prolyl 4-hydroxylase alpha-subunit, N-terminal||Oxoglutarate/iron-dependent dioxygenase	GO:0019511//GO:0055114
novel_circ_0009706	ENSOARG00000015021	6.25669	3.27386	0.78931	0.38592	0.90903	FALSE	5.09547	4.86869	0.018599	0.97557	0.99665	FALSE	6.47027	3.5306	0.72114	0.39865	0.84605	FALSE	8	0	5	2	4	13	3	7	5	212.365	0	138.209	142.786	173.883	437.961	239.751	326.067	209.1	chr5	19373504	19378295	-	4791	543	exon:19373505-19373709,exon:19374046-19374231,exon:19378144-19378295	HW1,HW3,HC1,HC2,HC3,HG1,HG2,HG3	8,5,2,4,13,3,7,5	-	RAD50, zinc hook||P-loop containing nucleoside triphosphate hydrolase||Prefoldin||DNA repair protein Rad50, eukaryotes	GO:0000723//GO:0006281
novel_circ_0001287	n/a	7.28416	2.96283	1.0252	0.2753	0.87522	FALSE	5.87079	8.38096	-0.28782	0.6382	0.99665	FALSE	11.0395	3.17692	1.5271	0.032756	0.3303	TRUE	4	4	4	7	14	6	10	0	5	106.182	105.555	110.567	499.75	608.59	202.136	799.169	0	209.1	chr13	19180205	19189754	-	9549	318	intergenic_region:19180206-19180316,intergenic_region:19183389-19183487,intergenic_region:19189647-19189754	HW1,HW2,HW3,HC1,HC2,HC3,HG1,HG3	4,4,4,7,14,6,10,5	--	--	--
novel_circ_0001284	n/a	5.53863	0.503563	2.5059	0.017375	0.26344	TRUE	4.47053	3.8652	0.10496	0.86405	0.99665	FALSE	5.09076	0.545421	2.1227	0.027158	0.30563	TRUE	0	0	2	4	2	7	6	3	3	0	0	55.2837	285.572	86.9414	235.825	479.501	139.743	125.46	chr13	19166817	19189754	-	22937	324	intergenic_region:19166818-19166922,intergenic_region:19180206-19180316,intergenic_region:19189647-19189754	HW3,HC1,HC2,HC3,HG1,HG2,HG3	2,4,2,7,6,3,3	--	--	--
novel_circ_0001280	n/a	6.02383	4.87418	0.26076	0.73991	0.975	FALSE	4.88105	5.38023	-0.063977	0.91564	0.99665	FALSE	7.06953	5.20044	0.33754	0.64472	0.93672	FALSE	6	11	3	6	5	6	4	7	3	159.274	290.276	82.9256	428.357	217.354	202.136	319.668	326.067	125.46	chr13	19160121	19189754	-	29633	423	intergenic_region:19160122-19160232,intergenic_region:19166818-19166922,intergenic_region:19183389-19183487,intergenic_region:19189647-19189754	HW1,HW2,HW3,HC1,HC2,HC3,HG1,HG2,HG3	6,11,3,6,5,6,4,7,3	--	--	--
novel_circ_0001375	ENSOARG00000012882	1.16814	5.7177	-1.6649	0.10757	0.69006	FALSE	0.948057	3.20752	-0.51169	0.37145	0.99665	FALSE	4.20926	6.15467	-0.49188	0.53528	0.90768	FALSE	4	5	14	4	2	4	0	3	0	106.182	131.944	386.986	285.572	86.9414	134.757	0	139.743	0	chr13	32022516	32028324	+	5808	123	exon:32022517-32022639	HW1,HW2,HW3,HC1,HC2,HC3,HG2	4,5,14,4,2,4,3	CACNB2	SH3 domain||P-loop containing nucleoside triphosphate hydrolase||Voltage-dependent calcium channel, L-type, beta subunit||Voltage-dependent calcium channel, L-type, beta-2 subunit||Guanylate kinase/L-type calcium channel beta subunit	GO:0007268//GO:0007601//GO:0051928//GO:0070509//GO:0070588//GO:0086045//GO:0086091//GO:0098912
novel_circ_0001163	ENSOARG00000015345	19.7174	14.1475	0.4548	0.38878	0.90903	FALSE	16.0729	10.4264	0.45197	0.40082	0.99665	FALSE	13.7915	15.1916	-0.10867	0.85487	0.97287	FALSE	24	14	19	8	5	25	13	12	21	637.095	369.442	525.196	571.143	217.354	842.233	1038.92	558.971	878.22	chr12	74673058	74696043	-	22985	375	exon:74673059-74673184,exon:74684821-74684922,exon:74689541-74689586,exon:74695943-74696043	HW1,HW2,HW3,HC1,HC2,HC3,HG1,HG2,HG3	24,14,19,8,5,25,13,12,21	DENND1B	dDENN domain||DENN domain||uDENN domain	GO:0032456//GO:0035745//GO:0043547//GO:0050776//GO:0050852
novel_circ_0000880	ENSOARG00000006076	8.02655	14.1765	-0.76854	0.26201	0.86236	FALSE	6.47282	3.37197	0.44034	0.47333	0.99665	FALSE	4.49174	15.2449	-1.4508	0.040169	0.36138	TRUE	19	12	26	0	8	5	7	9	2	504.367	316.664	718.689	0	347.766	168.447	559.418	419.229	83.64	chr12	31644129	31679355	+	35226	271	exon:31644130-31644255,exon:31679211-31679355	HW1,HW2,HW3,HC2,HC3,HG1,HG2,HG3	19,12,26,8,5,7,9,2	AKT3	Serine/threonine/dual specificity protein kinase, catalytic domain||AGC-kinase, C-terminal||Protein kinase-like domain||Protein kinase domain||Tyrosine-protein kinase, catalytic domain||Serine-threonine/tyrosine-protein kinase catalytic domain||Protein kinase, C-terminal||Pleckstrin homology domain	GO:0000002//GO:0001938//GO:0006468//GO:0007165//GO:0016310//GO:0032008//GO:0035556//GO:0043536//GO:0045766//GO:0045793//GO:0048854//GO:0048873//GO:0090050//GO:2000773
novel_circ_0000885	ENSOARG00000006076	7.40537	6.17691	0.24468	0.75727	0.975	FALSE	6.06184	0.568958	1.2404	0.040642	0.99665	TRUE	0.755643	6.63753	-2.07	0.028988	0.31619	TRUE	2	8	15	0	2	0	3	6	9	53.0912	211.11	414.628	0	86.9414	0	239.751	279.486	376.38	chr12	31694661	31703451	+	8790	267	exon:31694662-31694793,exon:31702856-31702921,exon:31703383-31703451	HW1,HW2,HW3,HC2,HG1,HG2,HG3	2,8,15,2,3,6,9	AKT3	Serine/threonine/dual specificity protein kinase, catalytic domain||AGC-kinase, C-terminal||Protein kinase-like domain||Protein kinase domain||Tyrosine-protein kinase, catalytic domain||Serine-threonine/tyrosine-protein kinase catalytic domain||Protein kinase, C-terminal||Pleckstrin homology domain	GO:0000002//GO:0001938//GO:0006468//GO:0007165//GO:0016310//GO:0032008//GO:0035556//GO:0043536//GO:0045766//GO:0045793//GO:0048854//GO:0048873//GO:0090050//GO:2000773
novel_circ_0000889	ENSOARG00000006076	0	3.49593	-2.7789	0.019634	NA	TRUE	0	0.657681	-0.23336	0.4764	0.99665	FALSE	0.881503	3.76465	-1.2301	0.208	0.71589	FALSE	5	2	7	0	0	3	0	0	0	132.728	52.7774	193.493	0	0	101.068	0	0	0	chr12	31727201	31752829	+	25628	88	exon:31752742-31752829	HW1,HW2,HW3,HC3	5,2,7,3	AKT3	Serine/threonine/dual specificity protein kinase, catalytic domain||AGC-kinase, C-terminal||Protein kinase-like domain||Protein kinase domain||Tyrosine-protein kinase, catalytic domain||Serine-threonine/tyrosine-protein kinase catalytic domain||Protein kinase, C-terminal||Pleckstrin homology domain	GO:0000002//GO:0001938//GO:0006468//GO:0007165//GO:0016310//GO:0032008//GO:0035556//GO:0043536//GO:0045766//GO:0045793//GO:0048854//GO:0048873//GO:0090050//GO:2000773
novel_circ_0001577	ENSOARG00000018435	9.49904	13.8802	-0.49136	0.4142	0.91666	FALSE	7.7527	7.5725	0.025967	0.96413	0.99665	FALSE	10.0079	14.9133	-0.50766	0.39614	0.84605	FALSE	15	15	26	6	5	16	4	10	9	398.184	395.831	718.689	428.357	217.354	539.029	319.668	465.81	376.38	chr13	66516141	66524623	+	8482	416	exon:66516142-66516254,exon:66517931-66518057,exon:66524448-66524623	HW1,HW2,HW3,HC1,HC2,HC3,HG1,HG2,HG3	15,15,26,6,5,16,4,10,9	RPRD1B	ENTH/VHS||RNA polymerase II-binding domain||CID domain	GO:0008284//GO:0010564//GO:0045944//GO:0070940
novel_circ_0008487	ENSOARG00000016596	3.0761	2.7703	0.11542	0.9214	0.98884	FALSE	2.56479	3.33606	-0.12133	0.83625	0.99665	FALSE	4.39533	2.98517	0.41533	0.6408	0.93672	FALSE	8	0	3	3	4	4	0	0	8	212.365	0	82.9256	214.179	173.883	134.757	0	0	334.56	chr3	25699144	25704212	-	5068	481	exon:25699145-25699305,exon:25700813-25700927,exon:25704008-25704212	HW1,HW3,HC1,HC2,HC3,HG3	8,3,3,4,4,8	SMC6	RecF/RecN/SMC, N-terminal||P-loop containing nucleoside triphosphate hydrolase	GO:0000722//GO:0000724//GO:0006281//GO:0006310//GO:0006974//GO:0051984//GO:0090398
novel_circ_0008486	ENSOARG00000016596	3.87432	4.19273	-0.052783	0.9549	0.99585	FALSE	3.17851	1.09613	0.38533	0.47953	0.99665	FALSE	1.46917	4.48718	-0.99746	0.29476	0.78845	FALSE	9	6	2	0	0	5	0	6	4	238.911	158.332	55.2837	0	0	168.447	0	279.486	167.28	chr3	25699144	25700927	-	1783	276	exon:25699145-25699305,exon:25700813-25700927	HW1,HW2,HW3,HC3,HG2,HG3	9,6,2,5,6,4	SMC6	RecF/RecN/SMC, N-terminal||P-loop containing nucleoside triphosphate hydrolase	GO:0000722//GO:0000724//GO:0006281//GO:0006310//GO:0006974//GO:0051984//GO:0090398
novel_circ_0001590	ENSOARG00000004487	28.8719	38.1466	-0.37466	0.38161	0.90903	FALSE	23.5879	16.2582	0.38043	0.47365	0.99665	FALSE	21.6664	40.8635	-0.80226	0.14447	0.62715	FALSE	45	60	50	2	24	39	12	28	30	1194.55	1583.32	1382.09	142.786	1043.3	1313.88	959.003	1304.27	1254.6	chr13	72864918	72866531	+	1613	401	exon:72864919-72865082,exon:72866006-72866101,exon:72866391-72866531	HW1,HW2,HW3,HC1,HC2,HC3,HG1,HG2,HG3	45,60,50,2,24,39,12,28,30	YWHAB	14-3-3 domain||14-3-3 protein	GO:0006605//GO:0035308//GO:0043085//GO:0045744//GO:0051220
novel_circ_0001591	ENSOARG00000004730	5.68541	1.70357	1.3459	0.16746	0.77494	FALSE	4.58129	1.53851	0.63409	0.29431	0.99665	FALSE	2.02064	1.82069	0.068544	0.94531	NA	FALSE	0	4	3	2	0	3	7	2	3	0	105.555	82.9256	142.786	0	101.068	559.418	93.1619	125.46	chr13	72933378	72949626	+	16248	431	exon:72933379-72933507,exon:72936617-72936731,exon:72949440-72949626	HW2,HW3,HC1,HC3,HG1,HG2,HG3	4,3,2,3,7,2,3	STK4	Mst1 SARAH domain||Protein kinase domain||Tyrosine-protein kinase, catalytic domain||Protein kinase-like domain||SARAH domain||Serine-threonine/tyrosine-protein kinase catalytic domain||Serine/threonine/dual specificity protein kinase, catalytic domain	GO:0000902//GO:0001569//GO:0001841//GO:0001934//GO:0003157//GO:0006468//GO:0006915//GO:0007165//GO:0007417//GO:0008285//GO:0018105//GO:0030216//GO:0032092//GO:0033138//GO:0035329//GO:0035556//GO:0043065//GO:0045600//GO:0046621//GO:0046777//GO:0050821//GO:0060215//GO:0060706//GO:0060800//GO:0090090//GO:0097284//GO:1902043
novel_circ_0009568	ENSOARG00000018777	4.2491	8.57763	-0.83268	0.29989	0.88789	FALSE	3.50827	5.0305	-0.22405	0.71511	0.99665	FALSE	6.60772	9.17342	-0.4597	0.49518	0.89033	FALSE	10	16	9	6	3	7	0	4	7	265.456	422.219	248.777	428.357	130.412	235.825	0	186.324	292.74	chr5	104634888	104663794	-	28906	255	exon:104634889-104635020,exon:104663672-104663794	HW1,HW2,HW3,HC1,HC2,HC3,HG2,HG3	10,16,9,6,3,7,4,7	-	Leucine-rich repeat, cysteine-containing subtype	--
novel_circ_0000976	ENSOARG00000009688	66.4353	135.388	-1.0113	0.0060534	0.12343	TRUE	53.9701	48.4731	0.1401	0.69733	0.99665	FALSE	63.9217	145.096	-1.1585	0.00046935	0.024957	TRUE	186	194	169	40	63	59	54	38	59	4937.49	5119.41	4671.48	2855.72	2738.65	1987.67	4315.51	1770.08	2467.38	chr12	42986758	43003148	+	16390	308	exon:42986759-42986864,exon:42988293-42988389,exon:43003044-43003148	HW1,HW2,HW3,HC1,HC2,HC3,HG1,HG2,HG3	186,194,169,40,63,59,54,38,59	-	SANT/Myb domain||Bromo adjacent homology (BAH) domain||ELM2 domain||Homeodomain-like	--
novel_circ_0000974	ENSOARG00000009688	2.24045	5.70412	-0.9855	0.36342	0.89917	FALSE	1.80162	4.28214	-0.51105	0.39984	0.99665	FALSE	5.61846	6.1088	-0.12406	0.88535	0.98067	FALSE	17	6	0	5	5	3	2	3	0	451.276	158.332	0	356.964	217.354	101.068	159.834	139.743	0	chr12	42938249	43003148	+	64899	337	exon:42938250-42938375,exon:42986759-42986864,exon:43003044-43003148	HW1,HW2,HC1,HC2,HC3,HG1,HG2	17,6,5,5,3,2,3	-	SANT/Myb domain||Bromo adjacent homology (BAH) domain||ELM2 domain||Homeodomain-like	--
novel_circ_0004479	ENSOARG00000007851	15.5131	7.392	1.0089	0.087566	0.64901	FALSE	12.6429	18.1516	-0.40665	0.40187	0.99665	FALSE	23.9314	7.92755	1.4678	0.0066195	0.1246	TRUE	6	11	13	16	19	26	8	15	14	159.274	290.276	359.344	1142.29	825.943	875.922	639.335	698.714	585.48	chr1	30977124	30993764	+	16640	461	exon:30977125-30977266,exon:30990034-30990127,exon:30993540-30993764	HW1,HW2,HW3,HC1,HC2,HC3,HG1,HG2,HG3	6,11,13,16,19,26,8,15,14	PRKAA2	Serine-threonine/tyrosine-protein kinase catalytic domain||Protein kinase domain||Tyrosine-protein kinase, catalytic domain||Protein kinase-like domain||Serine/threonine/dual specificity protein kinase, catalytic domain	GO:0006468//GO:0008610//GO:0010468//GO:0010508//GO:0010629//GO:0014850//GO:0016241//GO:0016310//GO:0031669//GO:0032007//GO:0034599//GO:0035404//GO:0035690//GO:0042149//GO:0042593//GO:0042752//GO:0043066//GO:0070507//GO:0071277//GO:0071333//GO:0071380//GO:1903829//GO:1904428//GO:2000758
novel_circ_0001117	ENSOARG00000008173	0	4.90363	-3.2348	0.0053736	NA	TRUE	0	0	NA	NA	NA	NA	0	5.24459	-2.9392	0.0035554	0.079604	TRUE	6	9	5	0	0	0	0	0	0	159.274	237.498	138.209	0	0	0	0	0	0	chr12	66536888	66539326	-	2438	348	exon:66536889-66537075,exon:66539166-66539326	HW1,HW2,HW3	6,9,5	KCNK2	Two pore domain potassium channel, TREK||Two pore domain potassium channel, TRAAK||Two pore domain potassium channel, TASK family||Two pore domain potassium channel domain||Two pore domain potassium channel	GO:0006811//GO:0006813//GO:0007186//GO:0042391//GO:0071805
novel_circ_0001115	ENSOARG00000007338	33.7088	32.52	0.038275	0.96622	0.99585	FALSE	27.0568	38.7913	-0.18676	0.75136	0.99665	FALSE	51.1451	34.7113	0.49596	0.43419	0.85898	FALSE	56	66	11	27	83	15	36	37	0	1486.55	1741.65	304.061	1927.61	3608.07	505.34	2877.01	1723.5	0	chr12	65578653	65582737	+	4084	276	exon:65578654-65578743,exon:65582552-65582737	HW1,HW2,HW3,HC1,HC2,HC3,HG1,HG2	56,66,11,27,83,15,36,37	ODR4	-	--
novel_circ_0000979	ENSOARG00000009688	2.31681	4.93343	-0.83265	0.37472	0.90766	FALSE	1.91444	2.33061	-0.055123	0.92187	0.99665	FALSE	3.03392	5.28141	-0.71547	0.41655	0.85123	FALSE	10	7	3	4	2	0	0	2	4	265.456	184.721	82.9256	285.572	86.9414	0	0	93.1619	167.28	chr12	43003043	43041132	+	38089	379	exon:43003044-43003148,exon:43033774-43033822,exon:43039823-43039947,exon:43041033-43041132	HW1,HW2,HW3,HC1,HC2,HG2,HG3	10,7,3,4,2,2,4	-	SANT/Myb domain||Bromo adjacent homology (BAH) domain||ELM2 domain||Homeodomain-like	--
novel_circ_0000978	ENSOARG00000009688	7.08641	19.7474	-1.4178	0.01358	0.22697	TRUE	5.74377	3.30671	0.37577	0.5404	0.99665	FALSE	4.40776	21.1697	-1.9238	0.0025614	0.069849	TRUE	28	27	25	0	7	6	6	5	5	743.277	712.495	691.047	0	304.295	202.136	479.501	232.905	209.1	chr12	42986758	43041132	+	54374	380	exon:42986759-42986864,exon:43033774-43033822,exon:43039823-43039947,exon:43041033-43041132	HW1,HW2,HW3,HC2,HC3,HG1,HG2,HG3	28,27,25,7,6,6,5,5	-	SANT/Myb domain||Bromo adjacent homology (BAH) domain||ELM2 domain||Homeodomain-like	--
novel_circ_0002716	ENSOARG00000005789	1.55751	4.69594	-1.1692	0.25135	0.85535	FALSE	1.26408	3.52134	-0.35197	0.51454	0.99665	FALSE	4.57465	5.03992	-0.20192	0.81566	0.97148	FALSE	5	6	8	7	0	2	0	4	0	132.728	158.332	221.135	499.75	0	67.3786	0	186.324	0	chr17	58466380	58479281	+	12901	206	exon:58466381-58466586	HW1,HW2,HW3,HC1,HC3,HG2	5,6,8,7,2,4	MED13L	Mediator complex, subunit Med13||Mediator complex, subunit Med13, N-terminal, metazoa/fungi	GO:0006357
novel_circ_0002710	ENSOARG00000005170	0	3.94068	-2.9782	0.011452	NA	TRUE	0	0	NA	NA	NA	NA	0	4.21996	-2.6766	0.0086513	0.14265	TRUE	6	6	4	0	0	0	0	0	0	159.274	158.332	110.567	0	0	0	0	0	0	chr17	57702418	57721460	-	19042	450	exon:57702419-57702507,exon:57703745-57703835,exon:57706426-57706590,exon:57721356-57721460	HW1,HW2,HW3	6,6,4	FBXW8	WD40 repeat||WD40-repeat-containing domain||F-box domain	GO:0007030//GO:0008283//GO:0016567//GO:0050775//GO:0060712//GO:0060716//GO:1901485
novel_circ_0003844	ENSOARG00000019790	3.08583	6.2068	-0.79093	0.37291	0.90749	FALSE	2.55563	2.01482	0.10495	0.85534	0.99665	FALSE	2.68662	6.67252	-0.97236	0.2336	0.74119	FALSE	7	6	12	0	4	4	0	2	6	185.819	158.332	331.702	0	173.883	134.757	0	93.1619	250.92	chr1	182773777	182802984	+	29207	77	exon:182773778-182773854	HW1,HW2,HW3,HC2,HC3,HG2,HG3	7,6,12,4,4,2,6	--	--	--
novel_circ_0003841	ENSOARG00000019724	5.79583	2.40019	0.91782	0.39251	0.90903	FALSE	4.66205	6.58536	-0.24268	0.69269	0.99665	FALSE	8.6467	2.54687	1.3381	0.11647	0.60559	FALSE	2	8	0	7	10	3	5	8	0	53.0912	211.11	0	499.75	434.707	101.068	399.584	372.648	0	chr1	182536263	182541349	-	5086	307	exon:182536264-182536347,exon:182541127-182541349	HW1,HW2,HC1,HC2,HC3,HG1,HG2	2,8,7,10,3,5,8	TMEM39A	Uncharacterised protein family TMEM39	--
novel_circ_0006480	ENSOARG00000004073	20.4805	9.59957	1.0168	0.060629	0.55062	FALSE	16.5993	19.2751	-0.17869	0.70961	0.99665	FALSE	25.4063	10.2845	1.2095	0.018079	0.23582	TRUE	11	15	13	18	16	31	18	13	15	292.002	395.831	359.344	1285.07	695.531	1044.37	1438.5	605.552	627.3	chr26	37206498	37228794	+	22296	538	exon:37206499-37206693,exon:37206849-37206929,exon:37208585-37208697,exon:37211529-37211587,exon:37228705-37228794	HW1,HW2,HW3,HC1,HC2,HC3,HG1,HG2,HG3	11,15,13,18,16,31,18,13,15	PSD3	Pleckstrin homology domain, spectrin-type||Pleckstrin homology domain||Sec7 domain	GO:0032012
novel_circ_0011896	ENSOARG00000004811	13.5857	16.5764	-0.26885	0.61579	0.95826	FALSE	11.0445	7.51968	0.37325	0.50199	0.99665	FALSE	9.97843	17.7972	-0.72237	0.20626	0.71589	FALSE	18	20	29	3	11	14	8	14	10	477.821	527.774	801.614	214.179	478.178	471.65	639.335	652.133	418.2	chr8	85519444	85540411	+	20967	260	exon:85519445-85519587,exon:85540295-85540411	HW1,HW2,HW3,HC1,HC2,HC3,HG1,HG2,HG3	18,20,29,3,11,14,8,14,10	QKI	K Homology domain||K Homology domain, type 1	--
novel_circ_0011897	ENSOARG00000004811	0.769026	3.22942	-1.3921	0.2025	NA	FALSE	0.641198	0	0.23571	0.46828	0.99665	FALSE	0	3.46987	-2.4327	0.017895	NA	TRUE	5	3	5	0	0	0	0	0	2	132.728	79.1661	138.209	0	0	0	0	0	83.64	chr8	85519444	85585115	+	65671	143	exon:85519445-85519587	HW1,HW2,HW3,HG3	5,3,5,2	QKI	K Homology domain||K Homology domain, type 1	--
novel_circ_0011894	ENSOARG00000004773	3.0907	0.948225	1.0825	0.35475	NA	FALSE	2.55105	5.06837	-0.45368	0.45982	0.99665	FALSE	6.68603	1.00256	1.9603	0.030706	0.32173	TRUE	0	4	0	4	7	6	0	3	5	0	105.555	0	285.572	304.295	202.136	0	139.743	209.1	chr8	83477572	83531734	-	54162	434	exon:83477573-83477742,exon:83531471-83531734	HW2,HC1,HC2,HC3,HG2,HG3	4,4,7,6,3,5	AGPAT4	Phospholipid/glycerol acyltransferase	--
novel_circ_0011895	ENSOARG00000004773	5.53377	0	3.7354	0.0011774	0.066424	TRUE	4.47511	3.64401	0.13644	0.82404	0.99665	FALSE	4.81503	0	3.0785	0.0023587	0.066893	TRUE	0	0	0	3	2	8	6	2	4	0	0	0	214.179	86.9414	269.515	479.501	93.1619	167.28	chr8	83531470	83531734	-	264	264	exon:83531471-83531734	HC1,HC2,HC3,HG1,HG2,HG3	3,2,8,6,2,4	AGPAT4	Phospholipid/glycerol acyltransferase	--
novel_circ_0001625	ENSOARG00000014239	0	5.46636	-3.3561	0.0036459	0.088601	TRUE	0	0	NA	NA	NA	NA	0	5.8728	-3.0681	0.0022028	0.064182	TRUE	9	5	8	0	0	0	0	0	0	238.911	131.944	221.135	0	0	0	0	0	0	chr13	78887844	78893075	-	5231	172	exon:78887845-78888016	HW1,HW2,HW3	9,5,8	NFATC2	IPT domain||Immunoglobulin E-set||Rel homology domain||Nuclear factor of activated T cells (NFAT)||p53-like transcription factor, DNA-binding	GO:0000122//GO:0001816//GO:0006355//GO:0006366//GO:0006974//GO:0010628//GO:0014904//GO:0016477//GO:0030890//GO:0033173//GO:0042493//GO:0045893//GO:0045944//GO:0050853//GO:1901741
novel_circ_0001620	ENSOARG00000013014	9.21034	4.93317	0.83896	0.24763	0.85535	FALSE	7.5266	5.9707	0.21868	0.7137	0.99665	FALSE	7.88514	5.2869	0.50765	0.46545	0.87228	FALSE	7	7	6	5	4	12	2	13	8	185.819	184.721	165.851	356.964	173.883	404.272	159.834	605.552	334.56	chr13	77504757	77510624	+	5867	312	exon:77504758-77504874,exon:77507565-77507647,exon:77510513-77510624	HW1,HW2,HW3,HC1,HC2,HC3,HG1,HG2,HG3	7,7,6,5,4,12,2,13,8	SLC9A8	Cation/H+ exchanger||Na+/H+ exchanger	GO:0006811//GO:0006812//GO:0006814//GO:0006885//GO:0035725//GO:0055085//GO:1902600
novel_circ_0000624	ENSOARG00000012181	3.93015	1.71865	0.93658	0.33882	0.88789	FALSE	3.19019	0.876908	0.5378	0.34859	0.99665	FALSE	1.17534	1.83544	-0.27969	0.78574	NA	FALSE	4	3	0	0	0	4	3	3	3	106.182	79.1661	0	0	0	134.757	239.751	139.743	125.46	chr11	46405385	46411789	+	6404	300	exon:46405386-46405481,exon:46406789-46406881,exon:46410326-46410436	HW1,HW2,HC3,HG1,HG2,HG3	4,3,4,3,3,3	TLK2	Serine/threonine/dual specificity protein kinase, catalytic domain||Protein kinase domain||Protein kinase-like domain||Tyrosine-protein kinase, catalytic domain||Serine-threonine/tyrosine-protein kinase catalytic domain	GO:0001672//GO:0006468//GO:0006974//GO:0007059//GO:0018105//GO:0032435//GO:0035556//GO:0071480
novel_circ_0001629	ENSOARG00000014351	19.5391	18.3547	0.09348	0.86445	0.9805	FALSE	15.9276	13.3684	0.16702	0.75366	0.99665	FALSE	17.7863	19.6349	-0.094118	0.87306	0.97651	FALSE	13	36	26	3	20	29	9	21	17	345.093	949.993	718.689	214.179	869.414	976.99	719.252	978.2	710.94	chr13	79048581	79057813	-	9232	368	exon:79048582-79048690,exon:79055390-79055503,exon:79057669-79057813	HW1,HW2,HW3,HC1,HC2,HC3,HG1,HG2,HG3	13,36,26,3,20,29,9,21,17	ATP9A	P-type ATPase, subfamily IV||P-type ATPase, cytoplasmic domain N||HAD-like domain||P-type ATPase, A domain||P-type ATPase	GO:0015914//GO:0045332
novel_circ_0000621	ENSOARG00000012181	6.99546	8.90304	-0.36215	0.60758	0.9554	FALSE	5.64469	3.99178	0.24526	0.68763	0.99665	FALSE	5.29493	9.55649	-0.69732	0.30698	0.7953	FALSE	10	11	15	2	4	9	8	3	4	265.456	290.276	414.628	142.786	173.883	303.204	639.335	139.743	167.28	chr11	46380524	46393617	+	13093	354	exon:46380525-46380596,exon:46381516-46381585,exon:46382592-46382635,exon:46393450-46393617	HW1,HW2,HW3,HC1,HC2,HC3,HG1,HG2,HG3	10,11,15,2,4,9,8,3,4	TLK2	Serine/threonine/dual specificity protein kinase, catalytic domain||Protein kinase domain||Protein kinase-like domain||Tyrosine-protein kinase, catalytic domain||Serine-threonine/tyrosine-protein kinase catalytic domain	GO:0001672//GO:0006468//GO:0006974//GO:0007059//GO:0018105//GO:0032435//GO:0035556//GO:0071480
novel_circ_0000620	ENSOARG00000012181	6.40834	11.5699	-0.79093	0.2124	0.82977	FALSE	5.20165	5.04098	0.015678	0.97934	0.99665	FALSE	6.68036	12.3945	-0.76948	0.22934	0.74025	FALSE	14	18	15	2	10	6	4	7	4	371.639	474.997	414.628	142.786	434.707	202.136	319.668	326.067	167.28	chr11	46380524	46383451	+	2927	282	exon:46380525-46380596,exon:46381516-46381585,exon:46382592-46382635,exon:46383356-46383451	HW1,HW2,HW3,HC1,HC2,HC3,HG1,HG2,HG3	14,18,15,2,10,6,4,7,4	TLK2	Serine/threonine/dual specificity protein kinase, catalytic domain||Protein kinase domain||Protein kinase-like domain||Tyrosine-protein kinase, catalytic domain||Serine-threonine/tyrosine-protein kinase catalytic domain	GO:0001672//GO:0006468//GO:0006974//GO:0007059//GO:0018105//GO:0032435//GO:0035556//GO:0071480
novel_circ_0002008	ENSOARG00000011668	6.25183	7.46589	-0.21554	0.76263	0.975	FALSE	5.10005	2.82648	0.37749	0.53856	0.99665	FALSE	3.77797	8.03242	-0.79455	0.31672	0.80188	FALSE	9	6	15	0	3	9	3	6	6	238.911	158.332	414.628	0	130.412	303.204	239.751	279.486	250.92	chr15	42224224	42236846	+	12622	361	exon:42224225-42224357,exon:42232746-42232874,exon:42236748-42236846	HW1,HW2,HW3,HC2,HC3,HG1,HG2,HG3	9,6,15,3,9,3,6,6	SBF2	SBF1/SBF2 domain||GRAM domain||Protein-tyrosine phosphatase-like||dDENN domain||DENN domain||Pleckstrin homology domain||Myotubularin-like phosphatase domain||uDENN domain	GO:0043087//GO:0051262
novel_circ_0001020	ENSOARG00000013220	0	4.71066	-3.173	0.0065286	NA	TRUE	0	0	NA	NA	NA	NA	0	5.06199	-2.8816	0.0043773	0.092184	TRUE	5	5	9	0	0	0	0	0	0	132.728	131.944	248.777	0	0	0	0	0	0	chr12	53639830	53676565	+	36735	479	exon:53639831-53639897,exon:53645219-53645321,exon:53649090-53649256,exon:53676424-53676565	HW1,HW2,HW3	5,5,9	RABGAP1L	PTB/PI domain||Kinesin-like||Rab-GTPase-TBC domain	GO:0032880//GO:0043547
novel_circ_0001753	ENSOARG00000003455	5.01326	10.015	-0.81297	0.34189	0.88789	FALSE	4.15405	3.37197	0.11213	0.85139	0.99665	FALSE	4.49174	10.692	-0.99193	0.19116	0.69892	FALSE	14	21	6	0	8	5	0	3	10	371.639	554.163	165.851	0	347.766	168.447	0	139.743	418.2	chr14	35444115	35453141	+	9026	322	exon:35444116-35444291,exon:35452996-35453141	HW1,HW2,HW3,HC2,HC3,HG2,HG3	14,21,6,8,5,3,10	CDH1	Cadherin-like||Cadherin, cytoplasmic domain||Cadherin prodomain||Cadherin	GO:0007155//GO:0007156//GO:0022408//GO:0030336//GO:0034332//GO:0042307//GO:0045893//GO:0071285//GO:0071681//GO:0072659//GO:0098609
novel_circ_0001026	ENSOARG00000014362	4.64821	2.44463	0.72206	0.48955	0.94632	FALSE	3.81513	6.20236	-0.35405	0.5641	0.99665	FALSE	8.23352	2.6076	1.3465	0.10138	0.5751	FALSE	5	5	0	2	11	10	0	7	5	132.728	131.944	0	142.786	478.178	336.893	0	326.067	209.1	chr12	55270113	55276851	-	6738	404	exon:55270114-55270274,exon:55273695-55273819,exon:55276734-55276851	HW1,HW2,HC1,HC2,HC3,HG2,HG3	5,5,2,11,10,7,5	COP1	Zinc finger, RING-type||WD40 repeat||WD40-repeat-containing domain||Zinc finger, C3HC4 RING-type	GO:0010212//GO:0016567//GO:0032436//GO:0043161
novel_circ_0009787	ENSOARG00000007874	9.16549	4.90346	0.80796	0.24131	0.85391	FALSE	7.44836	3.77452	0.60283	0.3117	0.99665	FALSE	4.983	5.24825	-0.065357	0.93031	0.98413	FALSE	4	9	7	3	4	6	7	6	8	106.182	237.498	193.493	214.179	173.883	202.136	559.418	279.486	334.56	chr5	3616421	3616690	-	269	269	exon:3616422-3616690	HW1,HW2,HW3,HC1,HC2,HC3,HG1,HG2,HG3	4,9,7,3,4,6,7,6,8	GATAD2A	-	GO:0045892
novel_circ_0002002	ENSOARG00000009607	2.62983	4.14794	-0.53899	0.58005	0.95143	FALSE	2.11763	0.876908	0.2566	0.615	0.99665	FALSE	1.17534	4.43378	-1.1819	0.21665	0.72651	FALSE	2	9	6	0	0	4	2	4	0	53.0912	237.498	165.851	0	0	134.757	159.834	186.324	0	chr15	40404654	40415123	-	10469	570	exon:40404655-40404793,exon:40406158-40406271,exon:40409804-40410007,exon:40415011-40415123	HW1,HW2,HW3,HC3,HG1,HG2	2,9,6,4,2,4	USP47	Peptidase C19, ubiquitin carboxyl-terminal hydrolase||Ubiquitin specific protease domain	GO:0006284//GO:0006511//GO:0006974//GO:0010972//GO:0016579//GO:0030307//GO:0034644//GO:0035520//GO:0042493//GO:0043066//GO:0043154//GO:0045892//GO:0090263//GO:1902230
novel_circ_0002007	ENSOARG00000011668	1.60848	3.24415	-0.8172	0.45336	NA	FALSE	1.28034	0.657681	0.11555	0.78534	0.99665	FALSE	0.881503	3.49194	-1.1504	0.24127	0.74982	FALSE	5	2	6	0	0	3	3	0	0	132.728	52.7774	165.851	0	0	101.068	239.751	0	0	chr15	42224224	42228029	+	3805	356	exon:42224225-42224357,exon:42225596-42225704,exon:42227916-42228029	HW1,HW2,HW3,HC3,HG1	5,2,6,3,3	SBF2	SBF1/SBF2 domain||GRAM domain||Protein-tyrosine phosphatase-like||dDENN domain||DENN domain||Pleckstrin homology domain||Myotubularin-like phosphatase domain||uDENN domain	GO:0043087//GO:0051262
novel_circ_0005054	ENSOARG00000010531	6.38888	7.11085	-0.14128	0.84259	0.97643	FALSE	5.21997	2.45328	0.48641	0.42797	0.99665	FALSE	3.27429	7.60887	-0.91504	0.24076	0.74978	FALSE	7	13	9	0	4	6	4	3	8	185.819	343.053	248.777	0	173.883	202.136	319.668	139.743	334.56	chr20	38353553	38356425	-	2872	430	exon:38353554-38353665,exon:38354217-38354306,exon:38355323-38355450,exon:38356326-38356425	HW1,HW2,HW3,HC2,HC3,HG1,HG2,HG3	7,13,9,4,6,4,3,8	KDM1B	FAD binding domain||SWIRM domain||Pyridine nucleotide-disulphide oxidoreductase, NAD-binding domain||Zinc finger, CW-type||Amine oxidase||Monooxygenase, FAD-binding||Homeodomain-like||Conserved hypothetical protein CHP00275, flavoprotein HI0933-like||Pyridine nucleotide-disulphide oxidoreductase, FAD/NAD(P)-binding domain||FAD dependent oxidoreductase	GO:0006349//GO:0034720//GO:0043046//GO:0044030//GO:0055114
novel_circ_0005299	ENSOARG00000001052	9.11453	16.5783	-0.77971	0.24469	0.85391	FALSE	7.4321	8.6041	-0.10764	0.85553	0.99665	FALSE	11.2971	17.6856	-0.60424	0.36929	0.8248	FALSE	23	37	8	9	14	3	4	10	8	610.549	976.382	221.135	642.536	608.59	101.068	319.668	465.81	334.56	chr21	47299554	47308294	-	8740	385	exon:47299555-47299663,exon:47301598-47301669,exon:47308091-47308294	HW1,HW2,HW3,HC1,HC2,HC3,HG1,HG2,HG3	23,37,8,9,14,3,4,10,8	-	Ankyrin repeat||Ankyrin repeat-containing domain	--
novel_circ_0009969	ENSOARG00000003640	3.78337	1.00748	1.3841	0.20217	NA	FALSE	3.07943	0.568958	0.67707	0.23262	0.99665	FALSE	0.755643	1.08352	-0.19055	0.85019	NA	FALSE	4	0	0	0	2	0	2	4	3	106.182	0	0	0	86.9414	0	159.834	186.324	125.46	chr5	7632632	7636603	+	3971	319	exon:7632633-7632951	HW1,HC2,HG1,HG2,HG3	4,2,2,4,3	BRD4	Bromodomain	GO:0000083//GO:0006468//GO:0010971//GO:0032968//GO:0043123//GO:0045893//GO:0045944//GO:0050727//GO:1901407//GO:2001255
novel_circ_0003533	ENSOARG00000010418	6.16574	7.40734	-0.25979	0.70974	0.975	FALSE	4.99639	3.26493	0.25709	0.67531	0.99665	FALSE	4.36564	7.93681	-0.61922	0.4283	0.8546	FALSE	13	10	7	0	3	11	5	5	4	345.093	263.887	193.493	0	130.412	370.582	399.584	232.905	167.28	chr1	111311814	111319878	+	8064	346	exon:111311815-111311946,exon:111318570-111318683,exon:111319779-111319878	HW1,HW2,HW3,HC2,HC3,HG1,HG2,HG3	13,10,7,3,11,5,5,4	ATF6	Basic-leucine zipper domain	GO:0001654//GO:0006355//GO:0007601//GO:0030968//GO:0043065//GO:0045944//GO:1903893//GO:1990440
novel_circ_0012596	ENSOARG00000018617	11.8512	21.1691	-0.82449	0.14455	0.75758	FALSE	9.57768	13.1524	-0.33427	0.53869	0.99665	FALSE	17.2932	22.6863	-0.3993	0.42507	0.85231	FALSE	21	33	32	14	13	15	12	7	7	557.458	870.827	884.54	999.5	565.119	505.34	959.003	326.067	292.74	chrX	64818609	64844099	+	25490	347	exon:64818610-64818740,exon:64843884-64844099	HW1,HW2,HW3,HC1,HC2,HC3,HG1,HG2,HG3	21,33,32,14,13,15,12,7,7	ATRX	Helicase, C-terminal||P-loop containing nucleoside triphosphate hydrolase||SNF2-related||Helicase superfamily 1/2, ATP-binding domain||Zinc finger, FYVE/PHD-type	GO:0000212//GO:0006334//GO:0006336//GO:0006338//GO:0007283//GO:0010571//GO:0030330//GO:0030900//GO:0031297//GO:0032206//GO:0035128//GO:0035264//GO:0045944//GO:0060009//GO:0070192//GO:0070198//GO:0072520//GO:0072711//GO:1900112//GO:1901581//GO:1901582
novel_circ_0006240	ENSOARG00000000373	8.48848	3.39241	1.0208	0.32296	0.88789	FALSE	7.0257	5.63536	0.17646	0.77336	0.99665	FALSE	7.45978	3.6193	0.84522	0.30043	0.78845	FALSE	0	9	5	3	9	8	0	6	16	0	237.498	138.209	214.179	391.236	269.515	0	279.486	669.12	chr25	38935116	38937890	+	2774	197	exon:38937694-38937890	HW2,HW3,HC1,HC2,HC3,HG2,HG3	9,5,3,9,8,6,16	CCSER2	-	GO:0001578
novel_circ_0006245	ENSOARG00000000373	6.95042	10.6362	-0.50067	0.52156	0.95143	FALSE	5.74331	2.63464	0.44106	0.46288	0.99665	FALSE	3.48981	11.4177	-1.3872	0.067179	0.46523	FALSE	12	13	18	2	0	8	0	6	12	318.547	343.053	497.554	142.786	0	269.515	0	279.486	501.84	chr25	38986853	39026071	+	39218	457	exon:38986854-38987049,exon:39003828-39003911,exon:39009984-39010070,exon:39025982-39026071	HW1,HW2,HW3,HC1,HC3,HG2,HG3	12,13,18,2,8,6,12	CCSER2	-	GO:0001578
novel_circ_0008243	ENSOARG00000019909	0	5.89612	-3.4661	0.0024908	0.078452	TRUE	0	4.50333	-1.2065	0.035439	0.99665	TRUE	5.89419	6.31153	-0.15745	0.83211	0.97177	FALSE	7	10	7	6	5	2	0	0	0	185.819	263.887	193.493	428.357	217.354	67.3786	0	0	0	chr3	187950316	187955578	+	5262	413	exon:187950317-187950468,exon:187954813-187954912,exon:187955418-187955578	HW1,HW2,HW3,HC1,HC2,HC3	7,10,7,6,5,2	ITPR2	MIR motif||Ion transport domain||RyR/IP3R Homology associated domain||Inositol 1,4,5-trisphosphate/ryanodine receptor||Armadillo-type fold||Inositol 1,4,5-trisphosphate-binding protein receptor||RIH (RyR and IP3R Homology) domain	GO:0001666//GO:0006811//GO:0006816//GO:0048016//GO:0051209//GO:0055085//GO:0070588//GO:0071320//GO:0071361
novel_circ_0000713	ENSOARG00000014704	2.76202	6.17727	-1.0208	0.24851	0.85535	FALSE	2.24213	0.657681	0.34815	0.49449	0.99665	FALSE	0.881503	6.63021	-1.9304	0.033373	0.3317	TRUE	6	8	11	0	0	3	3	0	3	159.274	211.11	304.061	0	0	101.068	239.751	0	125.46	chr11	60423397	60425049	+	1652	239	exon:60423398-60423518,exon:60424173-60424290	HW1,HW2,HW3,HC3,HG1,HG3	6,8,11,3,3,3	-	ABC transporter-like||AAA+ ATPase domain||P-loop containing nucleoside triphosphate hydrolase	GO:0055085
novel_circ_0002220	ENSOARG00000006023	1.16814	3.71826	-1.1808	0.26329	NA	FALSE	0.948057	0.568958	0.08761	0.82597	0.99665	FALSE	0.755643	3.99322	-1.5298	0.11512	0.60312	FALSE	5	4	6	0	2	0	0	3	0	132.728	105.555	165.851	0	86.9414	0	0	139.743	0	chr16	13585206	13600616	-	15410	344	exon:13585207-13585263,exon:13587373-13587462,exon:13589921-13589999,exon:13600499-13600616	HW1,HW2,HW3,HC2,HG2	5,4,6,2,3	ERBIN	Leucine-rich repeat, typical subtype||Leucine-rich repeat||PDZ domain	GO:0006605//GO:0007165//GO:0032088//GO:0032495//GO:0032496//GO:0070433//GO:0071356//GO:0071638
novel_circ_0002223	ENSOARG00000006023	5.03273	4.40007	0.1998	0.82206	0.97643	FALSE	4.13573	2.23405	0.32767	0.58313	0.99665	FALSE	2.98046	4.69917	-0.44224	0.60407	0.93105	FALSE	6	9	3	0	4	5	0	7	6	159.274	237.498	82.9256	0	173.883	168.447	0	326.067	250.92	chr16	13600498	13609228	-	8730	364	exon:13600499-13600616,exon:13602789-13602986,exon:13609181-13609228	HW1,HW2,HW3,HC2,HC3,HG2,HG3	6,9,3,4,5,7,6	ERBIN	Leucine-rich repeat, typical subtype||Leucine-rich repeat||PDZ domain	GO:0006605//GO:0007165//GO:0032088//GO:0032495//GO:0032496//GO:0070433//GO:0071356//GO:0071638
novel_circ_0003762	ENSOARG00000020401	7.95612	12.1766	-0.55524	0.38381	0.90903	FALSE	6.47488	9.89528	-0.42055	0.46506	0.99665	FALSE	13.1142	13.0926	0.032451	0.95704	0.98835	FALSE	15	11	23	6	7	24	4	9	6	398.184	290.276	635.763	428.357	304.295	808.544	319.668	419.229	250.92	chr1	16571863	16584135	-	12272	400	exon:16571864-16571938,exon:16583811-16584135	HW1,HW2,HW3,HC1,HC2,HC3,HG1,HG2,HG3	15,11,23,6,7,24,4,9,6	FOXJ3	Transcription factor, fork head	GO:0006355//GO:0045944
novel_circ_0002228	ENSOARG00000006458	0	2.48863	-2.4169	0.045043	NA	TRUE	0	1.32124	-0.28977	0.41767	0.99665	FALSE	1.70871	2.67747	-0.54133	0.58514	0.92392	FALSE	3	2	5	3	0	0	0	0	0	79.6369	52.7774	138.209	214.179	0	0	0	0	0	chr16	14664068	14683182	-	19114	262	exon:14664069-14664226,exon:14667567-14667600,exon:14683113-14683182	HW1,HW2,HW3,HC1	3,2,5,3	CWC27	Cyclophilin-like domain||Cyclophilin-type peptidyl-prolyl cis-trans isomerase domain	GO:0000413//GO:0006457
novel_circ_0003449	ENSOARG00000015181	0	4.22165	-2.9904	0.011264	NA	TRUE	0	0	NA	NA	NA	NA	0	4.5423	-2.7073	0.007914	0.13575	TRUE	3	4	10	0	0	0	0	0	0	79.6369	105.555	276.419	0	0	0	0	0	0	chr19	6887540	6893474	-	5934	170	exon:6893305-6893474	HW1,HW2,HW3	3,4,10	DYNC1LI1	P-loop containing nucleoside triphosphate hydrolase||Dynein family light intermediate chain	GO:0007018//GO:0090267
novel_circ_0003440	ENSOARG00000014854	6.08558	10.3995	-0.67148	0.34067	0.88789	FALSE	5.00761	4.62795	0.070554	0.90789	0.99665	FALSE	6.11646	11.1597	-0.76503	0.23364	0.74119	FALSE	16	12	14	3	7	6	2	3	10	424.73	316.664	386.986	214.179	304.295	202.136	159.834	139.743	418.2	chr19	6017449	6021427	+	3978	397	exon:6017450-6017558,exon:6021140-6021427	HW1,HW2,HW3,HC1,HC2,HC3,HG1,HG2,HG3	16,12,14,3,7,6,2,3,10	STT3B	Oligosaccharyl transferase, STT3 subunit	GO:0006486//GO:0006516//GO:0006986//GO:0018279//GO:0030433//GO:0043686//GO:0043687
novel_circ_0003446	n/a	37.6736	12.2362	1.5374	0.0044828	0.09951	TRUE	30.6399	19.0214	0.59094	0.17794	0.99665	FALSE	25.0832	13.1662	0.8527	0.12858	0.60909	FALSE	23	7	19	15	29	19	27	26	34	610.549	184.721	525.196	1070.89	1260.65	640.097	2157.76	1211.1	1421.88	chr19	6634816	6637261	+	2445	428	intergenic_region:6634817-6634969,intergenic_region:6635786-6635860,intergenic_region:6635943-6636103,intergenic_region:6637223-6637261	HW1,HW2,HW3,HC1,HC2,HC3,HG1,HG2,HG3	23,7,19,15,29,19,27,26,34	--	--	--
novel_circ_0008030	ENSOARG00000020251	4.85083	4.63704	0.034076	0.96571	0.99585	FALSE	3.93757	7.85306	-0.62328	0.29937	0.99665	FALSE	10.4219	4.95164	0.95829	0.17152	0.67312	FALSE	5	10	4	4	6	20	4	3	4	132.728	263.887	110.567	285.572	260.824	673.786	319.668	139.743	167.28	chr3	149695888	149697791	-	1903	363	intron:149695889-149696009,intron:149696120-149696232,intron:149697663-149697791	HW1,HW2,HW3,HC1,HC2,HC3,HG1,HG2,HG3	5,10,4,4,6,20,4,3,4	-	GDPGTP exchange factor Sec2p	--
novel_circ_0012456	n/a	4.45172	6.11828	-0.40908	0.6399	0.96406	FALSE	3.63071	3.39544	0.014983	0.98001	0.99665	FALSE	4.53362	6.54376	-0.36025	0.64756	0.93672	FALSE	5	12	8	0	5	9	4	0	6	132.728	316.664	221.135	0	217.354	303.204	319.668	0	250.92	chrX	19132502	19134908	+	2406	434	intergenic_region:19132503-19132564,intergenic_region:19133114-19133189,intergenic_region:19134613-19134908	HW1,HW2,HW3,HC2,HC3,HG1,HG3	5,12,8,5,9,4,6	--	--	--
novel_circ_0012319	ENSOARG00000016790	5.0084	33.5516	-2.3713	0.0022622	0.078452	TRUE	4.15863	3.81042	0.043561	0.94196	0.99665	FALSE	5.07941	36.0952	-2.4348	0.00013591	0.011563	TRUE	32	30	73	0	8	7	0	2	11	849.46	791.661	2017.86	0	347.766	235.825	0	93.1619	460.02	chr9	94003690	94022395	+	18705	477	exon:94003691-94003816,exon:94008847-94008963,exon:94015468-94015611,exon:94022306-94022395	HW1,HW2,HW3,HC2,HC3,HG2,HG3	32,30,73,8,7,2,11	COL14A1	Laminin G domain||Collagen triple helix repeat||Concanavalin A-like lectin/glucanase domain||Fibronectin type III||von Willebrand factor, type A	--
novel_circ_0008036	ENSOARG00000020251	23.8307	8.91855	1.2973	0.048897	0.50432	TRUE	19.4039	24.074	-0.23455	0.6521	0.99665	FALSE	31.6656	9.56209	1.5673	0.006882	0.1252	TRUE	19	10	7	27	12	40	20	7	27	504.367	263.887	193.493	1927.61	521.648	1347.57	1598.34	326.067	1129.14	chr3	149722088	149723457	-	1369	535	exon:149722089-149722347,exon:149723182-149723457	HW1,HW2,HW3,HC1,HC2,HC3,HG1,HG2,HG3	19,10,7,27,12,40,20,7,27	-	GDPGTP exchange factor Sec2p	--
novel_circ_0003282	ENSOARG00000010336	2.30708	4.66666	-0.73455	0.47448	0.9427	FALSE	1.9236	2.64248	-0.078706	0.8738	0.99665	FALSE	3.41741	4.99212	-0.50213	0.58961	0.92392	FALSE	7	8	4	6	0	0	0	0	6	185.819	211.11	110.567	428.357	0	0	0	0	250.92	chr19	32531836	32536005	+	4169	307	exon:32531837-32531931,exon:32532274-32532378,exon:32535899-32536005	HW1,HW2,HW3,HC1,HG3	7,8,4,6,6	EOGT	Glycosyltransferase AER61, uncharacterised	GO:0006493
novel_circ_0012313	ENSOARG00000015977	1.53805	3.68864	-0.88616	0.40159	NA	FALSE	1.2824	0.876908	0.074971	0.86371	0.99665	FALSE	1.17534	3.95274	-1.0665	0.26513	0.77353	FALSE	3	6	6	0	0	4	0	0	4	79.6369	158.332	165.851	0	0	134.757	0	0	167.28	chr9	93693247	93730441	-	37194	414	exon:93693248-93693370,exon:93727527-93727681,exon:93730306-93730441	HW1,HW2,HW3,HC3,HG3	3,6,6,4,4	TAF2	Armadillo-type fold||Peptidase M1, membrane alanine aminopeptidase, N-terminal	GO:0000086//GO:0006367//GO:0045944
novel_circ_0007288	n/a	0.769026	1.98498	-0.8376	0.46615	NA	FALSE	0.641198	0	0.23571	0.46828	0.99665	FALSE	0	2.13388	-1.8768	0.068486	NA	FALSE	2	2	4	0	0	0	0	0	2	53.0912	52.7774	110.567	0	0	0	0	0	83.64	chr2	2646235	2650207	-	3972	96	intergenic_region:2649856-2649905,intergenic_region:2650162-2650207	HW1,HW2,HW3,HG3	2,2,4,2	--	--	--
novel_circ_0003286	ENSOARG00000010433	43.2277	63.2238	-0.51501	0.27908	0.87956	FALSE	35.393	33.0311	0.085885	0.83761	0.99665	FALSE	43.7327	67.9361	-0.59413	0.15582	0.64232	FALSE	69	67	119	19	42	58	15	40	51	1831.65	1768.04	3289.38	1356.46	1825.77	1953.98	1198.75	1863.24	2132.82	chr19	34012035	34027397	+	15362	402	exon:34012036-34012132,exon:34024961-34025122,exon:34027255-34027397	HW1,HW2,HW3,HC1,HC2,HC3,HG1,HG2,HG3	69,67,119,19,42,58,15,40,51	SUCLG2	ATP-citrate lyase/succinyl-CoA ligase||ATP-grasp fold, succinyl-CoA synthetase-type||Succinyl-CoA synthetase, beta subunit||Succinyl-CoA synthetase-like	GO:0006099//GO:0006104
novel_circ_0000407	ENSOARG00000000829	1.60848	1.25908	0.15486	0.89725	NA	FALSE	1.28034	4.43611	-0.6531	0.27119	0.99665	FALSE	5.8283	1.35989	1.5675	0.075935	0.49916	FALSE	2	0	3	5	4	5	3	0	0	53.0912	0	82.9256	356.964	173.883	168.447	239.751	0	0	chr11	13148563	13180573	-	32010	270	exon:13148564-13148682,exon:13180423-13180573	HW1,HW3,HC1,HC2,HC3,HG1	2,3,5,4,5,3	ACACA	Pre-ATP-grasp domain||ATP-grasp fold, ATP-dependent carboxylate-amine ligase-type||Acetyl-CoA carboxylase, central domain||Carbamoyl-phosphate synthase, large subunit, N-terminal||ATP-grasp fold||Acetyl-coenzyme A carboxyltransferase, C-terminal||Acetyl-coenzyme A carboxyltransferase, N-terminal||Biotin/lipoyl attachment||ClpP/crotonase-like domain||Single hybrid motif||Carbamoyl-phosphate synthe…	GO:0001894//GO:0006084//GO:0006629//GO:0006633//GO:0019538//GO:0051289//GO:0055088//GO:0071380
novel_circ_0006659	ENSOARG00000016607	19.9333	10.5928	0.86467	0.13913	0.75478	FALSE	16.239	9.40596	0.57982	0.27	0.99665	FALSE	12.479	11.3368	0.1551	0.79976	0.97148	FALSE	20	16	7	4	13	18	9	23	16	530.912	422.219	193.493	285.572	565.119	606.408	719.252	1071.36	669.12	chr2	121591248	121599357	-	8109	506	exon:121591249-121591386,exon:121594525-121594679,exon:121596181-121596239,exon:121597835-121597942,exon:121599312-121599357	HW1,HW2,HW3,HC1,HC2,HC3,HG1,HG2,HG3	20,16,7,4,13,18,9,23,16	ITGAV	Integrin alpha-2||FG-GAP repeat||Integrin alpha chain||Integrin alpha beta-propellor||Integrin alpha chain, C-terminal cytoplasmic region, conserved site	GO:0001525//GO:0001568//GO:0007155//GO:0007160//GO:0007229//GO:0008284//GO:0010745//GO:0010888//GO:0030335//GO:0031589//GO:0032369//GO:0033627//GO:0033690//GO:0034113//GO:0034446//GO:0035987//GO:0038027//GO:0038044//GO:0043277//GO:0045715//GO:0045785//GO:0046718//GO:0050748//GO:0050764//GO:0050919//GO:0070371//GO:0070588//GO:0097192//GO:2000536//GO:2001237
novel_circ_0001979	ENSOARG00000006938	7.85057	6.81498	0.16886	0.81778	0.97627	FALSE	6.38954	7.1504	-0.10684	0.85569	0.99665	FALSE	9.43854	7.26811	0.31924	0.6409	0.93672	FALSE	8	16	4	5	12	7	6	4	8	212.365	422.219	110.567	356.964	521.648	235.825	479.501	186.324	334.56	chr15	37832622	37836422	+	3800	513	exon:37832623-37832760,exon:37834603-37834722,exon:37836085-37836192,exon:37836276-37836422	HW1,HW2,HW3,HC1,HC2,HC3,HG1,HG2,HG3	8,16,4,5,12,7,6,4,8	COPB1	Armadillo-type fold||Coatomer beta subunit (COPB1)||Clathrin/coatomer adaptor, adaptin-like, N-terminal||Coatomer beta subunit, C-terminal	GO:0006886//GO:0015031//GO:0016192
novel_circ_0000409	ENSOARG00000000829	5.77636	2.63707	0.89215	0.35105	0.88789	FALSE	4.68037	3.78039	0.16933	0.78211	0.99665	FALSE	4.9287	2.80117	0.50383	0.59996	0.93027	FALSE	0	9	2	6	4	0	5	4	4	0	237.498	55.2837	428.357	173.883	0	399.584	186.324	167.28	chr11	13163097	13180573	-	17476	375	exon:13163098-13163217,exon:13179562-13179665,exon:13180423-13180573	HW2,HW3,HC1,HC2,HG1,HG2,HG3	9,2,6,4,5,4,4	ACACA	Pre-ATP-grasp domain||ATP-grasp fold, ATP-dependent carboxylate-amine ligase-type||Acetyl-CoA carboxylase, central domain||Carbamoyl-phosphate synthase, large subunit, N-terminal||ATP-grasp fold||Acetyl-coenzyme A carboxyltransferase, C-terminal||Acetyl-coenzyme A carboxyltransferase, N-terminal||Biotin/lipoyl attachment||ClpP/crotonase-like domain||Single hybrid motif||Carbamoyl-phosphate synthe…	GO:0001894//GO:0006084//GO:0006629//GO:0006633//GO:0019538//GO:0051289//GO:0055088//GO:0071380
novel_circ_0008426	ENSOARG00000017943	0	2.23702	-2.288	0.058593	NA	FALSE	0	2.32669	-0.77809	0.13096	0.99665	FALSE	3.07012	2.4011	0.26875	0.76266	0.96796	FALSE	5	2	2	2	2	4	0	0	0	132.728	52.7774	55.2837	142.786	86.9414	134.757	0	0	0	chr3	216344028	216348160	+	4132	162	exon:216347999-216348160	HW1,HW2,HW3,HC1,HC2,HC3	5,2,2,2,2,4	EP300	Coactivator CBP, KIX domain||Domain of unknown function DUF902, CREBbp||Histone H3-K56 acetyltransferase, RTT109||Bromodomain||Nuclear receptor coactivator, interlocking||Zinc finger, TAZ-type||Nuclear receptor coactivator, CREB-bp-like, interlocking||Zinc finger, ZZ-type	GO:0000122//GO:0001666//GO:0001756//GO:0006355//GO:0006366//GO:0006473//GO:0006475//GO:0006915//GO:0006990//GO:0007507//GO:0007519//GO:0007623//GO:0009887//GO:0010628//GO:0010742//GO:0010976//GO:0016573//GO:0018076//GO:0018393//GO:0018394//GO:0030183//GO:0030220//GO:0030324//GO:0030511//GO:0031648//GO:0032092//GO:0032460//GO:0034644//GO:0035855//GO:0042771//GO:0043627//GO:0043923//GO:0043967//GO:…
novel_circ_0010649	n/a	105.516	0	7.2067	1.08e-13	9.62e-11	TRUE	84.8031	71.857	0.18726	0.7137	0.99665	FALSE	94.3888	0	6.6897	1.33e-15	2.82e-12	TRUE	0	0	0	73	118	28	120	86	20	0	0	0	5211.68	5129.54	943.301	9590.03	4005.96	836.4	chr6	85193498	85198437	+	4939	369	intergenic_region:85193499-85193522,intergenic_region:85193613-85193657,intergenic_region:85194464-85194590,intergenic_region:85195345-85195389,intergenic_region:85198310-85198437	HC1,HC2,HC3,HG1,HG2,HG3	73,118,28,120,86,20	--	--	--
novel_circ_0003198	ENSOARG00000001455	3.70215	3.22942	0.12738	0.89301	0.9805	FALSE	2.97119	2.63856	0.065925	0.90998	0.99665	FALSE	3.45361	3.46987	-0.055639	0.94992	0.98748	FALSE	5	3	5	4	0	4	4	4	0	132.728	79.1661	138.209	285.572	0	134.757	319.668	186.324	0	chr19	11808998	11813323	+	4325	332	exon:11808999-11809138,exon:11810895-11810971,exon:11813209-11813323	HW1,HW2,HW3,HC1,HC3,HG1,HG2	5,3,5,4,4,4,4	EXOG	DNA/RNA non-specific endonuclease||Extracellular Endonuclease, subunit A	GO:0090305
novel_circ_0012264	ENSOARG00000007416	40.2038	55.0771	-0.43911	0.31471	0.88789	FALSE	32.7871	22.7189	0.4389	0.30573	0.99665	FALSE	30.0908	59.1758	-0.91153	0.03423	0.33288	TRUE	71	56	95	12	32	38	26	24	44	1884.74	1477.77	2625.98	856.714	1391.06	1280.19	2077.84	1117.94	1840.08	chr9	82405459	82412278	+	6819	421	exon:82405460-82405575,exon:82409334-82409420,exon:82410575-82410623,exon:82412110-82412278	HW1,HW2,HW3,HC1,HC2,HC3,HG1,HG2,HG3	71,56,95,12,32,38,26,24,44	VIRMA	-	GO:0080009
novel_circ_0012260	ENSOARG00000006836	1.07232	3.46657	-1.3442	0.21196	NA	FALSE	0.853558	2.6366	-0.3812	0.46814	0.99665	FALSE	3.47171	3.71868	-0.084868	0.92266	0.98413	FALSE	6	4	4	3	0	6	2	0	0	159.274	105.555	110.567	214.179	0	202.136	159.834	0	0	chr9	82179674	82199243	-	19569	381	exon:82179675-82179798,exon:82188250-82188395,exon:82199133-82199243	HW1,HW2,HW3,HC1,HC3,HG1	6,4,4,3,6,2	DPY19L4	Dpy-19/Dpy-19-like	--
novel_circ_0003191	ENSOARG00000000286	3.75312	2.68169	0.27543	0.81341	0.975	FALSE	2.98745	2.54592	0.057793	0.92004	0.99665	FALSE	3.36395	2.85824	0.17582	0.8467	0.97178	FALSE	5	6	0	2	2	5	7	0	0	132.728	158.332	0	142.786	86.9414	168.447	559.418	0	0	chr19	10799981	10812086	+	12105	367	exon:10799982-10800095,exon:10802274-10802294,exon:10802474-10802542,exon:10805228-10805303,exon:10812000-10812086	HW1,HW2,HC1,HC2,HC3,HG1	5,6,2,2,5,7	GOLGA4	Prefoldin||GRIP	GO:0043001//GO:0045773
novel_circ_0003192	ENSOARG00000000286	9.95885	10.6965	-0.10388	0.87948	0.9805	FALSE	8.06666	9.54234	-0.16741	0.7666	0.99665	FALSE	12.5926	11.4053	0.11772	0.85043	0.97178	FALSE	11	26	7	7	15	10	7	11	5	292.002	686.106	193.493	499.75	652.061	336.893	559.418	512.391	209.1	chr19	10805227	10812086	+	6859	267	exon:10805228-10805303,exon:10807341-10807444,exon:10812000-10812086	HW1,HW2,HW3,HC1,HC2,HC3,HG1,HG2,HG3	11,26,7,7,15,10,7,11,5	GOLGA4	Prefoldin||GRIP	GO:0043001//GO:0045773
novel_circ_0012117	ENSOARG00000006011	4.64821	8.93328	-0.76946	0.34834	0.88789	FALSE	3.81513	3.30671	0.075927	0.89942	0.99665	FALSE	4.40776	9.58416	-0.87067	0.25089	0.76451	FALSE	19	9	8	0	7	6	0	7	5	504.367	237.498	221.135	0	304.295	202.136	0	326.067	209.1	chr9	49773296	49849649	-	76353	298	exon:49773297-49773434,exon:49849490-49849649	HW1,HW2,HW3,HC2,HC3,HG2,HG3	19,9,8,7,6,7,5	STAU2	Double-stranded RNA-binding domain	--
novel_circ_0007752	ENSOARG00000013496	16.2665	7.2291	1.0811	0.07977	0.62429	FALSE	13.1784	9.4986	0.33891	0.52091	0.99665	FALSE	12.5686	7.77629	0.64305	0.30131	0.78845	FALSE	12	5	12	6	11	17	13	14	10	318.547	131.944	331.702	428.357	478.178	572.718	1038.92	652.133	418.2	chr3	102469489	102480572	+	11083	443	exon:102469490-102469657,exon:102471037-102471177,exon:102480439-102480572	HW1,HW2,HW3,HC1,HC2,HC3,HG1,HG2,HG3	12,5,12,6,11,17,13,14,10	MGAT4A	Glycosyl transferase family 54	GO:0006487
novel_circ_0007753	n/a	5.78123	1.42234	1.5002	0.14978	0.75758	FALSE	4.67579	4.05704	0.090837	0.88158	0.99665	FALSE	5.37892	1.50383	1.2962	0.16662	0.66602	FALSE	0	6	0	2	5	8	5	5	3	0	158.332	0	142.786	217.354	269.515	399.584	232.905	125.46	chr3	102577662	102580043	+	2381	279	intergenic_region:102577663-102577746,intergenic_region:102579849-102580043	HW2,HC1,HC2,HC3,HG1,HG2,HG3	6,2,5,8,5,5,3	--	--	--
novel_circ_0007751	ENSOARG00000013496	8.08725	7.98479	-0.010371	0.99063	0.99775	FALSE	6.47992	3.97027	0.33514	0.58507	0.99665	FALSE	5.23496	8.5871	-0.62119	0.39658	0.84605	FALSE	16	5	11	3	7	3	10	7	0	424.73	131.944	304.061	214.179	304.295	101.068	799.169	326.067	0	chr3	102469489	102471177	+	1688	309	exon:102469490-102469657,exon:102471037-102471177	HW1,HW2,HW3,HC1,HC2,HC3,HG1,HG2	16,5,11,3,7,3,10,7	MGAT4A	Glycosyl transferase family 54	GO:0006487
novel_circ_0005879	ENSOARG00000005399	8.43645	8.32559	0.043414	0.95075	0.99585	FALSE	6.88998	6.92266	0.039146	0.94807	0.99665	FALSE	9.05397	8.9062	-0.048103	0.94355	0.98607	FALSE	7	16	11	10	5	5	2	12	7	185.819	422.219	304.061	713.929	217.354	168.447	159.834	558.971	292.74	chr23	57595831	57601366	+	5535	54	exon:57601313-57601366	HW1,HW2,HW3,HC1,HC2,HC3,HG1,HG2,HG3	7,16,11,10,5,5,2,12,7	NEDD4L	C2 domain||HECT||WW domain	GO:0003254//GO:0006511//GO:0010038//GO:0016567//GO:0031647//GO:0034765//GO:0042391//GO:0043161//GO:0060306//GO:0070936//GO:1901016//GO:1901017//GO:1901380//GO:1902306//GO:1903861//GO:2000009//GO:2000650
novel_circ_0008889	ENSOARG00000010853	2.70132	5.40746	-0.77642	0.39195	0.90903	FALSE	2.23503	1.31536	0.17019	0.74525	0.99665	FALSE	1.76301	5.78452	-1.1339	0.21267	0.71688	FALSE	9	9	4	0	0	6	0	2	5	238.911	237.498	110.567	0	0	202.136	0	93.1619	209.1	chr3	91809678	91831070	+	21392	194	exon:91809679-91809760,exon:91830959-91831070	HW1,HW2,HW3,HC3,HG2,HG3	9,9,4,6,2,5	-	MEMO1 family	--
novel_circ_0004876	ENSOARG00000019841	10.8601	25.0357	-1.1567	0.027161	0.35691	TRUE	8.83236	12.8132	-0.40036	0.45369	0.99665	FALSE	16.904	26.8783	-0.63692	0.18815	0.69358	FALSE	38	27	36	10	18	15	8	7	10	1008.73	712.495	995.107	713.929	782.473	505.34	639.335	326.067	418.2	chr1	90157521	90165533	-	8012	393	exon:90157522-90157608,exon:90158110-90158241,exon:90165360-90165533	HW1,HW2,HW3,HC1,HC2,HC3,HG1,HG2,HG3	38,27,36,10,18,15,8,7,10	PHTF1	Transcription factor homeodomain, male germ-cell	--
novel_circ_0008964	ENSOARG00000009957	8.57244	8.66677	-0.027092	0.97509	0.99585	FALSE	6.89044	7.30438	-0.053696	0.92983	0.99665	FALSE	9.64839	9.28938	0.05082	0.93764	0.98577	FALSE	19	10	6	5	11	9	8	11	0	504.367	263.887	165.851	356.964	478.178	303.204	639.335	512.391	0	chr4	101386755	101390552	-	3797	391	exon:101386756-101386814,exon:101387960-101388106,exon:101390368-101390552	HW1,HW2,HW3,HC1,HC2,HC3,HG1,HG2	19,10,6,5,11,9,8,11	CREB3L2	Transcription factor, Skn-1-like, DNA-binding domain||Basic-leucine zipper domain	GO:0002062//GO:0006355//GO:0006366//GO:0006888//GO:0030968//GO:0034976//GO:0045893//GO:0045944//GO:0051216
novel_circ_0004878	ENSOARG00000019870	1.92256	2.01496	-0.019616	0.9871	NA	FALSE	1.603	7.69909	-0.97332	0.1116	0.99665	FALSE	10.212	2.16704	1.7218	0.049339	0.40001	TRUE	8	0	0	4	7	18	0	0	5	212.365	0	0	285.572	304.295	606.408	0	0	209.1	chr1	90229535	90230374	-	839	281	exon:90229536-90229678,exon:90230237-90230374	HW1,HC1,HC2,HC3,HG3	8,4,7,18,5	RSBN1	-	--
novel_circ_0008552	ENSOARG00000018354	0	3.68872	-2.9028	0.014068	NA	TRUE	0	2.61313	-0.83579	0.11192	0.99665	FALSE	3.42984	3.95091	-0.21852	0.79131	0.97148	FALSE	4	6	5	3	3	2	0	0	0	106.182	158.332	138.209	214.179	130.412	67.3786	0	0	0	chr3	32814022	32839185	-	25163	253	exon:32814023-32814189,exon:32839100-32839185	HW1,HW2,HW3,HC1,HC2,HC3	4,6,5,3,3,2	-	Distrobrevin||EF-hand domain, type 1||EF-hand domain, type 2||Zinc finger, ZZ-type	--
novel_circ_0005875	ENSOARG00000005280	1.07232	2.71105	-1.0535	0.33987	NA	FALSE	0.853558	0.876908	-0.01957	0.96212	0.99665	FALSE	1.17534	2.90421	-0.7363	0.45355	0.86955	FALSE	4	4	3	0	0	4	2	0	0	106.182	105.555	82.9256	0	0	134.757	159.834	0	0	chr23	57116725	57119440	-	2715	410	exon:57116726-57116882,exon:57117919-57117962,exon:57119232-57119440	HW1,HW2,HW3,HC3,HG1	4,4,3,4,2	ATP8B1	P-type ATPase, cytoplasmic domain N||HAD-like domain||P-type ATPase, subfamily IV||P-type ATPase||P-type ATPase, A domain	GO:0007605//GO:0008206//GO:0015914//GO:0015917//GO:0021650//GO:0060119
novel_circ_0011799	ENSOARG00000001874	3.00948	0.474113	1.7828	0.11174	NA	FALSE	2.44281	0	0.83397	0.10927	0.99665	FALSE	0	0.501278	-0.54674	0.4856	NA	FALSE	0	2	0	0	0	0	2	3	2	0	52.7774	0	0	0	0	159.834	139.743	83.64	chr8	68983875	69003863	+	19988	287	exon:68983876-68984032,exon:69003734-69003863	HW2,HG1,HG2,HG3	2,2,3,2	UTRN	Dystrophin||Spectrin/alpha-actinin||Zinc finger, ZZ-type||Spectrin repeat||WW domain||Calponin homology domain||EF-hand domain, type 2||EF-hand domain, type 1	GO:0001954
novel_circ_0003060	ENSOARG00000009429	0	5.99894	-3.3064	0.0045642	0.099961	TRUE	0	0	NA	NA	NA	NA	0	6.47152	-3.0509	0.0024502	0.067684	TRUE	4	3	17	0	0	0	0	0	0	106.182	79.1661	469.912	0	0	0	0	0	0	chr18	53846831	53853645	+	6814	161	exon:53853385-53853476,exon:53853577-53853645	HW1,HW2,HW3	4,3,17	FANCM	Helicase/UvrB domain||P-loop containing nucleoside triphosphate hydrolase||DEAD/DEAH box helicase domain||RuvA domain 2-like||Helicase, C-terminal||ERCC4 domain||Helicase superfamily 1/2, ATP-binding domain||Restriction endonuclease type II-like	GO:0000712//GO:0031297//GO:0090305
novel_circ_0011665	ENSOARG00000012528	21.7554	20.0593	0.084932	0.88763	0.9805	FALSE	17.5753	16.9557	0.032309	0.95201	0.99665	FALSE	22.349	21.4337	0.042267	0.93928	0.98577	FALSE	25	40	17	13	31	11	24	9	14	663.64	1055.55	469.912	928.107	1347.59	370.582	1918.01	419.229	585.48	chr8	47645500	47646380	+	880	433	exon:47645501-47645662,exon:47646110-47646380	HW1,HW2,HW3,HC1,HC2,HC3,HG1,HG2,HG3	25,40,17,13,31,11,24,9,14	MDN1	P-loop containing nucleoside triphosphate hydrolase||ATPase, dynein-related, AAA domain||AAA+ ATPase domain||Midasin||von Willebrand factor, type A||ATPase, AAA-3	GO:0000027
novel_circ_0011666	ENSOARG00000012766	7.30955	10.5625	-0.49458	0.45331	0.93766	FALSE	5.96735	10.1074	-0.51662	0.37234	0.99665	FALSE	13.3845	11.3091	0.23902	0.67821	0.9481	FALSE	11	18	14	5	17	14	5	3	9	292.002	474.997	386.986	356.964	739.002	471.65	399.584	139.743	376.38	chr8	47965086	47974937	+	9851	456	exon:47965087-47965160,exon:47966831-47966962,exon:47973444-47973573,exon:47974818-47974937	HW1,HW2,HW3,HC1,HC2,HC3,HG1,HG2,HG3	11,18,14,5,17,14,5,3,9	UBE2J1	Ubiquitin-conjugating enzyme E2||Ubiquitin-conjugating enzyme/RWD-like	GO:0007286//GO:0016567//GO:0018279//GO:0030433//GO:0042534//GO:1904153
novel_circ_0000579	ENSOARG00000018964	4.16302	7.62941	-0.76844	0.29464	0.88789	FALSE	3.40461	5.57207	-0.39488	0.51634	0.99665	FALSE	7.35769	8.17087	-0.13687	0.83309	0.97177	FALSE	10	12	9	4	8	7	2	3	5	265.456	316.664	248.777	285.572	347.766	235.825	159.834	139.743	209.1	chr11	41819636	41820647	-	1011	304	exon:41819637-41819729,exon:41820357-41820479,exon:41820560-41820647	HW1,HW2,HW3,HC1,HC2,HC3,HG1,HG2,HG3	10,12,9,4,8,7,2,3,5	STAT5B	p53-like transcription factor, DNA-binding||STAT transcription factor, coiled coil||STAT transcription factor, DNA-binding||SH2 domain||STAT transcription factor, protein interaction||STAT transcription factor, all-alpha domain	GO:0000255//GO:0001553//GO:0001779//GO:0006101//GO:0006103//GO:0006105//GO:0006107//GO:0006355//GO:0006357//GO:0006366//GO:0006549//GO:0006573//GO:0006600//GO:0006631//GO:0007165//GO:0007259//GO:0007548//GO:0007565//GO:0007595//GO:0008284//GO:0019218//GO:0019221//GO:0019530//GO:0019915//GO:0030155//GO:0030856//GO:0032355//GO:0032819//GO:0032825//GO:0032870//GO:0033077//GO:0040014//GO:0040018//GO:…
novel_circ_0000578	ENSOARG00000018768	5.34575	6.22127	-0.16986	0.84211	0.97643	FALSE	4.33893	0	1.2237	0.032303	0.99665	TRUE	0	6.70009	-3.1442	0.0016872	0.056072	TRUE	4	5	16	0	0	0	2	9	2	106.182	131.944	442.27	0	0	0	159.834	419.229	83.64	chr11	41746719	41747200	-	481	275	exon:41746720-41746842,exon:41747049-41747200	HW1,HW2,HW3,HG1,HG2,HG3	4,5,16,2,9,2	RAB5C	Small GTP-binding protein domain||Small GTPase superfamily, Rho type||Small GTPase superfamily, Rab type||Gtr1/RagA G protein||Mitochondrial Rho-like||P-loop containing nucleoside triphosphate hydrolase||Small GTPase superfamily, Ras type||Ran GTPase||Elongation factor, GTP-binding domain||Small GTPase superfamily||Small GTPase superfamily, ARF/SAR type	GO:0048227
novel_circ_0006728	ENSOARG00000001885	0.769026	3.95523	-1.6398	0.12397	NA	FALSE	0.641198	2.83236	-0.5746	0.30743	0.99665	FALSE	3.72367	4.24569	-0.19035	0.81331	0.97148	FALSE	4	5	7	3	3	3	0	0	2	106.182	131.944	193.493	214.179	130.412	101.068	0	0	83.64	chr2	136910933	136933844	-	22911	207	exon:136925580-136925695,exon:136933754-136933844	HW1,HW2,HW3,HC1,HC2,HC3,HG3	4,5,7,3,3,3,2	DYNC1I2	WD40-repeat-containing domain||WD40 repeat||Cytoplasmic dynein 1 intermediate chain 1/2	GO:0007018
novel_circ_0012046	ENSOARG00000017075	20.2464	16.0887	0.31276	0.58799	0.95143	FALSE	16.4422	18.0773	-0.098247	0.84247	0.99665	FALSE	23.842	17.1787	0.42753	0.42319	0.85231	FALSE	14	36	16	14	28	18	11	25	12	371.639	949.993	442.27	999.5	1217.18	606.408	879.086	1164.52	501.84	chr9	42879577	42896594	+	17017	436	exon:42879578-42879717,exon:42885605-42885685,exon:42886526-42886624,exon:42896479-42896594	HW1,HW2,HW3,HC1,HC2,HC3,HG1,HG2,HG3	14,36,16,14,28,18,11,25,12	MTFR1	Mitochondrial fission regulator 1	GO:0009060
novel_circ_0011067	ENSOARG00000020844	7.07668	8.57745	-0.27563	0.68851	0.97356	FALSE	5.75293	4.16015	0.21198	0.72989	0.99665	FALSE	5.54122	9.17709	-0.56275	0.45079	0.86955	FALSE	8	16	11	0	10	6	6	3	7	212.365	422.219	304.061	0	434.707	202.136	479.501	139.743	292.74	chr7	48367755	48374434	+	6679	347	exon:48367756-48367783,exon:48370176-48370225,exon:48372356-48372474,exon:48374285-48374434	HW1,HW2,HW3,HC2,HC3,HG1,HG2,HG3	8,16,11,10,6,6,3,7	SLTM	RNA recognition motif domain||SAP domain	--
novel_circ_0011066	ENSOARG00000020844	305.969	425.803	-0.47042	0.083589	0.64193	FALSE	248.789	268.88	-0.1094	0.61339	0.99665	FALSE	355.346	456.539	-0.35326	0.20958	0.71688	FALSE	569	582	574	183	359	393	185	298	236	15104.5	15358.2	15866.4	13064.9	15606	13239.9	14784.6	13881.1	9869.52	chr7	48356078	48359956	+	3878	411	intron:48356079-48356143,intron:48356953-48357052,intron:48358746-48358943,intron:48359909-48359956	HW1,HW2,HW3,HC1,HC2,HC3,HG1,HG2,HG3	5.69583e+26	SLTM	RNA recognition motif domain||SAP domain	--
novel_circ_0006726	ENSOARG00000001187	2.71105	3.71844	-0.31915	0.73228	0.975	FALSE	2.22587	1.88824	0.10819	0.85412	0.99665	FALSE	2.48245	3.98956	-0.56885	0.50781	0.90011	FALSE	7	4	4	2	2	2	0	4	3	185.819	105.555	110.567	142.786	86.9414	67.3786	0	186.324	125.46	chr2	136259363	136271948	-	12585	161	exon:136259364-136259425,exon:136259687-136259785	HW1,HW2,HW3,HC1,HC2,HC3,HG2,HG3	7,4,4,2,2,2,4,3	ITGA6	Integrin alpha chain||FG-GAP repeat||Integrin alpha-2||Integrin alpha chain, C-terminal cytoplasmic region, conserved site||Integrin alpha beta-propellor	GO:0007155//GO:0007160//GO:0007229//GO:0010668//GO:0022409//GO:0030335//GO:0031589//GO:0031668//GO:0035878//GO:0042327//GO:0042475//GO:0043065//GO:0043547//GO:0043588//GO:0045944//GO:0046847//GO:0048565//GO:0050873//GO:0050900//GO:0072001//GO:0097186//GO:2001237
novel_circ_0011064	ENSOARG00000020844	4.3098	3.18507	0.3657	0.66558	0.96865	FALSE	3.51537	2.98045	0.068455	0.91014	0.99665	FALSE	3.98782	3.40732	0.24755	0.77925	0.97148	FALSE	3	6	4	0	2	11	3	2	5	79.6369	158.332	110.567	0	86.9414	370.582	239.751	93.1619	209.1	chr7	48356057	48359956	+	3899	332	intron:48356058-48356143,intron:48358746-48358943,intron:48359909-48359956	HW1,HW2,HW3,HC2,HC3,HG1,HG2,HG3	3,6,4,2,11,3,2,5	SLTM	RNA recognition motif domain||SAP domain	--
novel_circ_0006722	ENSOARG00000001187	0	2.45927	-2.4187	0.044825	NA	TRUE	0	1.00741	-0.31525	0.39598	0.99665	FALSE	1.34331	2.6315	-0.59046	0.53871	0.90939	FALSE	4	4	2	0	2	2	0	0	0	106.182	105.555	55.2837	0	86.9414	67.3786	0	0	0	chr2	136247042	136249802	-	2760	174	exon:136247043-136247216	HW1,HW2,HW3,HC2,HC3	4,4,2,2,2	ITGA6	Integrin alpha chain||FG-GAP repeat||Integrin alpha-2||Integrin alpha chain, C-terminal cytoplasmic region, conserved site||Integrin alpha beta-propellor	GO:0007155//GO:0007160//GO:0007229//GO:0010668//GO:0022409//GO:0030335//GO:0031589//GO:0031668//GO:0035878//GO:0042327//GO:0042475//GO:0043065//GO:0043547//GO:0043588//GO:0045944//GO:0046847//GO:0048565//GO:0050873//GO:0050900//GO:0072001//GO:0097186//GO:2001237
novel_circ_0006723	ENSOARG00000001187	3.48494	2.20731	0.56736	0.55932	0.95143	FALSE	2.86249	0.438454	0.57267	0.27976	0.99665	FALSE	0.587669	2.36245	-1.04	0.3053	NA	FALSE	2	4	3	0	0	2	0	5	4	53.0912	105.555	82.9256	0	0	67.3786	0	232.905	167.28	chr2	136252170	136252648	-	478	305	exon:136252171-136252314,exon:136252488-136252648	HW1,HW2,HW3,HC3,HG2,HG3	2,4,3,2,5,4	ITGA6	Integrin alpha chain||FG-GAP repeat||Integrin alpha-2||Integrin alpha chain, C-terminal cytoplasmic region, conserved site||Integrin alpha beta-propellor	GO:0007155//GO:0007160//GO:0007229//GO:0010668//GO:0022409//GO:0030335//GO:0031589//GO:0031668//GO:0035878//GO:0042327//GO:0042475//GO:0043065//GO:0043547//GO:0043588//GO:0045944//GO:0046847//GO:0048565//GO:0050873//GO:0050900//GO:0072001//GO:0097186//GO:2001237
novel_circ_0008774	ENSOARG00000005847	1.60848	4.50315	-1.176	0.27243	0.87307	FALSE	1.28034	3.29624	-0.36343	0.50448	0.99665	FALSE	4.33512	4.85367	-0.13816	0.87321	0.97651	FALSE	6	2	10	4	0	7	3	0	0	159.274	52.7774	276.419	285.572	0	235.825	239.751	0	0	chr3	78164422	78252850	-	88428	155	exon:78164423-78164577	HW1,HW2,HW3,HC1,HC3,HG1	6,2,10,4,7,3	PRKCE	AGC-kinase, C-terminal||Protein kinase-like domain||Serine/threonine/dual specificity protein kinase, catalytic domain||Diacylglycerol/phorbol-ester binding||Protein kinase C, delta/epsilon/eta/theta types||Protein kinase domain||Tyrosine-protein kinase, catalytic domain||Serine-threonine/tyrosine-protein kinase catalytic domain||Protein kinase, C-terminal||C2 domain||Protein kinase C-like, phorb…	GO:0002281//GO:0006468//GO:0007049//GO:0007155//GO:0010634//GO:0010763//GO:0010811//GO:0016310//GO:0018105//GO:0019216//GO:0030838//GO:0031397//GO:0031663//GO:0032024//GO:0032230//GO:0032467//GO:0035556//GO:0035641//GO:0035669//GO:0043085//GO:0043123//GO:0043278//GO:0043410//GO:0050730//GO:0050996//GO:0051209//GO:0051279//GO:0051301//GO:0061178//GO:0070257//GO:0071361//GO:0071380//GO:0071456//GO:…
novel_circ_0008777	ENSOARG00000005847	1.84134	5.68869	-1.3904	0.12983	0.74298	FALSE	1.49476	1.22664	0.049975	0.92535	0.99665	FALSE	1.63715	6.10137	-1.3672	0.10861	0.58683	FALSE	9	7	7	0	2	3	2	0	2	238.911	184.721	193.493	0	86.9414	101.068	159.834	0	83.64	chr3	78266466	78273162	-	6696	325	exon:78266467-78266596,exon:78270887-78270921,exon:78273003-78273162	HW1,HW2,HW3,HC2,HC3,HG1,HG3	9,7,7,2,3,2,2	PRKCE	AGC-kinase, C-terminal||Protein kinase-like domain||Serine/threonine/dual specificity protein kinase, catalytic domain||Diacylglycerol/phorbol-ester binding||Protein kinase C, delta/epsilon/eta/theta types||Protein kinase domain||Tyrosine-protein kinase, catalytic domain||Serine-threonine/tyrosine-protein kinase catalytic domain||Protein kinase, C-terminal||C2 domain||Protein kinase C-like, phorb…	GO:0002281//GO:0006468//GO:0007049//GO:0007155//GO:0010634//GO:0010763//GO:0010811//GO:0016310//GO:0018105//GO:0019216//GO:0030838//GO:0031397//GO:0031663//GO:0032024//GO:0032230//GO:0032467//GO:0035556//GO:0035641//GO:0035669//GO:0043085//GO:0043123//GO:0043278//GO:0043410//GO:0050730//GO:0050996//GO:0051209//GO:0051279//GO:0051301//GO:0061178//GO:0070257//GO:0071361//GO:0071380//GO:0071456//GO:…
novel_circ_0008776	ENSOARG00000005847	4.94178	7.19973	-0.46339	0.52673	0.95143	FALSE	4.03665	2.85387	0.21061	0.72951	0.99665	FALSE	3.78365	7.73031	-0.79211	0.32702	0.80188	FALSE	13	7	9	2	0	9	2	5	5	345.093	184.721	248.777	142.786	0	303.204	159.834	232.905	209.1	chr3	78243526	78252850	-	9324	317	exon:78243527-78243700,exon:78252708-78252850	HW1,HW2,HW3,HC1,HC3,HG1,HG2,HG3	13,7,9,2,9,2,5,5	PRKCE	AGC-kinase, C-terminal||Protein kinase-like domain||Serine/threonine/dual specificity protein kinase, catalytic domain||Diacylglycerol/phorbol-ester binding||Protein kinase C, delta/epsilon/eta/theta types||Protein kinase domain||Tyrosine-protein kinase, catalytic domain||Serine-threonine/tyrosine-protein kinase catalytic domain||Protein kinase, C-terminal||C2 domain||Protein kinase C-like, phorb…	GO:0002281//GO:0006468//GO:0007049//GO:0007155//GO:0010634//GO:0010763//GO:0010811//GO:0016310//GO:0018105//GO:0019216//GO:0030838//GO:0031397//GO:0031663//GO:0032024//GO:0032230//GO:0032467//GO:0035556//GO:0035641//GO:0035669//GO:0043085//GO:0043123//GO:0043278//GO:0043410//GO:0050730//GO:0050996//GO:0051209//GO:0051279//GO:0051301//GO:0061178//GO:0070257//GO:0071361//GO:0071380//GO:0071456//GO:…
novel_circ_0011084	n/a	0	2.71096	-2.5444	0.034028	NA	TRUE	0	0	NA	NA	NA	NA	0	2.90604	-2.2376	0.030015	NA	TRUE	3	4	4	0	0	0	0	0	0	79.6369	105.555	110.567	0	0	0	0	0	0	chr7	48853636	48858675	-	5039	272	intergenic_region:48853637-48853769,intergenic_region:48855841-48855936,intergenic_region:48858633-48858675	HW1,HW2,HW3	3,4,4	--	--	--
novel_circ_0011089	ENSOARG00000020867	0.769026	2.69623	-1.1858	0.28648	NA	FALSE	0.641198	1.00741	-0.1055	0.81453	0.99665	FALSE	1.34331	2.88397	-0.69072	0.46739	0.87228	FALSE	3	5	3	0	2	2	0	0	2	79.6369	131.944	82.9256	0	86.9414	67.3786	0	0	83.64	chr7	49834759	49834972	-	213	213	exon:49834760-49834972	HW1,HW2,HW3,HC2,HC3,HG3	3,5,3,2,2,2	CGNL1	Myosin tail	GO:0007015//GO:0051058
novel_circ_0011088	ENSOARG00000020867	11.5563	17.7617	-0.54097	0.42963	0.92977	FALSE	9.41355	9.89724	-0.040474	0.94504	0.99665	FALSE	13.0961	19.0504	-0.47786	0.38425	0.83569	FALSE	18	25	29	7	7	22	2	21	6	477.821	659.718	801.614	499.75	304.295	741.165	159.834	978.2	250.92	chr7	49780198	49781453	-	1255	369	exon:49780199-49780303,exon:49781190-49781453	HW1,HW2,HW3,HC1,HC2,HC3,HG1,HG2,HG3	18,25,29,7,7,22,2,21,6	CGNL1	Myosin tail	GO:0007015//GO:0051058
novel_circ_0008089	ENSOARG00000010448	1.94689	4.19246	-0.79962	0.43766	0.93326	FALSE	1.5801	1.32124	0.059389	0.89732	0.99665	FALSE	1.70871	4.49267	-1.1451	0.22362	0.73358	FALSE	6	6	5	3	0	0	0	5	0	159.274	158.332	138.209	214.179	0	0	0	232.905	0	chr3	163157087	163160171	-	3084	468	exon:163157088-163157207,exon:163157900-163158041,exon:163159966-163160171	HW1,HW2,HW3,HC1,HG2	6,6,5,3,5	ERBB3	Receptor L-domain||Protein kinase-like domain||Serine/threonine/dual specificity protein kinase, catalytic domain||Tyrosine protein kinase, EGF/ERB/XmrK receptor||Insulin-like growth factor binding protein, N-terminal||Serine-threonine/tyrosine-protein kinase catalytic domain||Protein kinase domain||Tyrosine-protein kinase, catalytic domain||Furin-like repeat||Furin-like cysteine-rich domain	GO:0003197//GO:0006468//GO:0007162//GO:0007165//GO:0007169//GO:0007422//GO:0009968//GO:0010628//GO:0014037//GO:0014065//GO:0018108//GO:0021545//GO:0042127//GO:0043524//GO:0051048//GO:0051402//GO:0055025//GO:0061098//GO:0070886//GO:0097192
novel_circ_0012682	ENSOARG00000011489	3.48008	4.20736	-0.17799	0.84325	0.97643	FALSE	2.86707	2.30322	0.12186	0.83326	0.99665	FALSE	3.02825	4.51108	-0.47578	0.58882	0.92392	FALSE	8	5	4	2	5	0	0	4	5	212.365	131.944	110.567	142.786	217.354	0	0	186.324	209.1	chrX	94050048	94065374	-	15326	297	exon:94050049-94050128,exon:94052353-94052383,exon:94064894-94064982,exon:94065278-94065374	HW1,HW2,HW3,HC1,HC2,HG2,HG3	8,5,4,2,5,4,5	SLC9A6	Na+/H+ exchanger, isoform 6 (NHE6)||Cation/H+ exchanger||Na+/H+ exchanger	GO:0006811//GO:0006812//GO:0006814//GO:0006885//GO:0031547//GO:0035725//GO:0048675//GO:0048812//GO:0050808//GO:0051386//GO:0055085//GO:0060996//GO:0097484//GO:1902600
novel_circ_0011400	ENSOARG00000003122	4.61309	6.17735	-0.41976	0.58689	0.95143	FALSE	3.72773	2.73776	0.15905	0.79407	0.99665	FALSE	3.65211	6.62838	-0.62737	0.42487	0.85231	FALSE	7	8	10	0	5	6	5	2	3	185.819	211.11	276.419	0	217.354	202.136	399.584	93.1619	125.46	chr7	97013830	97028594	+	14764	311	exon:97013831-97013958,exon:97026771-97026837,exon:97028479-97028594	HW1,HW2,HW3,HC2,HC3,HG1,HG2,HG3	7,8,10,5,6,5,2,3	SPATA7	-	GO:0045494//GO:1903546//GO:1903621
novel_circ_0012685	ENSOARG00000011718	13.5711	6.68092	0.95929	0.11065	0.69006	FALSE	11.0582	10.6737	0.069486	0.8997	0.99665	FALSE	13.9951	7.1738	0.81924	0.20095	0.71236	FALSE	7	8	12	13	12	7	8	11	13	185.819	211.11	331.702	928.107	521.648	235.825	639.335	512.391	543.66	chrX	94235653	94247544	-	11891	526	exon:94235654-94235786,exon:94239118-94239270,exon:94246507-94246596,exon:94247395-94247544	HW1,HW2,HW3,HC1,HC2,HC3,HG1,HG2,HG3	7,8,12,13,12,7,8,11,13	INTS6L	von Willebrand factor, type A	--
novel_circ_0004270	ENSOARG00000008412	2.99488	1.76291	0.53759	0.6291	NA	FALSE	2.45655	3.99374	-0.30873	0.61249	0.99665	FALSE	5.27683	1.89982	1.1311	0.19993	0.71236	FALSE	5	0	2	3	4	7	2	0	5	132.728	0	55.2837	214.179	173.883	235.825	159.834	0	209.1	chr1	253598993	253608850	-	9857	192	exon:253598994-253599048,exon:253608714-253608850	HW1,HW3,HC1,HC2,HC3,HG1,HG3	5,2,3,4,7,2,5	SRPRB	Gtr1/RagA G protein||P-loop containing nucleoside triphosphate hydrolase||Signal recognition particle receptor, beta subunit||Elongation factor, GTP-binding domain||Small GTPase superfamily, ARF/SAR type	--
novel_circ_0006836	ENSOARG00000007585	7.01599	11.8218	-0.67704	0.28201	0.87956	FALSE	5.74583	5.24581	0.077101	0.89831	0.99665	FALSE	6.93775	12.6654	-0.75468	0.23316	0.74119	FALSE	15	18	15	4	3	12	3	5	9	398.184	474.997	414.628	285.572	130.412	404.272	239.751	232.905	376.38	chr2	149425319	149442792	-	17473	423	exon:149425320-149425506,exon:149426530-149426660,exon:149442688-149442792	HW1,HW2,HW3,HC1,HC2,HC3,HG1,HG2,HG3	15,18,15,4,3,12,3,5,9	TANC1	Ankyrin repeat-containing domain||Tetratricopeptide repeat-containing domain||Ankyrin repeat||P-loop containing nucleoside triphosphate hydrolase||Tetratricopeptide repeat	GO:0007520//GO:0008542//GO:0097062
novel_circ_0006838	ENSOARG00000007629	0	2.22203	-2.3069	0.056369	NA	FALSE	0	1.31536	-0.29875	0.40899	0.99665	FALSE	1.76301	2.38452	-0.19302	0.84525	0.97178	FALSE	2	3	4	0	0	6	0	0	0	53.0912	79.1661	110.567	0	0	202.136	0	0	0	chr2	149885886	149896099	-	10213	189	exon:149895911-149896099	HW1,HW2,HW3,HC3	2,3,4,6	PKP4	Armadillo-type fold||Armadillo	GO:0007043//GO:0007155//GO:0032467//GO:0043547//GO:0098609
novel_circ_0010930	ENSOARG00000020558	0	3.2296	-2.7065	0.023405	NA	TRUE	0	0	NA	NA	NA	NA	0	3.46621	-2.4107	0.019055	NA	TRUE	7	3	3	0	0	0	0	0	0	185.819	79.1661	82.9256	0	0	0	0	0	0	chr7	34993250	34996448	+	3198	325	exon:34993251-34993367,exon:34994582-34994614,exon:34994704-34994765,exon:34996336-34996448	HW1,HW2,HW3	7,3,3	-	START domain||Forkhead-associated (FHA) domain||Kinesin motor domain||P-loop containing nucleoside triphosphate hydrolase||SMAD/FHA domain	GO:0007018
novel_circ_0004278	ENSOARG00000008857	6.66067	4.08921	0.56242	0.56424	0.95143	FALSE	5.39775	1.88432	0.63078	0.30135	0.99665	FALSE	2.51865	4.34183	-0.48394	0.61269	0.93583	FALSE	4	13	0	0	2	6	3	11	2	106.182	343.053	0	0	86.9414	202.136	239.751	512.391	83.64	chr1	255011305	255014281	-	2976	405	exon:255011306-255011433,exon:255011612-255011716,exon:255013475-255013559,exon:255014195-255014281	HW1,HW2,HC2,HC3,HG1,HG2,HG3	4,13,2,6,3,11,2	UBA5	UBA/THIF-type NAD/FAD binding fold||Molybdenum cofactor biosynthesis, MoeB	GO:0033146//GO:0034976//GO:0050905//GO:0071569//GO:1990592
novel_circ_0007527	ENSOARG00000012393	9.63609	16.0145	-0.6797	0.22943	0.84415	FALSE	7.87262	8.52054	-0.059761	0.91643	0.99665	FALSE	11.2129	17.1525	-0.59051	0.28762	0.78431	FALSE	24	24	17	9	6	13	5	7	11	637.095	633.329	469.912	642.536	260.824	437.961	399.584	326.067	460.02	chr2	58573411	58576119	+	2708	259	exon:58573412-58573540,exon:58575990-58576119	HW1,HW2,HW3,HC1,HC2,HC3,HG1,HG2,HG3	24,24,17,9,6,13,5,7,11	GNAQ	G protein alpha subunit, helical insertion||Small GTPase superfamily, ARF/SAR type||Fungal G-protein, alpha subunit||Guanine nucleotide binding protein (G-protein), alpha subunit||G-protein alpha subunit, group Q||P-loop containing nucleoside triphosphate hydrolase	GO:0006469//GO:0007165//GO:0007186//GO:0043547//GO:0050821//GO:0060828
novel_circ_0010427	ENSOARG00000016017	2.33627	3.21452	-0.30396	0.77644	0.975	FALSE	1.89611	0	0.41056	0.31358	0.99665	FALSE	0	3.45146	-2.424	0.018341	NA	TRUE	3	4	6	0	0	0	0	6	0	79.6369	105.555	165.851	0	0	0	0	279.486	0	chr6	6084707	6090285	+	5578	267	exon:6084708-6084795,exon:6088403-6088503,exon:6090208-6090285	HW1,HW2,HW3,HG2	3,4,6,6	PDE5A	GAF domain-like||3'5'-cyclic nucleotide phosphodiesterase, catalytic domain||HD/PDEase domain||GAF domain||3'5'-cyclic nucleotide phosphodiesterase	GO:0007165//GO:0010613//GO:0010749//GO:0042130//GO:0043406//GO:0046068//GO:0046069//GO:0055118//GO:0055119//GO:0060282
novel_circ_0008177	ENSOARG00000019340	0	4.23664	-3.0247	0.010151	NA	TRUE	0	0.438454	-0.21007	0.5041	0.99665	FALSE	0.587669	4.55888	-1.7614	0.06866	0.4711	FALSE	6	3	8	0	0	2	0	0	0	159.274	79.1661	221.135	0	0	67.3786	0	0	0	chr3	181860199	181861018	-	819	246	exon:181860200-181860289,exon:181860520-181860675	HW1,HW2,HW3,HC3	6,3,8,2	DNM1L	P-loop containing nucleoside triphosphate hydrolase||Dynamin central domain||Dynamin GTPase effector||Dynamin, GTPase domain||Dynamin superfamily	GO:0000266//GO:0001836//GO:0003374//GO:0007005//GO:0010821//GO:0016559//GO:0032459//GO:0043065//GO:0043653//GO:0048312//GO:0050714//GO:0051259//GO:0051289//GO:0060047//GO:0061025//GO:0070266//GO:0070584//GO:0070585//GO:0090141//GO:0090149//GO:0090200//GO:1900063//GO:1903146//GO:1903578//GO:2001244
novel_circ_0005905	ENSOARG00000006168	7.74864	7.98545	-0.013278	0.98806	0.9971	FALSE	6.35702	7.49817	-0.12175	0.84168	0.99665	FALSE	9.91845	8.50106	0.19362	0.78304	0.97148	FALSE	7	22	4	4	14	8	0	12	8	185.819	580.552	110.567	285.572	608.59	269.515	0	558.971	334.56	chr23	61383071	61408987	+	25916	490	exon:61383072-61383268,exon:61391526-61391651,exon:61408821-61408987	HW1,HW2,HW3,HC1,HC2,HC3,HG2,HG3	7,22,4,4,14,8,12,8	-	Pleckstrin homology domain||Leucine-rich repeat||Leucine-rich repeat, typical subtype||Protein phosphatase 2C (PP2C)-like domain	--
novel_circ_0008172	ENSOARG00000014712	4.70891	3.24424	0.46569	0.57926	0.95143	FALSE	3.82223	5.37436	-0.29394	0.62881	0.99665	FALSE	7.12383	3.49011	0.89421	0.24218	0.74982	FALSE	6	2	5	3	5	12	3	5	3	159.274	52.7774	138.209	214.179	217.354	404.272	239.751	232.905	125.46	chr3	18158533	18159834	-	1301	345	exon:18158534-18158713,exon:18159670-18159834	HW1,HW2,HW3,HC1,HC2,HC3,HG1,HG2,HG3	6,2,5,3,5,12,3,5,3	KIDINS220	Ankyrin repeat||Sterile alpha motif/pointed domain||KAP P-loop||Ankyrin repeat-containing domain	GO:0001701//GO:0048813
novel_circ_0005906	ENSOARG00000006168	19.4676	13.2297	0.52632	0.35109	0.88789	FALSE	15.8102	9.62911	0.54351	0.29449	0.99665	FALSE	12.7366	14.1398	-0.12815	0.82149	0.97148	FALSE	19	25	10	6	13	15	11	23	12	504.367	659.718	276.419	428.357	565.119	505.34	879.086	1071.36	501.84	chr23	61391525	61408987	+	17462	293	exon:61391526-61391651,exon:61408821-61408987	HW1,HW2,HW3,HC1,HC2,HC3,HG1,HG2,HG3	19,25,10,6,13,15,11,23,12	-	Pleckstrin homology domain||Leucine-rich repeat||Leucine-rich repeat, typical subtype||Protein phosphatase 2C (PP2C)-like domain	--
novel_circ_0000160	ENSOARG00000009644	19.8798	24.355	-0.26458	0.6425	0.96406	FALSE	16.2894	20.4978	-0.26091	0.5943	0.99665	FALSE	27.0796	26.1486	0.05397	0.91347	0.98413	FALSE	50	22	26	16	18	38	9	12	27	1327.28	580.552	718.689	1142.29	782.473	1280.19	719.252	558.971	1129.14	chr10	23486090	23486683	-	593	307	exon:23486091-23486238,exon:23486525-23486683	HW1,HW2,HW3,HC1,HC2,HC3,HG1,HG2,HG3	50,22,26,16,18,38,9,12,27	NHLRC3	NHL repeat, subgroup||NHL repeat	--
novel_circ_0000161	ENSOARG00000010229	4.14842	5.73278	-0.37207	0.68683	0.97356	FALSE	3.41835	2.10355	0.21686	0.70881	0.99665	FALSE	2.81248	6.16942	-0.79008	0.34838	0.81536	FALSE	8	4	11	0	2	7	2	0	8	212.365	105.555	304.061	0	86.9414	235.825	159.834	0	334.56	chr10	24925276	24929021	-	3745	369	exon:24925277-24925373,exon:24926129-24926174,exon:24926259-24926364,exon:24927075-24927120,exon:24928948-24929021	HW1,HW2,HW3,HC2,HC3,HG1,HG3	8,4,11,2,7,2,8	EXOSC8	Exoribonuclease, phosphorolytic domain 1||Ribosomal protein S5 domain 2-type fold||Exoribonuclease, phosphorolytic domain 2	GO:0006396//GO:0006401
novel_circ_0000162	ENSOARG00000010275	0	2.97747	-2.6269	0.028238	NA	TRUE	0	1.44978	-0.41353	0.31721	0.99665	FALSE	1.89478	3.20082	-0.6179	0.51068	0.90011	FALSE	3	3	6	2	2	0	0	0	0	79.6369	79.1661	165.851	142.786	86.9414	0	0	0	0	chr10	24936888	24945467	+	8579	232	exon:24936889-24937060,exon:24945408-24945467	HW1,HW2,HW3,HC1,HC2	3,3,6,2,2	ALG5	Glycosyltransferase 2-like||Nucleotide-diphospho-sugar transferases	GO:0007368
novel_circ_0006028	ENSOARG00000000960	2.30708	6.65164	-1.1669	0.22954	0.84415	FALSE	1.9236	3.73273	-0.26725	0.63058	0.99665	FALSE	4.94089	7.126	-0.40765	0.60754	0.93168	FALSE	9	10	8	3	0	11	0	0	6	238.911	263.887	221.135	214.179	0	370.582	0	0	250.92	chr24	25683346	25688957	-	5611	436	exon:25683347-25683424,exon:25685472-25685631,exon:25688760-25688957	HW1,HW2,HW3,HC1,HC3,HG3	9,10,8,3,11,6	XPO6	Exportin-1/Importin-beta-like||Importin-beta, N-terminal domain||Armadillo-type fold	GO:0006611//GO:0006886
novel_circ_0005459	ENSOARG00000005177	13.4704	16.4139	-0.27641	0.64397	0.96406	FALSE	10.9683	13.2203	-0.22039	0.67961	0.99665	FALSE	17.5222	17.5673	0.015984	0.97705	0.99593	FALSE	11	31	25	6	21	21	10	7	14	292.002	818.05	691.047	428.357	912.885	707.476	799.169	326.067	585.48	chr22	23629427	23633603	+	4176	364	exon:23629428-23629592,exon:23631179-23631227,exon:23633454-23633603	HW1,HW2,HW3,HC1,HC2,HC3,HG1,HG2,HG3	11,31,25,6,21,21,10,7,14	SLK	Serine-threonine/tyrosine-protein kinase catalytic domain||Protein kinase domain||Polo kinase kinase||Tyrosine-protein kinase, catalytic domain||Protein kinase-like domain||Serine/threonine/dual specificity protein kinase, catalytic domain	GO:0006468//GO:0030334//GO:0031122//GO:0042981//GO:0046777//GO:0051893
novel_circ_0008668	ENSOARG00000007419	3.77364	6.90342	-0.76197	0.3189	0.88789	FALSE	3.08859	3.88155	-0.1269	0.83395	0.99665	FALSE	5.1091	7.39871	-0.46239	0.56534	0.92092	FALSE	9	10	9	3	9	0	2	2	5	238.911	263.887	248.777	214.179	391.236	0	159.834	93.1619	209.1	chr3	5764359	5765406	-	1047	470	exon:5764360-5764655,exon:5765233-5765406	HW1,HW2,HW3,HC1,HC2,HG1,HG2,HG3	9,10,9,3,9,2,2,5	ABL1	Tyrosine-protein kinase, catalytic domain||Protein kinase domain||F-actin binding||Serine-threonine/tyrosine-protein kinase catalytic domain||SH3 domain||Protein kinase-like domain||SH2 domain||Serine/threonine/dual specificity protein kinase, catalytic domain||Variant SH3 domain	GO:0001843//GO:0001922//GO:0001934//GO:0002322//GO:0002333//GO:0006468//GO:0006909//GO:0006974//GO:0006975//GO:0006979//GO:0007173//GO:0007204//GO:0007229//GO:0009791//GO:0010595//GO:0016310//GO:0018108//GO:0021587//GO:0022408//GO:0030035//GO:0030036//GO:0030182//GO:0030514//GO:0030516//GO:0031113//GO:0032489//GO:0032956//GO:0033690//GO:0034446//GO:0035791//GO:0038083//GO:0038189//GO:0042100//GO:…
novel_circ_0009030	ENSOARG00000004390	1.9323	2.44419	-0.20497	0.85251	NA	FALSE	1.59384	3.05354	-0.31546	0.59588	0.99665	FALSE	3.99941	2.61675	0.4018	0.65789	0.94289	FALSE	0	5	5	4	3	2	0	2	3	0	131.944	138.209	285.572	130.412	67.3786	0	93.1619	125.46	chr4	113411364	113413043	-	1679	270	exon:113411365-113411446,exon:113412114-113412161,exon:113412270-113412326,exon:113412961-113413043	HW2,HW3,HC1,HC2,HC3,HG2,HG3	5,5,4,3,2,2,3	RHEB	Small GTPase superfamily, Rho type||Small GTP-binding protein domain||Small GTPase superfamily, Ras type||Elongation factor, GTP-binding domain||Small GTPase superfamily, ARF/SAR type||Small GTPase superfamily||Small GTPase superfamily, Rab type||P-loop containing nucleoside triphosphate hydrolase||Mitochondrial Rho-like	GO:0007165//GO:0032006//GO:0032008//GO:0048714//GO:2000074
novel_circ_0011246	ENSOARG00000021134	6.10018	4.42926	0.43157	0.57841	0.95143	FALSE	4.99387	2.95698	0.34183	0.57759	0.99665	FALSE	3.94595	4.7488	-0.14346	0.86327	0.97475	FALSE	3	7	8	0	5	7	2	6	7	79.6369	184.721	221.135	0	217.354	235.825	159.834	279.486	292.74	chr7	70492331	70496209	+	3878	302	exon:70492332-70492459,exon:70496036-70496209	HW1,HW2,HW3,HC2,HC3,HG1,HG2,HG3	3,7,8,5,7,2,6,7	-	Diacylglycerol/phorbol-ester binding||Protein kinase C, delta/epsilon/eta/theta types||Serine/threonine/dual specificity protein kinase, catalytic domain||AGC-kinase, C-terminal||Protein kinase-like domain||Protein kinase C-like, phorbol ester/diacylglycerol-binding domain||C2 domain||Serine-threonine/tyrosine-protein kinase catalytic domain||Protein kinase, C-terminal||Protein kinase domain||Tyr…	GO:0006468//GO:0010744//GO:0016310//GO:0030154//GO:0035556//GO:0045618
novel_circ_0009032	ENSOARG00000004390	10.41	5.7035	0.81289	0.21633	0.83783	FALSE	8.50924	3.04571	0.76949	0.20751	0.99665	FALSE	4.07181	6.12161	-0.38604	0.63347	0.93672	FALSE	10	6	7	0	3	10	5	8	12	265.456	158.332	193.493	0	130.412	336.893	399.584	372.648	501.84	chr4	113419209	113425607	-	6398	275	exon:113419210-113419277,exon:113419476-113419610,exon:113425536-113425607	HW1,HW2,HW3,HC2,HC3,HG1,HG2,HG3	10,6,7,3,10,5,8,12	RHEB	Small GTPase superfamily, Rho type||Small GTP-binding protein domain||Small GTPase superfamily, Ras type||Elongation factor, GTP-binding domain||Small GTPase superfamily, ARF/SAR type||Small GTPase superfamily||Small GTPase superfamily, Rab type||P-loop containing nucleoside triphosphate hydrolase||Mitochondrial Rho-like	GO:0007165//GO:0032006//GO:0032008//GO:0048714//GO:2000074
novel_circ_0011537	ENSOARG00000006569	8.07265	10.9331	-0.43832	0.5467	0.95143	FALSE	6.49366	8.66348	-0.28014	0.63662	0.99665	FALSE	11.4354	11.7383	-0.037181	0.95195	0.98771	FALSE	22	10	12	6	15	8	10	4	3	584.004	263.887	331.702	428.357	652.061	269.515	799.169	186.324	125.46	chr8	2411202	2434531	+	23329	266	exon:2411203-2411351,exon:2434415-2434531	HW1,HW2,HW3,HC1,HC2,HC3,HG1,HG2,HG3	22,10,12,6,15,8,10,4,3	SENP6	Peptidase C48, SUMO/Sentrin/Ubl1	GO:0006508//GO:0016926//GO:0070646//GO:0090169//GO:0090234
novel_circ_0011536	ENSOARG00000006569	3.47521	3.2147	0.1404	0.88013	0.9805	FALSE	2.87165	2.42981	0.079708	0.89083	0.99665	FALSE	3.23242	3.4478	-0.031096	0.97218	0.99463	FALSE	5	4	4	0	7	2	0	3	6	132.728	105.555	110.567	0	304.295	67.3786	0	139.743	250.92	chr8	2411202	2421575	+	10373	388	exon:2411203-2411351,exon:2421337-2421575	HW1,HW2,HW3,HC2,HC3,HG2,HG3	5,4,4,7,2,3,6	SENP6	Peptidase C48, SUMO/Sentrin/Ubl1	GO:0006508//GO:0016926//GO:0070646//GO:0090169//GO:0090234
novel_circ_0006023	ENSOARG00000000439	3.0907	9.30352	-1.3213	0.10233	0.69006	FALSE	2.55105	1.09613	0.28244	0.59431	0.99665	FALSE	1.46917	9.94741	-1.9876	0.018182	0.23582	TRUE	10	18	10	0	0	5	0	3	5	265.456	474.997	276.419	0	0	168.447	0	139.743	209.1	chr24	25202323	25202591	+	268	268	exon:25202324-25202591	HW1,HW2,HW3,HC3,HG2,HG3	10,18,10,5,3,5	KIAA0556	-	--
novel_circ_0009788	n/a	4.61309	2.44437	0.72916	0.41086	0.91572	FALSE	3.72773	2.33061	0.29504	0.62366	0.99665	FALSE	3.03392	2.61309	0.058239	0.95034	0.98748	FALSE	2	5	3	4	2	0	5	2	3	53.0912	131.944	82.9256	285.572	86.9414	0	399.584	93.1619	125.46	chr5	3616421	3638832	-	22411	89	intergenic_region:3638744-3638832	HW1,HW2,HW3,HC1,HC2,HG1,HG2,HG3	2,5,3,4,2,5,2,3	--	--	--
novel_circ_0003541	ENSOARG00000010765	8.02761	3.68837	0.94829	0.29617	0.88789	FALSE	6.59228	4.21101	0.36405	0.54835	0.99665	FALSE	5.58877	3.95823	0.41645	0.6257	0.93672	FALSE	0	6	9	2	4	10	2	7	11	0	158.332	248.777	142.786	173.883	336.893	159.834	326.067	460.02	chr1	112149498	112175270	+	25772	303	exon:112170120-112170304,exon:112171669-112171719,exon:112175204-112175270	HW2,HW3,HC1,HC2,HC3,HG1,HG2,HG3	6,9,2,4,10,2,7,11	UAP1	Nucleotide-diphospho-sugar transferases||UTP--glucose-1-phosphate uridylyltransferase family	--
novel_circ_0011249	ENSOARG00000021136	3.54564	4.16292	-0.22576	0.78784	0.975	FALSE	2.86959	1.70687	0.22488	0.6935	0.99665	FALSE	2.26693	4.45036	-0.66816	0.47574	0.87534	FALSE	5	8	4	0	6	0	3	3	2	132.728	211.11	110.567	0	260.824	0	239.751	139.743	83.64	chr7	70783772	70784772	+	1000	276	exon:70783773-70783963,exon:70784688-70784772	HW1,HW2,HW3,HC2,HG1,HG2,HG3	5,8,4,6,3,3,2	HIF1A	Hypoxia-inducible factor-1 alpha||Myc-type, basic helix-loop-helix (bHLH) domain||PAS fold-3||PAS fold||HIF-1 alpha, transactivation domain, C-terminal||PAS domain||PAC motif||Hypoxia-inducible factor, alpha subunit	GO:0001525//GO:0001568//GO:0001666//GO:0001755//GO:0001837//GO:0001892//GO:0001922//GO:0001944//GO:0001947//GO:0002052//GO:0002248//GO:0003151//GO:0003208//GO:0006089//GO:0006110//GO:0006355//GO:0006366//GO:0006879//GO:0007165//GO:0007595//GO:0008542//GO:0010039//GO:0010468//GO:0010508//GO:0010573//GO:0010575//GO:0010628//GO:0010629//GO:0010634//GO:0010870//GO:0014850//GO:0016239//GO:0019896//GO:…
novel_circ_0008371	ENSOARG00000001682	0	3.45184	-2.8099	0.018009	NA	TRUE	0	1.97696	-0.5434	0.23391	0.99665	FALSE	2.60831	3.69661	-0.37159	0.67837	0.9481	FALSE	6	5	3	2	0	5	0	0	0	159.274	131.944	82.9256	142.786	0	168.447	0	0	0	chr3	205829673	205842042	-	12369	339	exon:205829674-205829803,exon:205830205-205830298,exon:205841928-205842042	HW1,HW2,HW3,HC1,HC3	6,5,3,2,5	A2ML1	Alpha-2-macroglobulin||Terpenoid cyclases/protein prenyltransferase alpha-alpha toroid||Alpha-2-macroglobulin, N-terminal 2||Alpha-macroglobulin complement component||Alpha-2-macroglobulin, N-terminal||Alpha-2-macroglobulin, thiol-ester bond-forming||Prolactin-inducible protein||Alpha-macroglobulin, receptor-binding	GO:0010466//GO:0010951//GO:0052548
novel_circ_0000368	ENSOARG00000014000	11.5174	11.9399	-0.016985	0.97962	0.99585	FALSE	9.4502	8.00704	0.14611	0.80446	0.99665	FALSE	10.6317	12.8346	-0.19928	0.75464	0.96796	FALSE	19	10	19	4	5	22	2	13	14	504.367	263.887	525.196	285.572	217.354	741.165	159.834	605.552	585.48	chr11	10247875	10254769	+	6894	440	exon:10247876-10247977,exon:10251967-10252102,exon:10253238-10253328,exon:10254659-10254769	HW1,HW2,HW3,HC1,HC2,HC3,HG1,HG2,HG3	19,10,19,4,5,22,2,13,14	VMP1	-	GO:0000045//GO:0006914//GO:0007566//GO:0034329//GO:0098609
novel_circ_0008378	ENSOARG00000007751	5.32629	8.72524	-0.61347	0.40061	0.91256	FALSE	4.35725	2.76123	0.26416	0.66528	0.99665	FALSE	3.69399	9.38682	-0.99629	0.21008	0.71688	FALSE	14	6	15	0	2	10	2	5	6	371.639	158.332	414.628	0	86.9414	336.893	159.834	232.905	250.92	chr3	207812048	207812406	+	358	276	exon:207812049-207812203,exon:207812286-207812406	HW1,HW2,HW3,HC2,HC3,HG1,HG2,HG3	14,6,15,2,10,2,5,6	IFFO1	-	--
novel_circ_0006020	ENSOARG00000011631	3.47035	4.17756	-0.17437	0.85067	0.97929	FALSE	2.87623	2.45328	0.07087	0.90341	0.99665	FALSE	3.27429	4.47426	-0.27884	0.74035	0.96568	FALSE	4	7	6	0	4	6	0	2	7	106.182	184.721	165.851	0	173.883	202.136	0	93.1619	292.74	chr24	246958	250171	-	3213	376	exon:246959-247096,exon:247762-247858,exon:250031-250171	HW1,HW2,HW3,HC2,HC3,HG2,HG3	4,7,6,4,6,2,7	AXIN1	RGS domain||DIX domain||Axin beta-catenin binding	GO:0001934//GO:0007165//GO:0016055//GO:0032147//GO:0034622//GO:0045732//GO:0045893//GO:0051443//GO:0090090
novel_circ_0010115	ENSOARG00000004103	8.6342	9.64419	-0.15515	0.80076	0.975	FALSE	7.017	5.88394	0.18159	0.75605	0.99665	FALSE	7.74118	10.3416	-0.40566	0.51873	0.9038	FALSE	16	12	11	6	6	7	6	7	7	424.73	316.664	304.061	428.357	260.824	235.825	479.501	326.067	292.74	chr6	101191801	101221408	+	29607	278	exon:101191802-101191889,exon:101220047-101220142,exon:101221315-101221408	HW1,HW2,HW3,HC1,HC2,HC3,HG1,HG2,HG3	16,12,11,6,6,7,6,7,7	PTPN13	KIND||FERM, N-terminal||PDZ domain||Protein-tyrosine/Dual specificity phosphatase||Protein-tyrosine phosphatase, receptor/non-receptor type||Band 4.1 domain||Protein-tyrosine phosphatase-like||FERM central domain||Protein-tyrosine phosphatase, catalytic||Tyrosine-protein phosphatase non-receptor type 13||FERM, C-terminal PH-like domain||FERM domain||Ubiquitin-related domain	GO:0006470//GO:0014066//GO:0016311//GO:0035335
novel_circ_0010117	ENSOARG00000004103	0	1.71847	-2.0377	0.09302	NA	FALSE	0	0	NA	NA	NA	NA	0	1.8391	-1.7358	0.090712	NA	FALSE	2	3	2	0	0	0	0	0	0	53.0912	79.1661	55.2837	0	0	0	0	0	0	chr6	101234763	101236161	+	1398	446	exon:101234764-101234917,exon:101235180-101235318,exon:101236009-101236161	HW1,HW2,HW3	2,3,2	PTPN13	KIND||FERM, N-terminal||PDZ domain||Protein-tyrosine/Dual specificity phosphatase||Protein-tyrosine phosphatase, receptor/non-receptor type||Band 4.1 domain||Protein-tyrosine phosphatase-like||FERM central domain||Protein-tyrosine phosphatase, catalytic||Tyrosine-protein phosphatase non-receptor type 13||FERM, C-terminal PH-like domain||FERM domain||Ubiquitin-related domain	GO:0006470//GO:0014066//GO:0016311//GO:0035335
novel_circ_0009177	ENSOARG00000010027	1.15354	3.22934	-1.0154	0.34692	NA	FALSE	0.961798	0	0.25585	0.44709	0.99665	FALSE	0	3.4717	-2.428	0.018141	NA	TRUE	4	3	6	0	0	0	0	0	3	106.182	79.1661	165.851	0	0	0	0	0	125.46	chr4	29111071	29122660	+	11589	331	exon:29111072-29111243,exon:29122502-29122660	HW1,HW2,HW3,HG3	4,3,6,3	ITGB8	EGF-like domain, extracellular||von Willebrand factor, type A||Integrin beta subunit||Plexin-like fold||Integrin beta subunit, N-terminal	GO:0001573//GO:0007155//GO:0007160//GO:0007229//GO:0010628//GO:0010629//GO:0045766//GO:0051216
novel_circ_0009171	ENSOARG00000009641	2.30708	2.45918	-0.030621	0.9776	NA	FALSE	1.9236	0.876908	0.18232	0.69363	0.99665	FALSE	1.17534	2.63333	-0.63647	0.52034	NA	FALSE	3	4	3	0	0	4	0	0	6	79.6369	105.555	82.9256	0	0	134.757	0	0	250.92	chr4	27257277	27265467	+	8190	364	exon:27257278-27257519,exon:27265346-27265467	HW1,HW2,HW3,HC3,HG3	3,4,3,4,6	HDAC9	Histone deacetylase domain||Histone deacetylase, glutamine rich N-terminal domain||Histone deacetylase class II, eukaryotic||Histone deacetylase superfamily	GO:0000122//GO:0006325//GO:0016575//GO:0032869//GO:0034983//GO:0045892//GO:0070932//GO:0070933//GO:0090050
novel_circ_0010751	ENSOARG00000002261	9.68113	14.5933	-0.54272	0.51314	0.95143	FALSE	7.774	7.71672	0.016826	0.97814	0.99665	FALSE	10.0491	15.6249	-0.55729	0.49685	0.8908	FALSE	37	18	4	13	7	0	13	4	3	982.188	474.997	110.567	928.107	304.295	0	1038.92	186.324	125.46	chr6	97652912	97662183	-	9271	220	exon:97652913-97653046,exon:97654552-97654637	HW1,HW2,HW3,HC1,HC2,HG1,HG2,HG3	37,18,4,13,7,13,4,3	COQ2	4-hydroxybenzoate polyprenyl transferase||UbiA prenyltransferase family	GO:0006071//GO:0006744//GO:0008299
novel_circ_0010209	n/a	19.0977	18.2222	0.065152	0.91036	0.98617	FALSE	15.4759	13.968	0.13476	0.79879	0.99665	FALSE	18.3483	19.5077	-0.11659	0.82399	0.97148	FALSE	30	28	16	16	12	16	11	26	8	796.369	738.884	442.27	1142.29	521.648	539.029	879.086	1211.1	334.56	chr6	13384423	13398172	-	13749	556	intergenic_region:13384424-13384552,intergenic_region:13385359-13385432,intergenic_region:13386121-13386175,intergenic_region:13388516-13388614,intergenic_region:13389810-13389906,intergenic_region:13392237-13392262,intergenic_region:13396577-13396603,intergenic_region:13398124-13398172	HW1,HW2,HW3,HC1,HC2,HC3,HG1,HG2,HG3	30,28,16,16,12,16,11,26,8	--	--	--
novel_circ_0005287	ENSOARG00000018678	1.07232	2.69632	-1.0332	0.35296	NA	FALSE	0.853558	1.97892	-0.25428	0.61329	0.99665	FALSE	2.59021	2.88214	-0.16843	0.85532	0.97287	FALSE	4	5	2	3	0	3	2	0	0	106.182	131.944	55.2837	214.179	0	101.068	159.834	0	0	chr21	46776738	46778208	+	1470	267	exon:46777610-46777782,exon:46778115-46778208	HW1,HW2,HW3,HC1,HC3,HG1	4,5,2,3,3,2	PPFIA1	Sterile alpha motif domain||Sterile alpha motif/pointed domain||Sterile alpha motif, type 1||Sterile alpha motif, type 2	GO:0051497//GO:1903077
novel_circ_0002829	ENSOARG00000007284	7.70379	13.5104	-0.75903	0.21301	0.82977	FALSE	6.27878	10.2	-0.48787	0.38772	0.99665	FALSE	13.4742	14.4676	-0.094429	0.86293	0.97475	FALSE	13	23	19	7	15	13	5	5	8	345.093	606.94	525.196	499.75	652.061	437.961	399.584	232.905	334.56	chr17	9946519	9969102	-	22583	413	exon:9946520-9946679,exon:9948047-9948152,exon:9960016-9960074,exon:9969015-9969102	HW1,HW2,HW3,HC1,HC2,HC3,HG1,HG2,HG3	13,23,19,7,15,13,5,5,8	ARHGAP10	Variant SH3 domain||SH3 domain||Rho GTPase activation protein||Rho GTPase-activating protein domain||Pleckstrin homology domain	GO:0007010//GO:0007165//GO:0043066//GO:0043547
novel_circ_0002828	ENSOARG00000007284	0	4.71022	-2.7461	0.022353	NA	TRUE	0	4.21297	-1.2355	0.032261	0.99665	TRUE	5.57067	5.07114	0.11676	0.89109	0.98136	FALSE	0	5	14	3	4	8	0	0	0	0	131.944	386.986	214.179	173.883	269.515	0	0	0	chr17	9946519	9960074	-	13555	325	exon:9946520-9946679,exon:9948047-9948152,exon:9960016-9960074	HW2,HW3,HC1,HC2,HC3	5,14,3,4,8	ARHGAP10	Variant SH3 domain||SH3 domain||Rho GTPase activation protein||Rho GTPase-activating protein domain||Pleckstrin homology domain	GO:0007010//GO:0007165//GO:0043066//GO:0043547
novel_circ_0004082	ENSOARG00000002110	1.07232	4.13347	-1.5049	0.16514	NA	FALSE	0.853558	0	0.24741	0.45587	0.99665	FALSE	0	4.40621	-2.6655	0.0090484	0.14588	TRUE	5	10	2	0	0	0	2	0	0	132.728	263.887	55.2837	0	0	0	159.834	0	0	chr1	225140427	225185135	+	44708	291	exon:225140428-225140538,exon:225184956-225185135	HW1,HW2,HW3,HG1	5,10,2,2	IFT80	WD40 repeat||WD40-repeat-containing domain	GO:0001649//GO:0002062//GO:0007224//GO:0045880//GO:0050680//GO:0060271//GO:0060349//GO:2000051
novel_circ_0004081	ENSOARG00000002110	1.60848	4.47378	-1.2233	0.2386	0.85169	FALSE	1.28034	2.61313	-0.31104	0.57969	0.99665	FALSE	3.42984	4.80769	-0.44638	0.5821	0.92392	FALSE	7	4	7	3	3	2	3	0	0	185.819	105.555	193.493	214.179	130.412	67.3786	239.751	0	0	chr1	225140427	225157984	+	17557	111	exon:225140428-225140538	HW1,HW2,HW3,HC1,HC2,HC3,HG1	7,4,7,3,3,2,3	IFT80	WD40 repeat||WD40-repeat-containing domain	GO:0001649//GO:0002062//GO:0007224//GO:0045880//GO:0050680//GO:0060271//GO:0060349//GO:2000051
novel_circ_0004080	ENSOARG00000002047	4.93691	11.9993	-1.1374	0.10968	0.69006	FALSE	4.04123	5.92892	-0.26473	0.66615	0.99665	FALSE	7.84303	12.8405	-0.58432	0.43696	0.85898	FALSE	8	23	18	5	0	17	2	4	6	212.365	606.94	497.554	356.964	0	572.718	159.834	186.324	250.92	chr1	225096747	225098779	-	2032	186	exon:225096748-225096933	HW1,HW2,HW3,HC1,HC3,HG1,HG2,HG3	8,23,18,5,17,2,4,6	SMC4	SMCs flexible hinge||RecF/RecN/SMC, N-terminal||Prefoldin||P-loop containing nucleoside triphosphate hydrolase	GO:0007076//GO:0010032//GO:0045132//GO:0051276//GO:0051383
novel_circ_0002826	ENSOARG00000007284	0.778757	5.61462	-2.0545	0.046932	0.49558	TRUE	0.632038	0	0.2351	0.46894	0.99665	FALSE	0	6.00016	-3.0758	0.0021558	0.064182	TRUE	4	12	7	0	0	0	0	2	0	106.182	316.664	193.493	0	0	0	0	93.1619	0	chr17	9946519	10005109	-	58590	288	exon:9946520-9946679,exon:10003060-10003105,exon:10005028-10005109	HW1,HW2,HW3,HG2	4,12,7,2	ARHGAP10	Variant SH3 domain||SH3 domain||Rho GTPase activation protein||Rho GTPase-activating protein domain||Pleckstrin homology domain	GO:0007010//GO:0007165//GO:0043066//GO:0043547
novel_circ_0005601	ENSOARG00000013080	38.8453	33.2725	0.22489	0.57997	0.95143	FALSE	31.6408	30.3024	0.051423	0.90075	0.99665	FALSE	40.086	35.6612	0.17347	0.6772	0.9481	FALSE	40	49	46	21	27	61	19	42	32	1061.82	1293.05	1271.53	1499.25	1173.71	2055.05	1518.42	1956.4	1338.24	chr22	45364165	45377745	+	13580	278	exon:45364166-45364249,exon:45371370-45371410,exon:45375121-45375176,exon:45377649-45377745	HW1,HW2,HW3,HC1,HC2,HC3,HG1,HG2,HG3	40,49,46,21,27,61,19,42,32	DOCK1	Variant SH3 domain||SH3 domain||Dedicator of cytokinesis C-terminal	GO:0002244//GO:0007010//GO:0007264//GO:0016477//GO:0043547
novel_circ_0002929	ENSOARG00000001259	23.7288	13.3628	0.79033	0.13497	0.75061	FALSE	19.3714	19.7084	-0.0048342	0.99182	0.99665	FALSE	25.9523	14.3275	0.7861	0.12472	0.60829	FALSE	25	16	13	18	26	20	14	15	27	663.64	422.219	359.344	1285.07	1130.24	673.786	1118.84	698.714	1129.14	chr18	30178352	30198618	+	20266	642	exon:30178353-30178454,exon:30182960-30183064,exon:30190124-30190180,exon:30192997-30193137,exon:30196259-30196343,exon:30197710-30197770,exon:30198528-30198618	HW1,HW2,HW3,HC1,HC2,HC3,HG1,HG2,HG3	25,16,13,18,26,20,14,15,27	UBE2Q2	RWD domain||Ubiquitin-conjugating enzyme/RWD-like||Ubiquitin-conjugating enzyme E2	GO:0070936
novel_circ_0009777	ENSOARG00000001932	1.07232	4.45941	-1.5779	0.14529	0.75758	FALSE	0.853558	2.19227	-0.24599	0.60069	0.99665	FALSE	2.93834	4.7783	-0.41697	0.65844	0.94289	FALSE	11	5	2	0	0	10	2	0	0	292.002	131.944	55.2837	0	0	336.893	159.834	0	0	chr5	35235674	35256626	-	20952	378	exon:35235675-35235785,exon:35254872-35255027,exon:35256516-35256626	HW1,HW2,HW3,HC3,HG1	11,5,2,10,2	COMMD10	HCaRG	--
novel_circ_0006013	ENSOARG00000016847	1.93716	3.61492	-0.64551	0.53015	0.95143	FALSE	1.58926	3.19968	-0.32977	0.56601	0.99665	FALSE	4.28166	3.84421	0.17279	0.84907	0.97178	FALSE	2	11	2	0	2	12	0	3	2	53.0912	290.276	55.2837	0	86.9414	404.272	0	139.743	83.64	chr24	21156736	21160123	-	3387	318	exon:21156737-21156905,exon:21159975-21160123	HW1,HW2,HW3,HC2,HC3,HG2,HG3	2,11,2,2,12,3,2	COG7	Conserved oligomeric Golgi complex subunit 7	GO:0006486//GO:0006886//GO:0006890//GO:0033365//GO:0034067//GO:0050821
novel_circ_0009778	ENSOARG00000003387	4.25397	2.69597	0.52027	0.61944	0.96016	FALSE	3.50369	3.42674	0.040086	0.94766	0.99665	FALSE	4.50309	2.88946	0.45843	0.60461	0.93122	FALSE	0	5	6	4	2	5	0	5	6	0	131.944	165.851	285.572	86.9414	168.447	0	232.905	250.92	chr5	35889657	35908664	-	19007	305	exon:35889658-35889820,exon:35904539-35904615,exon:35908600-35908664	HW2,HW3,HC1,HC2,HC3,HG2,HG3	5,6,4,2,5,5,6	-	Ubiquitin interacting motif	GO:0006302
novel_circ_0000180	ENSOARG00000010627	3.83434	3.4223	0.084679	0.93036	0.99246	FALSE	3.09569	2.98045	-0.0098737	0.98653	0.99665	FALSE	3.98782	3.6543	0.16719	0.85053	0.97178	FALSE	5	7	2	0	2	11	5	0	3	132.728	184.721	55.2837	0	86.9414	370.582	399.584	0	125.46	chr10	26588679	26592574	-	3895	429	exon:26588680-26588775,exon:26589017-26589117,exon:26592343-26592574	HW1,HW2,HW3,HC2,HC3,HG1,HG3	5,7,2,2,11,5,3	NBEA	Armadillo-type fold||Domain of unknown function DUF1088||Concanavalin A-like lectin/glucanase domain||WD40 repeat||BEACH domain||WD40-repeat-containing domain	GO:0008104
novel_circ_0000184	ENSOARG00000010917	33.7022	61.9359	-0.85256	0.034025	0.41062	TRUE	27.4243	27.7964	0.0067708	0.9875	0.99665	FALSE	36.5232	66.5193	-0.84947	0.051076	0.40579	FALSE	74	69	107	30	32	25	21	29	29	1964.38	1820.82	2957.68	2141.79	1391.06	842.233	1678.25	1350.85	1212.78	chr10	28577656	28578297	-	641	548	exon:28577657-28577764,exon:28577858-28578297	HW1,HW2,HW3,HC1,HC2,HC3,HG1,HG2,HG3	74,69,107,30,32,25,21,29,29	PDS5B	Armadillo-type fold	GO:0007064//GO:0008285//GO:0042127
novel_circ_0000189	ENSOARG00000010917	0.769026	5.71823	-2.0954	0.040414	0.45376	TRUE	0.641198	1.00741	-0.1055	0.81453	0.99665	FALSE	1.34331	6.14368	-1.566	0.072942	0.48942	FALSE	10	5	8	0	2	2	0	0	2	265.456	131.944	221.135	0	86.9414	67.3786	0	0	83.64	chr10	28617802	28621459	-	3657	283	exon:28617803-28617961,exon:28621336-28621459	HW1,HW2,HW3,HC2,HC3,HG3	10,5,8,2,2,2	PDS5B	Armadillo-type fold	GO:0007064//GO:0008285//GO:0042127
novel_circ_0001364	ENSOARG00000011090	0	3.74763	-2.8302	0.017334	NA	TRUE	0	0.853437	-0.24476	0.46335	0.99665	FALSE	1.13346	4.0392	-1.1726	0.22859	0.74025	FALSE	4	2	9	0	3	0	0	0	0	106.182	52.7774	248.777	0	130.412	0	0	0	0	chr13	30658575	30686014	-	27439	389	exon:30658576-30658705,exon:30666114-30666185,exon:30668541-30668617,exon:30685905-30686014	HW1,HW2,HW3,HC2	4,2,9,3	TRDMT1	S-adenosyl-L-methionine-dependent methyltransferase||C-5 cytosine methyltransferase	GO:0030488//GO:0032259
novel_circ_0001562	ENSOARG00000015104	0.769026	7.15485	-2.3685	0.018329	0.27556	TRUE	0.641198	0.657681	-0.0087756	0.98166	0.99665	FALSE	0.881503	7.67874	-2.0999	0.019453	0.24777	TRUE	5	10	14	0	0	3	0	0	2	132.728	263.887	386.986	0	0	101.068	0	0	83.64	chr13	64580912	64590857	+	9945	260	exon:64580913-64580992,exon:64590678-64590857	HW1,HW2,HW3,HC3,HG3	5,10,14,3,2	PHF20	Zinc finger, PHD-type||Zinc finger, PHD-finger||Zinc finger, FYVE/PHD-type||Zinc finger, C2H2||Tudor domain||Protein of unknown function DUF3776	GO:0043981//GO:0043982//GO:0043984
novel_circ_0009608	ENSOARG00000018880	0	0.948225	-0.98005	0.36904	NA	FALSE	0	4.08834	-1.1339	0.045321	0.99665	TRUE	5.34839	1.00256	1.5867	0.096418	0.56509	FALSE	0	4	0	6	2	4	0	0	0	0	105.555	0	428.357	86.9414	134.757	0	0	0	chr5	106075515	106098828	+	23313	242	exon:106075516-106075689,exon:106098761-106098828	HW2,HC1,HC2,HC3	4,6,2,4	MAN2A1	Glycosyl hydrolase family 38, C-terminal||Galactose mutarotase-like domain||Glycoside hydrolase/deacetylase, beta/alpha-barrel||Glycoside hydrolase, families 57/38, central domain||Glycoside hydrolase, family 38, central domain||Glycoside hydrolase family 38, N-terminal domain	GO:0001701//GO:0001889//GO:0005975//GO:0006013//GO:0006491//GO:0007005//GO:0007033//GO:0007585//GO:0008152//GO:0048286//GO:0050769//GO:0060042
novel_circ_0009351	ENSOARG00000004927	3.31277	8.42893	-1.2151	0.14901	0.75758	FALSE	2.65517	2.99876	-0.075292	0.89673	0.99665	FALSE	3.98806	9.05522	-0.92548	0.24467	0.75423	FALSE	10	9	15	0	9	2	4	3	0	265.456	237.498	414.628	0	391.236	67.3786	319.668	139.743	0	chr4	61236911	61257309	-	20398	178	exon:61236912-61237037,exon:61241607-61241658	HW1,HW2,HW3,HC2,HC3,HG1,HG2	10,9,15,9,2,4,3	2022-09-07	Septin 7||Septin||Septin-type guanine nucleotide-binding (G) domain||P-loop containing nucleoside triphosphate hydrolase	--
novel_circ_0009602	ENSOARG00000018880	16.3879	6.45911	1.1957	0.08813	0.64901	FALSE	13.1926	8.15125	0.48335	0.40227	0.99665	FALSE	10.673	6.93425	0.49479	0.46782	0.87228	FALSE	13	6	7	11	7	6	19	10	6	345.093	158.332	193.493	785.322	304.295	202.136	1518.42	465.81	250.92	chr5	106047889	106082721	+	34832	172	exon:106047890-106048061	HW1,HW2,HW3,HC1,HC2,HC3,HG1,HG2,HG3	13,6,7,11,7,6,19,10,6	MAN2A1	Glycosyl hydrolase family 38, C-terminal||Galactose mutarotase-like domain||Glycoside hydrolase/deacetylase, beta/alpha-barrel||Glycoside hydrolase, families 57/38, central domain||Glycoside hydrolase, family 38, central domain||Glycoside hydrolase family 38, N-terminal domain	GO:0001701//GO:0001889//GO:0005975//GO:0006013//GO:0006491//GO:0007005//GO:0007033//GO:0007585//GO:0008152//GO:0048286//GO:0050769//GO:0060042
novel_circ_0003436	ENSOARG00000004600	115.662	92.6752	0.31596	0.38228	0.90903	FALSE	94.444	74.6729	0.2952	0.40863	0.99665	FALSE	99.1305	99.5155	0.0073327	0.98594	0.9977	FALSE	124	102	148	29	102	150	60	90	126	3291.66	2691.65	4091	2070.39	4434.01	5053.4	4795.01	4192.29	5269.32	chr19	59224896	59225941	-	1045	390	exon:59224897-59225061,exon:59225717-59225941	HW1,HW2,HW3,HC1,HC2,HC3,HG1,HG2,HG3	124,102,148,29,102,150,60,90,126	EEFSEC	CobW/HypB/UreG domain||Translation elongation factor EFTu/EF1A, domain 2||Translation protein, beta-barrel domain||P-loop containing nucleoside triphosphate hydrolase||Elongation factor, GTP-binding domain	GO:0001514
novel_circ_0009606	ENSOARG00000018880	6.02869	1.98498	1.352	0.12334	0.73422	FALSE	4.87647	2.2993	0.46625	0.44607	0.99665	FALSE	3.06445	2.13388	0.43093	0.64154	0.93672	FALSE	2	2	4	0	5	4	4	8	2	53.0912	52.7774	110.567	0	217.354	134.757	319.668	372.648	83.64	chr5	106064888	106098828	+	33940	196	exon:106064889-106065016,exon:106098761-106098828	HW1,HW2,HW3,HC2,HC3,HG1,HG2,HG3	2,2,4,5,4,4,8,2	MAN2A1	Glycosyl hydrolase family 38, C-terminal||Galactose mutarotase-like domain||Glycoside hydrolase/deacetylase, beta/alpha-barrel||Glycoside hydrolase, families 57/38, central domain||Glycoside hydrolase, family 38, central domain||Glycoside hydrolase family 38, N-terminal domain	GO:0001701//GO:0001889//GO:0005975//GO:0006013//GO:0006491//GO:0007005//GO:0007033//GO:0007585//GO:0008152//GO:0048286//GO:0050769//GO:0060042
novel_circ_0009607	ENSOARG00000018880	2.76202	1.70357	0.46595	0.67319	NA	FALSE	2.24213	4.50137	-0.44356	0.46758	0.99665	FALSE	5.91229	1.82069	1.2692	0.14326	0.62715	FALSE	0	4	3	5	5	4	3	0	3	0	105.555	82.9256	356.964	217.354	134.757	239.751	0	125.46	chr5	106075515	106082721	+	7206	361	exon:106075516-106075689,exon:106078260-106078446	HW2,HW3,HC1,HC2,HC3,HG1,HG3	4,3,5,5,4,3,3	MAN2A1	Glycosyl hydrolase family 38, C-terminal||Galactose mutarotase-like domain||Glycoside hydrolase/deacetylase, beta/alpha-barrel||Glycoside hydrolase, families 57/38, central domain||Glycoside hydrolase, family 38, central domain||Glycoside hydrolase family 38, N-terminal domain	GO:0001701//GO:0001889//GO:0005975//GO:0006013//GO:0006491//GO:0007005//GO:0007033//GO:0007585//GO:0008152//GO:0048286//GO:0050769//GO:0060042
novel_circ_0009605	ENSOARG00000018880	12.1652	6.41494	0.83954	0.20797	0.82622	FALSE	9.90034	5.78934	0.50786	0.37417	0.99665	FALSE	7.66962	6.86804	0.16225	0.81505	0.97148	FALSE	13	9	4	3	8	10	9	7	12	345.093	237.498	110.567	214.179	347.766	336.893	719.252	326.067	501.84	chr5	106064888	106082721	+	17833	667	exon:106064889-106065016,exon:106075516-106075689,exon:106078260-106078446,exon:106082544-106082721	HW1,HW2,HW3,HC1,HC2,HC3,HG1,HG2,HG3	13,9,4,3,8,10,9,7,12	MAN2A1	Glycosyl hydrolase family 38, C-terminal||Galactose mutarotase-like domain||Glycoside hydrolase/deacetylase, beta/alpha-barrel||Glycoside hydrolase, families 57/38, central domain||Glycoside hydrolase, family 38, central domain||Glycoside hydrolase family 38, N-terminal domain	GO:0001701//GO:0001889//GO:0005975//GO:0006013//GO:0006491//GO:0007005//GO:0007033//GO:0007585//GO:0008152//GO:0048286//GO:0050769//GO:0060042
novel_circ_0004601	ENSOARG00000011906	1.07232	3.4962	-1.3048	0.23532	NA	FALSE	0.853558	0	0.24741	0.45587	0.99665	FALSE	0	3.75916	-2.4781	0.01581	NA	TRUE	8	2	4	0	0	0	2	0	0	212.365	52.7774	110.567	0	0	0	159.834	0	0	chr1	45692294	45715710	-	23416	315	exon:45692295-45692456,exon:45709054-45709120,exon:45715625-45715710	HW1,HW2,HW3,HG1	8,2,4,2	ANKRD13C	Ankyrin repeat-containing domain||Ankyrin repeat domain-containing protein 13||Ankyrin repeat	GO:0006621//GO:0010869//GO:2000209
novel_circ_0009598	ENSOARG00000018880	4.38509	1.48159	1.087	0.32066	0.88789	FALSE	3.50873	4.84914	-0.23432	0.7024	0.99665	FALSE	6.3922	1.5848	1.5381	0.074745	0.49528	FALSE	4	2	0	4	7	5	6	3	0	106.182	52.7774	0	285.572	304.295	168.447	479.501	139.743	0	chr5	106029087	106065016	+	35929	445	exon:106029088-106029232,exon:106047890-106048061,exon:106064889-106065016	HW1,HW2,HC1,HC2,HC3,HG1,HG2	4,2,4,7,5,6,3	MAN2A1	Glycosyl hydrolase family 38, C-terminal||Galactose mutarotase-like domain||Glycoside hydrolase/deacetylase, beta/alpha-barrel||Glycoside hydrolase, families 57/38, central domain||Glycoside hydrolase, family 38, central domain||Glycoside hydrolase family 38, N-terminal domain	GO:0001701//GO:0001889//GO:0005975//GO:0006013//GO:0006491//GO:0007005//GO:0007033//GO:0007585//GO:0008152//GO:0048286//GO:0050769//GO:0060042
novel_circ_0001585	ENSOARG00000002597	4.25884	6.69582	-0.51306	0.53277	0.95143	FALSE	3.49911	3.61466	-0.027665	0.96327	0.99665	FALSE	4.82745	7.19221	-0.39605	0.60655	0.93168	FALSE	9	7	11	0	5	10	0	6	5	238.911	184.721	304.061	0	217.354	336.893	0	279.486	209.1	chr13	69709092	69710835	-	1743	240	exon:69709093-69709210,exon:69709865-69709923,exon:69710773-69710835	HW1,HW2,HW3,HC2,HC3,HG2,HG3	9,7,11,5,10,6,5	CHD6	Chromo domain-like||Helicase superfamily 1/2, ATP-binding domain||SNF2-related||Chromo/chromo shadow domain||BRK domain||DEAD/DEAH box helicase domain||Helicase/UvrB domain||P-loop containing nucleoside triphosphate hydrolase||Helicase, C-terminal||Chromo domain	GO:0036091
novel_circ_0001586	ENSOARG00000002597	4.0818	7.37754	-0.80372	0.28614	0.88202	FALSE	3.29637	1.70687	0.29588	0.60775	0.99665	FALSE	2.26693	7.89999	-1.3498	0.12075	0.60648	FALSE	9	12	9	0	6	0	4	3	2	238.911	316.664	248.777	0	260.824	0	319.668	139.743	83.64	chr13	69727031	69729084	-	2053	298	exon:69727032-69727181,exon:69728937-69729084	HW1,HW2,HW3,HC2,HG1,HG2,HG3	9,12,9,6,4,3,2	CHD6	Chromo domain-like||Helicase superfamily 1/2, ATP-binding domain||SNF2-related||Chromo/chromo shadow domain||BRK domain||DEAD/DEAH box helicase domain||Helicase/UvrB domain||P-loop containing nucleoside triphosphate hydrolase||Helicase, C-terminal||Chromo domain	GO:0036091
novel_circ_0009592	ENSOARG00000018880	9.07454	2.48872	1.6196	0.040189	0.45376	TRUE	7.34928	3.52594	0.52935	0.38722	0.99665	FALSE	4.70159	2.67564	0.67975	0.43565	0.85898	FALSE	4	2	4	0	7	7	9	4	7	106.182	52.7774	110.567	0	304.295	235.825	719.252	186.324	292.74	chr5	106021472	106065016	+	43544	386	exon:106021473-106021730,exon:106064889-106065016	HW1,HW2,HW3,HC2,HC3,HG1,HG2,HG3	4,2,4,7,7,9,4,7	MAN2A1	Glycosyl hydrolase family 38, C-terminal||Galactose mutarotase-like domain||Glycoside hydrolase/deacetylase, beta/alpha-barrel||Glycoside hydrolase, families 57/38, central domain||Glycoside hydrolase, family 38, central domain||Glycoside hydrolase family 38, N-terminal domain	GO:0001701//GO:0001889//GO:0005975//GO:0006013//GO:0006491//GO:0007005//GO:0007033//GO:0007585//GO:0008152//GO:0048286//GO:0050769//GO:0060042
novel_circ_0009593	ENSOARG00000018880	11.6437	4.93352	1.1178	0.11461	0.7084	FALSE	9.45982	8.58579	0.11519	0.83529	0.99665	FALSE	11.2969	5.27958	0.93551	0.17751	0.67526	FALSE	11	7	2	9	7	12	8	10	9	292.002	184.721	55.2837	642.536	304.295	404.272	639.335	465.81	376.38	chr5	106021472	106082721	+	61249	623	exon:106021473-106021730,exon:106078260-106078446,exon:106082544-106082721	HW1,HW2,HW3,HC1,HC2,HC3,HG1,HG2,HG3	11,7,2,9,7,12,8,10,9	MAN2A1	Glycosyl hydrolase family 38, C-terminal||Galactose mutarotase-like domain||Glycoside hydrolase/deacetylase, beta/alpha-barrel||Glycoside hydrolase, families 57/38, central domain||Glycoside hydrolase, family 38, central domain||Glycoside hydrolase family 38, N-terminal domain	GO:0001701//GO:0001889//GO:0005975//GO:0006013//GO:0006491//GO:0007005//GO:0007033//GO:0007585//GO:0008152//GO:0048286//GO:0050769//GO:0060042
novel_circ_0009590	ENSOARG00000018880	18.5118	12.5622	0.51477	0.34973	0.88789	FALSE	14.9754	16.7925	-0.13313	0.78858	0.99665	FALSE	22.1444	13.4651	0.66533	0.18681	0.69226	FALSE	13	19	19	15	15	27	15	18	9	345.093	501.385	525.196	1070.89	652.061	909.612	1198.75	838.457	376.38	chr5	106021472	106029232	+	7760	403	exon:106021473-106021730,exon:106029088-106029232	HW1,HW2,HW3,HC1,HC2,HC3,HG1,HG2,HG3	13,19,19,15,15,27,15,18,9	MAN2A1	Glycosyl hydrolase family 38, C-terminal||Galactose mutarotase-like domain||Glycoside hydrolase/deacetylase, beta/alpha-barrel||Glycoside hydrolase, families 57/38, central domain||Glycoside hydrolase, family 38, central domain||Glycoside hydrolase family 38, N-terminal domain	GO:0001701//GO:0001889//GO:0005975//GO:0006013//GO:0006491//GO:0007005//GO:0007033//GO:0007585//GO:0008152//GO:0048286//GO:0050769//GO:0060042
novel_circ_0009591	ENSOARG00000018880	3.54564	4.17791	-0.22346	0.79717	0.975	FALSE	2.86959	7.20518	-0.7345	0.22703	0.99665	FALSE	9.44989	4.46694	0.88157	0.22452	0.73358	FALSE	8	7	2	9	6	7	3	3	2	212.365	184.721	55.2837	642.536	260.824	235.825	239.751	139.743	83.64	chr5	106021472	106048061	+	26589	172	exon:106047890-106048061	HW1,HW2,HW3,HC1,HC2,HC3,HG1,HG2,HG3	8,7,2,9,6,7,3,3,2	MAN2A1	Glycosyl hydrolase family 38, C-terminal||Galactose mutarotase-like domain||Glycoside hydrolase/deacetylase, beta/alpha-barrel||Glycoside hydrolase, families 57/38, central domain||Glycoside hydrolase, family 38, central domain||Glycoside hydrolase family 38, N-terminal domain	GO:0001701//GO:0001889//GO:0005975//GO:0006013//GO:0006491//GO:0007005//GO:0007033//GO:0007585//GO:0008152//GO:0048286//GO:0050769//GO:0060042
novel_circ_0000989	n/a	8.73001	11.0515	-0.30299	0.61934	0.96016	FALSE	7.1115	6.8261	0.053691	0.92609	0.99665	FALSE	9.00051	11.8288	-0.3711	0.53154	0.90625	FALSE	13	19	13	6	7	10	4	10	7	345.093	501.385	359.344	428.357	304.295	336.893	319.668	465.81	292.74	chr12	48953074	48968912	+	15838	300	intergenic_region:48953075-48953125,intergenic_region:48963220-48963322,intergenic_region:48967230-48967268,intergenic_region:48968806-48968912	HW1,HW2,HW3,HC1,HC2,HC3,HG1,HG2,HG3	13,19,13,6,7,10,4,10,7	--	--	--
novel_circ_0009282	ENSOARG00000002893	3.09557	8.99157	-1.2522	0.14464	0.75758	FALSE	2.54647	0.876908	0.34732	0.51025	0.99665	FALSE	1.17534	9.68526	-2.1204	0.015447	0.20927	TRUE	12	5	19	0	0	4	0	4	4	318.547	131.944	525.196	0	0	134.757	0	186.324	167.28	chr4	46353389	46357139	-	3750	392	exon:46353390-46353496,exon:46356029-46356116,exon:46356339-46356426,exon:46357031-46357139	HW1,HW2,HW3,HC3,HG2,HG3	12,5,19,4,4,4	SRPK2	Protein kinase-like domain||Tyrosine-protein kinase, catalytic domain||Protein kinase domain||Serine-threonine/tyrosine-protein kinase catalytic domain||Serine/threonine/dual specificity protein kinase, catalytic domain	GO:0000245//GO:0006468//GO:0008284//GO:0008380//GO:0035556//GO:0045070//GO:0045071
novel_circ_0004465	ENSOARG00000006547	0	3.6591	-2.8339	0.017084	NA	TRUE	0	0	NA	NA	NA	NA	0	3.91043	-2.5413	0.013156	0.18171	TRUE	2	8	5	0	0	0	0	0	0	53.0912	211.11	138.209	0	0	0	0	0	0	chr1	28061938	28073197	-	11259	332	exon:28061939-28062039,exon:28062752-28062815,exon:28065206-28065256,exon:28068128-28068243	HW1,HW2,HW3	2,8,5	NDC1	Nucleoporin protein Ndc1-Nup	GO:0006913//GO:0007129//GO:0007283//GO:0031081//GO:0051292
novel_circ_0001104	ENSOARG00000004429	11.1221	6.37041	0.73455	0.26843	0.8674	FALSE	9.0193	6.05231	0.37655	0.5217	0.99665	FALSE	7.98747	6.80915	0.1875	0.79104	0.97148	FALSE	9	12	5	4	12	4	7	13	6	238.911	316.664	138.209	285.572	521.648	134.757	559.418	605.552	250.92	chr12	64368718	64370613	-	1895	468	exon:64368719-64368794,exon:64368920-64369089,exon:64370392-64370613	HW1,HW2,HW3,HC1,HC2,HC3,HG1,HG2,HG3	9,12,5,4,12,4,7,13,6	IVNS1ABP	BTB/POZ-like||Kelch repeat type 2||BTB/POZ||Kelch repeat type 1||BTB/POZ fold||BTB/Kelch-associated||BTB-kelch protein	GO:0008380//GO:0009615//GO:0031397//GO:2001243
novel_circ_0000981	ENSOARG00000009688	5.0583	6.99221	-0.43073	0.64691	0.96439	FALSE	4.05543	1.86085	0.34981	0.54661	0.99665	FALSE	2.47678	7.52199	-1.2043	0.15141	0.63559	FALSE	14	4	10	0	5	2	8	0	2	371.639	105.555	276.419	0	217.354	67.3786	639.335	0	83.64	chr12	43033773	43041132	+	7359	274	exon:43033774-43033822,exon:43039823-43039947,exon:43041033-43041132	HW1,HW2,HW3,HC2,HC3,HG1,HG3	14,4,10,5,2,8,2	-	SANT/Myb domain||Bromo adjacent homology (BAH) domain||ELM2 domain||Homeodomain-like	--
novel_circ_0004463	n/a	12.124	13.7927	-0.16471	0.78132	0.975	FALSE	9.87491	8.42398	0.15312	0.78293	0.99665	FALSE	11.1594	14.7625	-0.34057	0.56517	0.92092	FALSE	25	21	10	5	8	18	6	13	10	663.64	554.163	276.419	356.964	347.766	606.408	479.501	605.552	418.2	chr1	275558041	275561539	-	3498	306	intergenic_region:275558042-275558137,intergenic_region:275559317-275559443,intergenic_region:275561457-275561539	HW1,HW2,HW3,HC1,HC2,HC3,HG1,HG2,HG3	25,21,10,5,8,18,6,13,10	--	--	--
novel_circ_0005119	ENSOARG00000001544	1.16814	3.15553	-0.96712	0.37968	NA	FALSE	0.948057	2.01482	-0.24149	0.63842	0.99665	FALSE	2.68662	3.36501	-0.1845	0.83835	0.97178	FALSE	2	8	3	0	4	4	0	3	0	53.0912	211.11	82.9256	0	173.883	134.757	0	139.743	0	chr20	49472422	49480197	-	7775	318	exon:49472423-49472513,exon:49476895-49476971,exon:49480048-49480197	HW1,HW2,HW3,HC2,HC3,HG2	2,8,3,4,4,3	RIPK1	Serine/threonine/dual specificity protein kinase, catalytic domain||Alpha/Beta hydrolase fold||Protein kinase-like domain||Death domain||Death-like domain||Protein kinase domain||Alpha/beta hydrolase fold-1||Tyrosine-protein kinase, catalytic domain||Serine-threonine/tyrosine-protein kinase catalytic domain	GO:0001934//GO:0006468//GO:0006915//GO:0007165//GO:0010940//GO:0032757//GO:0032760//GO:0034612//GO:0036289//GO:0043065//GO:0043068//GO:0043123//GO:0043124//GO:0044257//GO:0045651//GO:0045944//GO:0046330//GO:0046777//GO:0051092//GO:0051260//GO:0051291//GO:0060545//GO:0070266//GO:0070926//GO:0071356//GO:0097191//GO:0097343//GO:0097527//GO:1990000//GO:2001237//GO:2001238
novel_circ_0002727	ENSOARG00000009565	2.62983	6.79951	-1.0145	0.34079	0.88789	FALSE	2.11763	3.27277	-0.23708	0.69357	0.99665	FALSE	4.29324	7.3339	-0.62968	0.4655	0.87228	FALSE	16	0	11	4	3	3	2	4	0	424.73	0	304.061	285.572	130.412	101.068	159.834	186.324	0	chr17	61424640	61427265	-	2625	336	exon:61424641-61424799,exon:61424924-61425003,exon:61427169-61427265	HW1,HW3,HC1,HC2,HC3,HG1,HG2	16,11,4,3,3,2,4	PTPN11	Protein-tyrosine/Dual specificity phosphatase||Protein-tyrosine phosphatase-like||Protein-tyrosine phosphatase, non-receptor type-6, -11||Protein-tyrosine phosphatase, catalytic||SH2 domain||Protein-tyrosine phosphatase, receptor/non-receptor type	GO:0000077//GO:0000187//GO:0006470//GO:0006629//GO:0006641//GO:0007173//GO:0007229//GO:0007409//GO:0007420//GO:0007507//GO:0009755//GO:0009967//GO:0016311//GO:0021697//GO:0030220//GO:0032528//GO:0032728//GO:0032755//GO:0032760//GO:0033277//GO:0033628//GO:0033629//GO:0035264//GO:0035265//GO:0035335//GO:0035855//GO:0036302//GO:0038127//GO:0040014//GO:0042445//GO:0042593//GO:0043254//GO:0045931//GO:…
novel_circ_0003851	ENSOARG00000019957	6.92504	10.8881	-0.60918	0.35319	0.88789	FALSE	5.64675	5.94723	-0.044436	0.94058	0.99665	FALSE	7.84327	11.6885	-0.52918	0.38608	0.8371	FALSE	13	13	18	5	7	8	5	3	8	345.093	343.053	497.554	356.964	304.295	269.515	399.584	139.743	334.56	chr1	183719831	183720292	+	461	461	exon:183719832-183720292	HW1,HW2,HW3,HC1,HC2,HC3,HG1,HG2,HG3	13,13,18,5,7,8,5,3,8	GTF2E1	TFIIEalpha/SarR/Rpc3 HTH domain||Zinc finger, TFIIB-type||Transcription factor TFIIE, alpha subunit||Transcription factor TFIIE alpha subunit, C-terminal	GO:0006351//GO:0006355//GO:0006367
novel_circ_0003853	ENSOARG00000020062	14.2492	9.88098	0.49278	0.37573	0.90766	FALSE	11.6004	8.05274	0.38162	0.48162	0.99665	FALSE	10.6377	10.5977	0.01112	0.98472	0.9977	FALSE	13	13	14	6	9	13	10	9	14	345.093	343.053	386.986	428.357	391.236	437.961	799.169	419.229	585.48	chr1	184442130	184452660	-	10530	480	exon:184442131-184442268,exon:184442455-184442617,exon:184452482-184452660	HW1,HW2,HW3,HC1,HC2,HC3,HG1,HG2,HG3	13,13,14,6,9,13,10,9,14	GOLGB1	Prefoldin	--
novel_circ_0011887	ENSOARG00000004632	1.15354	2.97747	-0.91991	0.39954	NA	FALSE	0.961798	0.853437	0.02342	0.95522	0.99665	FALSE	1.13346	3.20082	-0.93907	0.33951	0.81322	FALSE	3	3	6	0	3	0	0	0	3	79.6369	79.1661	165.851	0	130.412	0	0	0	125.46	chr8	82909128	82910476	+	1348	282	exon:82909129-82909272,exon:82910339-82910476	HW1,HW2,HW3,HC2,HG3	3,3,6,3,3	IGF2R	Kringle-like fold||Autophagy-related protein 27||Cation-independent mannose-6-phosphate receptor||Mannose-6-phosphate receptor binding domain||Fibronectin, type II, collagen-binding	GO:0007041
novel_circ_0001638	ENSOARG00000011950	0	1.98515	-2.1744	0.072773	NA	FALSE	0	3.9598	-0.88358	0.095596	0.99665	FALSE	5.16232	2.13022	0.87777	0.33623	0.80901	FALSE	4	2	2	7	0	4	0	0	0	106.182	52.7774	55.2837	499.75	0	134.757	0	0	0	chr13	9750059	9752949	-	2890	310	exon:9750060-9750197,exon:9751736-9751787,exon:9752830-9752949	HW1,HW2,HW3,HC1,HC3	4,2,2,7,4	-	Kinesin motor domain||P-loop containing nucleoside triphosphate hydrolase||Phox homologous domain||SMAD/FHA domain	GO:0007018
novel_circ_0007858	ENSOARG00000015285	1.60848	6.04474	-1.4962	0.1592	0.77396	FALSE	1.28034	5.43961	-0.83307	0.16716	0.99665	FALSE	7.20781	6.43157	0.15409	0.83784	0.97178	FALSE	6	17	2	3	6	11	3	0	0	159.274	448.608	55.2837	214.179	260.824	370.582	239.751	0	0	chr3	118839308	118841291	+	1983	350	exon:118839309-118839394,exon:118839926-118840110,exon:118841213-118841291	HW1,HW2,HW3,HC1,HC2,HC3,HG1	6,17,2,3,6,11,3	TMTC2	Domain of unknown function DUF1736||Tetratricopeptide repeat||Tetratricopeptide TPR2||Tetratricopeptide TPR1||Tetratricopeptide repeat-containing domain	GO:0055074
novel_circ_0004511	ENSOARG00000008735	5.31063	2.45918	0.85226	0.37645	0.90766	FALSE	4.25153	1.09613	0.51197	0.35862	0.99665	FALSE	1.46917	2.63333	-0.44874	0.64847	0.93672	FALSE	3	4	3	0	0	5	7	4	0	79.6369	105.555	82.9256	0	0	168.447	559.418	186.324	0	chr1	34681117	34699176	-	18059	302	exon:34681118-34681256,exon:34699014-34699176	HW1,HW2,HW3,HC3,HG1,HG2	3,4,3,5,7,4	CYP2J	Cytochrome P450, E-class, group I, CYP2J-like||Cytochrome P450, B-class||Cytochrome P450||Cytochrome P450, E-class, group I, CYP2D-like||Cytochrome P450, E-class, group IV||Cytochrome P450, E-class, group I	GO:0055114
novel_circ_0001746	n/a	3.86459	6.69599	-0.62912	0.44862	0.93715	FALSE	3.18767	1.94957	0.23619	0.68676	0.99665	FALSE	2.60264	7.18855	-1.0886	0.17478	0.67526	FALSE	11	7	9	0	3	5	0	4	6	292.002	184.721	248.777	0	130.412	168.447	0	186.324	250.92	chr14	34434120	34434895	+	775	444	intergenic_region:34434121-34434380,intergenic_region:34434712-34434895	HW1,HW2,HW3,HC2,HC3,HG2,HG3	11,7,9,3,5,4,6	--	--	--
novel_circ_0001032	ENSOARG00000014362	9.29175	12.9034	-0.46928	0.53134	0.95143	FALSE	7.45798	9.57433	-0.24794	0.68083	0.99665	FALSE	12.7253	13.8483	-0.072794	0.90758	0.98368	FALSE	25	13	14	2	19	15	13	3	3	663.64	343.053	386.986	142.786	825.943	505.34	1038.92	139.743	125.46	chr12	55343201	55361717	-	18516	189	exon:55343202-55343337,exon:55361665-55361717	HW1,HW2,HW3,HC1,HC2,HC3,HG1,HG2,HG3	25,13,14,2,19,15,13,3,3	COP1	Zinc finger, RING-type||WD40 repeat||WD40-repeat-containing domain||Zinc finger, C3HC4 RING-type	GO:0010212//GO:0016567//GO:0032436//GO:0043161
novel_circ_0004517	ENSOARG00000008955	2.69159	4.23681	-0.45298	0.66654	0.96865	FALSE	2.24419	1.7956	0.077306	0.88462	0.99665	FALSE	2.39279	4.55522	-0.64093	0.46403	0.87228	FALSE	8	3	6	0	4	3	0	0	7	212.365	79.1661	165.851	0	173.883	101.068	0	0	292.74	chr1	36599483	36619902	-	20419	292	exon:36599484-36599557,exon:36607556-36607664,exon:36619794-36619902	HW1,HW2,HW3,HC2,HC3,HG3	8,3,6,4,3,7	TM2D1	TM2 domain	GO:0007186//GO:0097190
novel_circ_0004516	ENSOARG00000008955	6.46417	1.00713	2.0151	0.050715	0.5141	FALSE	5.21333	1.44587	0.7598	0.21363	0.99665	FALSE	1.93098	1.09084	0.48805	0.6354	NA	FALSE	0	0	4	0	2	4	7	4	3	0	0	110.567	0	86.9414	134.757	559.418	186.324	125.46	chr1	36599483	36607647	-	8164	166	exon:36599484-36599557,exon:36607556-36607647	HW3,HC2,HC3,HG1,HG2,HG3	4,2,4,7,4,3	TM2D1	TM2 domain	GO:0007186//GO:0097190
novel_circ_0001039	ENSOARG00000014362	7.87977	3.68872	0.95269	0.22501	0.84075	FALSE	6.36206	3.64401	0.43447	0.47695	0.99665	FALSE	4.81503	3.95091	0.24526	0.75597	0.96796	FALSE	4	6	5	3	2	8	6	10	2	106.182	158.332	138.209	214.179	86.9414	269.515	479.501	465.81	83.64	chr12	55404305	55414729	-	10424	295	exon:55404306-55404425,exon:55405093-55405169,exon:55414632-55414729	HW1,HW2,HW3,HC1,HC2,HC3,HG1,HG2,HG3	4,6,5,3,2,8,6,10,2	COP1	Zinc finger, RING-type||WD40 repeat||WD40-repeat-containing domain||Zinc finger, C3HC4 RING-type	GO:0010212//GO:0016567//GO:0032436//GO:0043161
novel_circ_0005027	n/a	9.94911	14.2069	-0.49215	0.40124	0.91256	FALSE	8.07582	11.2094	-0.34467	0.52873	0.99665	FALSE	14.7994	15.1975	-0.040597	0.94078	0.98577	FALSE	13	27	18	8	17	13	7	9	7	345.093	712.495	497.554	571.143	739.002	437.961	559.418	419.229	292.74	chr20	3191769	3201954	-	10185	510	intergenic_region:3191770-3191896,intergenic_region:3193010-3193160,intergenic_region:3197262-3197373,intergenic_region:3201835-3201954	HW1,HW2,HW3,HC1,HC2,HC3,HG1,HG2,HG3	13,27,18,8,17,13,7,9,7	--	--	--
novel_circ_0001748	ENSOARG00000003135	1.07232	2.71087	-1.037	0.35127	NA	FALSE	0.853558	1.97696	-0.26218	0.60289	0.99665	FALSE	2.60831	2.90787	-0.10964	0.90536	0.98368	FALSE	2	4	5	2	0	5	2	0	0	53.0912	105.555	138.209	142.786	0	168.447	159.834	0	0	chr14	34573460	34573806	-	346	346	exon:34573461-34573806	HW1,HW2,HW3,HC1,HC3,HG1	2,4,5,2,5,2	GFOD2	Oxidoreductase, N-terminal	GO:0030198//GO:0055114
novel_circ_0003525	ENSOARG00000008111	1.15354	9.98493	-2.3804	0.01397	0.22737	TRUE	0.961798	1.31536	-0.074121	0.86686	0.99665	FALSE	1.76301	10.7339	-1.8621	0.030291	0.31895	TRUE	23	6	11	0	0	6	0	0	3	610.549	158.332	304.061	0	0	202.136	0	0	125.46	chr1	109284356	109285050	-	694	439	exon:109284357-109284545,exon:109284801-109285050	HW1,HW2,HW3,HC3,HG3	23,6,11,6,3	-	Immunoglobulin I-set||Immunoglobulin V-set domain||Immunoglobulin||Immunoglobulin-like domain||Immunoglobulin subtype||Immunoglobulin subtype 2	--
novel_circ_0004268	ENSOARG00000008308	3.78337	5.4519	-0.44748	0.585	0.95143	FALSE	3.07943	1.29189	0.44574	0.4543	0.99665	FALSE	1.72113	5.84524	-1.2675	0.1474	0.63559	FALSE	12	6	4	0	3	2	2	4	3	318.547	158.332	110.567	0	130.412	67.3786	159.834	186.324	125.46	chr1	253222513	253223969	+	1456	403	exon:253222514-253222646,exon:253223538-253223647,exon:253223810-253223969	HW1,HW2,HW3,HC2,HC3,HG1,HG2,HG3	12,6,4,3,2,2,4,3	RYK	Tyrosine-protein kinase, catalytic domain||Protein kinase-like domain||Protein kinase domain||WIF domain||Serine-threonine/tyrosine-protein kinase catalytic domain||Serine/threonine/dual specificity protein kinase, catalytic domain	GO:0006468//GO:0007409//GO:0007411//GO:0016055//GO:0022038//GO:0030182//GO:0031175//GO:0043410//GO:0048705//GO:0048843//GO:0050919//GO:0071679
novel_circ_0006237	ENSOARG00000009888	4.2491	13.4063	-1.4129	0.062355	0.55801	FALSE	3.50827	6.66037	-0.4052	0.50575	0.99665	FALSE	8.89926	14.4083	-0.53467	0.44413	0.86428	FALSE	17	13	24	0	8	20	0	4	7	451.276	343.053	663.405	0	347.766	673.786	0	186.324	292.74	chr25	34918837	34920876	-	2039	362	exon:34918838-34919038,exon:34920716-34920876	HW1,HW2,HW3,HC2,HC3,HG2,HG3	17,13,24,8,20,4,7	ZCCHC24	Zinc finger, CCHC-type	--
novel_circ_0009914	ENSOARG00000017962	3.3794	4.96227	-0.44255	0.64352	0.96406	FALSE	2.77715	0.568958	0.48699	0.35126	0.99665	FALSE	0.755643	5.33836	-1.8359	0.055222	0.42398	FALSE	3	5	12	0	2	0	2	0	6	79.6369	131.944	331.702	0	86.9414	0	159.834	0	250.92	chr5	5658169	5660616	-	2447	342	exon:5658170-5658304,exon:5658856-5658972,exon:5660527-5660616	HW1,HW2,HW3,HC2,HG1,HG3	3,5,12,2,2,6	MYO9B	P-loop containing nucleoside triphosphate hydrolase||Rho GTPase activation protein||Rho GTPase-activating protein domain||Ubiquitin-related domain||Ras-association||Myosin head, motor domain||Protein kinase C-like, phorbol ester/diacylglycerol-binding domain||IQ motif, EF-hand binding site	GO:0007165//GO:0030048//GO:0035023//GO:0035385//GO:0035556//GO:0043547
novel_circ_0002587	ENSOARG00000002381	4.65308	5.73252	-0.21128	0.8158	0.97602	FALSE	3.81055	1.51112	0.45074	0.44232	0.99665	FALSE	2.01497	6.17491	-1.1585	0.18125	0.68114	FALSE	5	4	14	0	3	3	0	8	4	132.728	105.555	386.986	0	130.412	101.068	0	372.648	167.28	chr17	3952710	3959040	-	6330	421	exon:3952711-3952821,exon:3953652-3953768,exon:3954759-3954882,exon:3958972-3959040	HW1,HW2,HW3,HC2,HC3,HG2,HG3	5,4,14,3,3,8,4	TMEM131L	Protein of unknown function DUF3651, TMEM131	GO:0033088//GO:0090090
novel_circ_0009912	ENSOARG00000003603	2.62983	2.96283	-0.15036	0.87733	0.9805	FALSE	2.11763	0	0.59036	0.20485	0.99665	FALSE	0	3.17692	-2.343	0.022839	NA	TRUE	4	4	4	0	0	0	2	4	0	106.182	105.555	110.567	0	0	0	159.834	186.324	0	chr5	56068028	56069775	-	1747	351	exon:56068029-56068208,exon:56069605-56069775	HW1,HW2,HW3,HG1,HG2	4,4,4,2,4	DPYSL3	Hydantoinase/dihydropyrimidinase||Metal-dependent hydrolase, composite domain||Amidohydrolase 1	GO:0010975//GO:0030334//GO:0048678//GO:0051017//GO:0051491
novel_circ_0009913	ENSOARG00000017962	2.71105	4.20719	-0.46987	0.60393	0.95475	FALSE	2.22587	2.60725	-0.086555	0.88156	0.99665	FALSE	3.48414	4.51474	-0.20745	0.80524	0.97148	FALSE	6	5	6	0	3	8	0	4	3	159.274	131.944	165.851	0	130.412	269.515	0	186.324	125.46	chr5	5629053	5629639	-	586	292	exon:5629054-5629211,exon:5629506-5629639	HW1,HW2,HW3,HC2,HC3,HG2,HG3	6,5,6,3,8,4,3	MYO9B	P-loop containing nucleoside triphosphate hydrolase||Rho GTPase activation protein||Rho GTPase-activating protein domain||Ubiquitin-related domain||Ras-association||Myosin head, motor domain||Protein kinase C-like, phorbol ester/diacylglycerol-binding domain||IQ motif, EF-hand binding site	GO:0007165//GO:0030048//GO:0035023//GO:0035385//GO:0035556//GO:0043547
novel_circ_0007920	ENSOARG00000016016	0.769026	2.13351	-0.68448	0.57249	NA	FALSE	0.641198	2.83236	-0.5746	0.30743	0.99665	FALSE	3.72367	2.25575	0.45535	0.63919	0.93672	FALSE	0	9	0	3	3	3	0	0	2	0	237.498	0	214.179	130.412	101.068	0	0	83.64	chr3	131277520	131301565	+	24045	101	exon:131301465-131301565	HW2,HC1,HC2,HC3,HG3	9,3,3,3,2	VEZT	-	GO:0098609
novel_circ_0005211	ENSOARG00000011533	7.65283	5.61454	0.41879	0.58282	0.95143	FALSE	6.26252	4.61356	0.23337	0.70391	0.99665	FALSE	6.08002	6.002	0.0081513	0.99209	0.9977	FALSE	3	12	8	5	0	11	2	9	8	79.6369	316.664	221.135	356.964	0	370.582	159.834	419.229	334.56	chr21	28258810	28263304	+	4494	422	exon:28258811-28258927,exon:28261941-28262129,exon:28263189-28263304	HW1,HW2,HW3,HC1,HC3,HG1,HG2,HG3	3,12,8,5,11,2,9,8	STT3A	Oligosaccharyl transferase, STT3 subunit	GO:0006486//GO:0018279//GO:0043686
novel_circ_0000766	ENSOARG00000011845	0	2.45918	-2.4342	0.043322	NA	TRUE	0	1.75969	-0.48506	0.26881	0.99665	FALSE	2.29638	2.63333	-0.22103	0.81379	0.97148	FALSE	3	4	3	3	0	2	0	0	0	79.6369	105.555	82.9256	214.179	0	67.3786	0	0	0	chr11	9535659	9551636	-	15977	86	exon:9551551-9551636	HW1,HW2,HW3,HC1,HC3	3,4,3,3,2	TRIM37	MATH||B-box, C-terminal||Zinc finger, RING-type||TRAF-like||Zinc finger, B-box	GO:0000122//GO:0016567//GO:0032088//GO:0035518//GO:0036353//GO:0046600//GO:0051091//GO:0051092//GO:0051865//GO:0070842
novel_circ_0005212	ENSOARG00000012075	7.98276	9.08093	-0.17298	0.83655	0.97643	FALSE	6.51404	2.73776	0.4975	0.41198	0.99665	FALSE	3.65211	9.72434	-1.1031	0.14264	0.62715	FALSE	7	16	14	0	5	6	7	0	11	185.819	422.219	386.986	0	217.354	202.136	559.418	0	460.02	chr21	28581547	28627247	-	45700	217	exon:28581548-28581627,exon:28627111-28627247	HW1,HW2,HW3,HC2,HC3,HG1,HG3	7,16,14,5,6,7,11	CDON	Immunoglobulin-like domain||Immunoglobulin subtype||Immunoglobulin subtype 2||Immunoglobulin I-set||Immunoglobulin V-set domain||Fibronectin type III||Immunoglobulin	GO:0001708//GO:0001934//GO:0002088//GO:0007224//GO:0007520//GO:0009952//GO:0010172//GO:0014816//GO:0021987//GO:0043410//GO:0043497//GO:0045663//GO:0045664//GO:0045666//GO:0045944//GO:0048598//GO:0048643//GO:0051057//GO:0051146//GO:0060059//GO:2000179
novel_circ_0000762	ENSOARG00000011574	21.1389	43.3417	-0.9377	0.16488	0.77438	FALSE	17.3366	13.6998	0.22617	0.68019	0.99665	FALSE	18.2479	46.6136	-1.1707	0.070264	0.47793	FALSE	16	49	110	3	15	37	7	17	28	424.73	1293.05	3040.61	214.179	652.061	1246.5	559.418	791.876	1170.96	chr11	9222594	9239228	+	16634	561	exon:9222595-9222761,exon:9224897-9225030,exon:9232456-9232587,exon:9238392-9238458,exon:9239168-9239228	HW1,HW2,HW3,HC1,HC2,HC3,HG1,HG2,HG3	16,49,110,3,15,37,7,17,28	RAD51C	DNA recombination and repair protein RecA-like, ATP-binding domain||Circadian clock protein KaiC/DNA repair protein RadA||DNA recombination and repair protein, RecA-like||P-loop containing nucleoside triphosphate hydrolase||DNA recombination and repair protein Rad51, C-terminal	GO:0000722//GO:0000724//GO:0006281//GO:0006310//GO:0007066//GO:0007131//GO:0007141//GO:0007283//GO:0010971
novel_circ_0000761	ENSOARG00000010822	10.1917	5.11133	0.89138	0.22361	0.84075	FALSE	8.28108	3.51547	0.68326	0.2634	0.99665	FALSE	4.62895	5.44925	-0.19679	0.81771	0.97148	FALSE	7	12	2	4	0	8	6	11	7	185.819	316.664	55.2837	285.572	0	269.515	479.501	512.391	292.74	chr11	9028666	9029338	-	672	211	exon:9028667-9028790,exon:9029252-9029338	HW1,HW2,HW3,HC1,HC3,HG1,HG2,HG3	7,12,2,4,8,6,11,7	-	P-loop containing nucleoside triphosphate hydrolase||Septin-type guanine nucleotide-binding (G) domain	--
novel_circ_0002219	ENSOARG00000006023	0	1.98515	-2.1744	0.072773	NA	FALSE	0	0	NA	NA	NA	NA	0	2.13022	-1.8756	0.068654	NA	FALSE	4	2	2	0	0	0	0	0	0	106.182	52.7774	55.2837	0	0	0	0	0	0	chr16	13581009	13600616	-	19607	408	exon:13581010-13581073,exon:13585207-13585263,exon:13587373-13587462,exon:13589921-13589999,exon:13600499-13600616	HW1,HW2,HW3	4,2,2	ERBIN	Leucine-rich repeat, typical subtype||Leucine-rich repeat||PDZ domain	GO:0006605//GO:0007165//GO:0032088//GO:0032495//GO:0032496//GO:0070433//GO:0071356//GO:0071638
novel_circ_0005333	ENSOARG00000004654	12.1955	17.9098	-0.4944	0.40262	0.91453	FALSE	9.99231	5.06641	0.64857	0.26374	0.99665	FALSE	6.70413	19.2547	-1.3552	0.024073	0.28733	TRUE	27	15	30	3	7	8	4	11	15	716.732	395.831	829.256	214.179	304.295	269.515	319.668	512.391	627.3	chr21	8987223	9016806	+	29583	584	exon:8987224-8987366,exon:8990608-8990683,exon:9013759-9013882,exon:9014157-9014293,exon:9016703-9016806	HW1,HW2,HW3,HC1,HC2,HC3,HG1,HG2,HG3	27,15,30,3,7,8,4,11,15	PICALM	ENTH/VHS||ENTH domain||AP180 N-terminal homology (ANTH) domain	GO:0006897//GO:0006898//GO:0006900//GO:0007409//GO:0007611//GO:0008283//GO:0010629//GO:0016188//GO:0016197//GO:0030097//GO:0030100//GO:0031623//GO:0032880//GO:0035459//GO:0043547//GO:0045056//GO:0045893//GO:0048261//GO:0048268//GO:0048813//GO:0055072//GO:0072583//GO:0090647//GO:0097494//GO:0098711//GO:1900223//GO:1901216//GO:1902004//GO:1902959//GO:1902961//GO:1902963//GO:1903077//GO:2000009
novel_circ_0005330	ENSOARG00000004654	1.55751	4.59268	-1.1014	0.30316	0.88789	FALSE	1.26408	1.22664	0.0046115	0.99252	0.99665	FALSE	1.63715	4.88908	-1.0741	0.23795	0.74582	FALSE	3	13	3	0	2	3	0	4	0	79.6369	343.053	82.9256	0	86.9414	101.068	0	186.324	0	chr21	8987223	9005718	+	18495	438	exon:8987224-8987366,exon:8990608-8990683,exon:9004002-9004113,exon:9005612-9005718	HW1,HW2,HW3,HC2,HC3,HG2	3,13,3,2,3,4	PICALM	ENTH/VHS||ENTH domain||AP180 N-terminal homology (ANTH) domain	GO:0006897//GO:0006898//GO:0006900//GO:0007409//GO:0007611//GO:0008283//GO:0010629//GO:0016188//GO:0016197//GO:0030097//GO:0030100//GO:0031623//GO:0032880//GO:0035459//GO:0043547//GO:0045056//GO:0045893//GO:0048261//GO:0048268//GO:0048813//GO:0055072//GO:0072583//GO:0090647//GO:0097494//GO:0098711//GO:1900223//GO:1901216//GO:1902004//GO:1902959//GO:1902961//GO:1902963//GO:1903077//GO:2000009
novel_circ_0005331	ENSOARG00000004654	3.54564	11.8514	-1.6047	0.023534	0.32114	TRUE	2.86959	10.1054	-1.1205	0.060616	0.99665	FALSE	13.4026	12.7059	0.10084	0.85917	0.97449	FALSE	17	16	15	4	17	16	3	3	2	451.276	422.219	414.628	285.572	739.002	539.029	239.751	139.743	83.64	chr21	8987223	9007765	+	20542	292	exon:8987224-8987366,exon:9005612-9005718,exon:9007724-9007765	HW1,HW2,HW3,HC1,HC2,HC3,HG1,HG2,HG3	17,16,15,4,17,16,3,3,2	PICALM	ENTH/VHS||ENTH domain||AP180 N-terminal homology (ANTH) domain	GO:0006897//GO:0006898//GO:0006900//GO:0007409//GO:0007611//GO:0008283//GO:0010629//GO:0016188//GO:0016197//GO:0030097//GO:0030100//GO:0031623//GO:0032880//GO:0035459//GO:0043547//GO:0045056//GO:0045893//GO:0048261//GO:0048268//GO:0048813//GO:0055072//GO:0072583//GO:0090647//GO:0097494//GO:0098711//GO:1900223//GO:1901216//GO:1902004//GO:1902959//GO:1902961//GO:1902963//GO:1903077//GO:2000009
novel_circ_0002456	ENSOARG00000005004	3.79797	3.70345	0.034598	0.97079	0.99585	FALSE	3.06569	0	0.77272	0.12763	0.99665	FALSE	0	3.97298	-2.603	0.010877	0.16181	TRUE	4	5	6	0	0	0	2	7	0	106.182	131.944	165.851	0	0	0	159.834	326.067	0	chr16	8577597	8586120	-	8523	419	exon:8577598-8577730,exon:8578092-8578247,exon:8585991-8586120	HW1,HW2,HW3,HG1,HG2	4,5,6,2,7	FCHO2	Muniscin C-terminal||F-BAR domain	GO:0010324//GO:0048268//GO:0048488//GO:0072583//GO:0072659
novel_circ_0002457	ENSOARG00000005004	4.64821	9.27416	-0.82079	0.31407	0.88789	FALSE	3.81513	2.63856	0.21916	0.71157	0.99665	FALSE	3.45361	9.90144	-1.3194	0.093126	0.55484	FALSE	11	20	7	4	0	4	0	7	5	292.002	527.774	193.493	285.572	0	134.757	0	326.067	209.1	chr16	8587742	8594884	-	7142	242	exon:8587743-8587846,exon:8592328-8592422,exon:8594842-8594884	HW1,HW2,HW3,HC1,HC3,HG2,HG3	11,20,7,4,4,7,5	FCHO2	Muniscin C-terminal||F-BAR domain	GO:0010324//GO:0048268//GO:0048488//GO:0072583//GO:0072659
novel_circ_0004267	ENSOARG00000008308	1.60848	3.22934	-0.82703	0.44365	NA	FALSE	1.28034	3.0555	-0.30872	0.56354	0.99665	FALSE	3.98131	3.4717	0.067066	0.9402	0.98577	FALSE	4	3	6	5	3	0	3	0	0	106.182	79.1661	165.851	356.964	130.412	0	239.751	0	0	chr1	253199553	253223969	+	24416	261	exon:253199554-253199654,exon:253223810-253223969	HW1,HW2,HW3,HC1,HC2,HG1	4,3,6,5,3,3	RYK	Tyrosine-protein kinase, catalytic domain||Protein kinase-like domain||Protein kinase domain||WIF domain||Serine-threonine/tyrosine-protein kinase catalytic domain||Serine/threonine/dual specificity protein kinase, catalytic domain	GO:0006468//GO:0007409//GO:0007411//GO:0016055//GO:0022038//GO:0030182//GO:0031175//GO:0043410//GO:0048705//GO:0048843//GO:0050919//GO:0071679
novel_circ_0002458	ENSOARG00000005004	5.03273	9.68783	-0.77776	0.33246	0.88789	FALSE	4.13573	2.6725	0.23484	0.69522	0.99665	FALSE	3.56813	10.4188	-1.1989	0.11278	0.59822	FALSE	10	9	20	0	4	7	0	7	6	265.456	237.498	552.837	0	173.883	235.825	0	326.067	250.92	chr16	8599040	8610627	-	11587	98	exon:8607307-8607331,exon:8610555-8610627	HW1,HW2,HW3,HC2,HC3,HG2,HG3	10,9,20,4,7,7,6	FCHO2	Muniscin C-terminal||F-BAR domain	GO:0010324//GO:0048268//GO:0048488//GO:0072583//GO:0072659
novel_circ_0003455	ENSOARG00000015881	3.54564	2.97747	0.19306	0.82705	0.97643	FALSE	2.86959	1.8902	0.25026	0.67305	0.99665	FALSE	2.46435	3.20082	-0.36524	0.69368	0.95071	FALSE	3	3	6	3	2	0	3	3	2	79.6369	79.1661	165.851	214.179	86.9414	0	239.751	139.743	83.64	chr19	7601070	7627261	-	26191	336	intron:7601071-7601177,intron:7605098-7605174,intron:7627110-7627261	HW1,HW2,HW3,HC1,HC2,HG1,HG2,HG3	3,3,6,3,2,3,3,2	UBP1	CP2 transcription factor||Sterile alpha motif/pointed domain	GO:0001525//GO:0006357
novel_circ_0007299	ENSOARG00000008048	3.39399	6.41441	-0.80706	0.29917	0.88789	FALSE	2.76341	2.95698	-0.065557	0.91396	0.99665	FALSE	3.94595	6.87902	-0.58207	0.45361	0.86955	FALSE	7	9	10	0	5	7	2	3	3	185.819	237.498	276.419	0	217.354	235.825	159.834	139.743	125.46	chr2	27940277	27961323	-	21046	551	exon:27940278-27940369,exon:27941118-27941246,exon:27958067-27958149,exon:27961077-27961323	HW1,HW2,HW3,HC2,HC3,HG1,HG2,HG3	7,9,10,5,7,2,3,3	-	PIN domain-like	--
novel_circ_0006344	ENSOARG00000007754	4.64821	2.94802	0.58222	0.52546	0.95143	FALSE	3.81513	0.853437	0.56757	0.30533	0.99665	FALSE	1.13346	3.15668	-0.93425	0.34077	0.81532	FALSE	3	5	4	0	3	0	0	7	5	79.6369	131.944	110.567	0	130.412	0	0	326.067	209.1	chr26	14287922	14297882	+	9960	272	exon:14287923-14288007,exon:14297696-14297882	HW1,HW2,HW3,HC2,HG2,HG3	3,5,4,3,7,5	SNX25	Sorting nexin, C-terminal||RGS domain||Phox-associated domain||Phox homologous domain||PX-associated, sorting nexin 13	GO:0030512//GO:0032801//GO:0060394
novel_circ_0012306	ENSOARG00000014883	20.4754	22.2358	-0.089163	0.86799	0.9805	FALSE	16.7807	20.9409	-0.25193	0.62149	0.99665	FALSE	27.7942	23.8526	0.23842	0.61806	0.93672	FALSE	28	29	33	9	25	45	5	22	24	743.277	765.272	912.182	642.536	1086.77	1516.02	399.584	1024.78	1003.68	chr9	93365229	93372765	+	7536	330	intron:93365230-93365272,intron:93366182-93366221,intron:93371255-93371382,intron:93372647-93372765	HW1,HW2,HW3,HC1,HC2,HC3,HG1,HG2,HG3	28,29,33,9,25,45,5,22,24	ZFAND1	Zinc finger, AN1-type	GO:0035617//GO:0090316//GO:1903843
novel_circ_0012305	ENSOARG00000013993	3.78824	4.16275	-0.11157	0.89513	0.9805	FALSE	3.07485	2.86826	0.025955	0.96583	0.99665	FALSE	3.82009	4.45402	-0.12599	0.88195	0.9799	FALSE	3	8	6	0	7	4	2	5	2	79.6369	211.11	165.851	0	304.295	134.757	159.834	232.905	83.64	chr9	90017438	90017985	-	547	206	exon:90017780-90017985	HW1,HW2,HW3,HC2,HC3,HG1,HG2,HG3	3,8,6,7,4,2,5,2	LRRCC1	Leucine-rich repeat	--
novel_circ_0003292	ENSOARG00000010656	7.16763	6.37041	0.15809	0.82176	0.97643	FALSE	5.85201	7.41657	-0.22844	0.69707	0.99665	FALSE	9.81613	6.80915	0.48344	0.46415	0.87228	FALSE	9	12	5	5	6	16	4	5	8	238.911	316.664	138.209	356.964	260.824	539.029	319.668	232.905	334.56	chr19	35202827	35227047	-	24220	310	exon:35202828-35202875,exon:35204143-35204247,exon:35226891-35227047	HW1,HW2,HW3,HC1,HC2,HC3,HG1,HG2,HG3	9,12,5,5,6,16,4,5,8	SLC25A26	Mitochondrial carrier protein||Mitochondrial carrier domain||Mitochondrial substrate/solute carrier	GO:0015805//GO:0055085//GO:1901962
novel_circ_0003291	ENSOARG00000010656	10.6915	8.45926	0.31436	0.67911	0.97314	FALSE	8.67786	7.08123	0.18045	0.76012	0.99665	FALSE	9.39076	9.08106	0.072406	0.91428	0.98413	FALSE	20	7	7	3	11	12	4	18	4	530.912	184.721	193.493	214.179	478.178	404.272	319.668	838.457	167.28	chr19	35202827	35223555	-	20728	263	exon:35202828-35202875,exon:35204143-35204247,exon:35223446-35223555	HW1,HW2,HW3,HC1,HC2,HC3,HG1,HG2,HG3	20,7,7,3,11,12,4,18,4	SLC25A26	Mitochondrial carrier protein||Mitochondrial carrier domain||Mitochondrial substrate/solute carrier	GO:0015805//GO:0055085//GO:1901962
novel_circ_0003290	ENSOARG00000010549	56.7057	23.3628	1.2412	0.0023112	0.078452	TRUE	46.1132	47.328	-0.024292	0.94668	0.99665	FALSE	62.3869	25.0047	1.2516	0.0034853	0.079604	TRUE	35	38	22	39	69	48	35	53	45	929.097	1002.77	608.121	2784.32	2999.48	1617.09	2797.09	2468.79	1881.9	chr19	35083860	35084181	+	321	321	exon:35083861-35084181	HW1,HW2,HW3,HC1,HC2,HC3,HG1,HG2,HG3	35,38,22,39,69,48,35,53,45	LRIG1	Immunoglobulin subtype 2||Immunoglobulin||Leucine-rich repeat-containing N-terminal||Immunoglobulin V-set domain||Immunoglobulin I-set||Immunoglobulin subtype||Leucine-rich repeat||Leucine-rich repeat, typical subtype||Cysteine-rich flanking region, C-terminal||Immunoglobulin-like domain	GO:0007605//GO:0022405//GO:0032474//GO:0060384
novel_circ_0001963	ENSOARG00000004372	0	2.44437	-2.4062	0.046047	NA	TRUE	0	1.13792	-0.26143	0.44514	0.99665	FALSE	1.51129	2.61309	-0.48458	0.62491	0.93672	FALSE	2	5	3	0	4	0	0	0	0	53.0912	131.944	82.9256	0	173.883	0	0	0	0	chr15	34915791	34919691	+	3900	302	exon:34915792-34915949,exon:34919416-34919495,exon:34919628-34919691	HW1,HW2,HW3,HC2	2,5,3,4	PIK3C2A	Protein kinase-like domain||Phosphatidylinositol 3-kinase, C2 domain||Phosphatidylinositol 3-kinase Ras-binding (PI3K RBD) domain||Phosphatidylinositol 3-/4-kinase, catalytic domain||Phosphoinositide 3-kinase, accessory (PIK) domain||Ubiquitin-related domain||Armadillo-type fold||C2 domain||Phox homologous domain	GO:0006897//GO:0016310//GO:0046854//GO:0048015//GO:0090050
novel_circ_0003272	ENSOARG00000009693	3.49468	4.44398	-0.24113	0.79783	0.975	FALSE	2.85333	1.00741	0.42457	0.44975	0.99665	FALSE	1.34331	4.77087	-1.2515	0.168	0.66666	FALSE	3	6	9	0	2	2	0	7	2	79.6369	158.332	248.777	0	86.9414	67.3786	0	326.067	83.64	chr19	30567137	30572866	+	5729	154	exon:30567138-30567291	HW1,HW2,HW3,HC2,HC3,HG2,HG3	3,6,9,2,2,7,2	-	Transcription factor, fork head	GO:0000122//GO:0001701//GO:0002053//GO:0002329//GO:0002639//GO:0006355//GO:0007507//GO:0007519//GO:0008045//GO:0021517//GO:0030324//GO:0033152//GO:0045214//GO:0045892//GO:0045893//GO:0045944//GO:0048745//GO:0050679//GO:0055007//GO:0060043//GO:0061140//GO:0061470//GO:0072358//GO:0072619//GO:1901249//GO:1901250//GO:2000727
novel_circ_0008417	ENSOARG00000017238	4.16302	12.8433	-1.454	0.039401	0.44806	TRUE	3.40461	9.31264	-0.86345	0.14752	0.99665	FALSE	12.2262	13.7856	-0.19798	0.7372	0.96568	FALSE	11	17	24	11	8	10	2	3	5	292.002	448.608	663.405	785.322	347.766	336.893	159.834	139.743	209.1	chr3	215603960	215620359	+	16399	480	exon:215603961-215604119,exon:215611378-215611423,exon:215614522-215614670,exon:215620234-215620359	HW1,HW2,HW3,HC1,HC2,HC3,HG1,HG2,HG3	11,17,24,11,8,10,2,3,5	TNRC6B	UBA-like||Argonaute hook domain	GO:0031047//GO:0035278//GO:0060213//GO:1900153
novel_circ_0004889	ENSOARG00000020315	1.55751	3.21487	-0.71015	0.51379	NA	FALSE	1.26408	1.32124	0.0054225	0.99038	0.99665	FALSE	1.70871	3.44414	-0.80431	0.41019	0.84623	FALSE	7	4	2	3	0	0	0	4	0	185.819	105.555	55.2837	214.179	0	0	0	186.324	0	chr1	93972601	93972857	+	256	256	intron:93972602-93972857	HW1,HW2,HW3,HC1,HG2	7,4,2,3,4	MAN1A2	Glycoside hydrolase, family 47	GO:0007585//GO:0008152//GO:0009100//GO:0048286
novel_circ_0003675	ENSOARG00000016027	2.33627	2.94793	-0.21131	0.84552	NA	FALSE	1.89611	1.00741	0.18828	0.70845	0.99665	FALSE	1.34331	3.15851	-0.78446	0.40726	0.84605	FALSE	2	5	5	0	2	2	0	6	0	53.0912	131.944	138.209	0	86.9414	67.3786	0	279.486	0	chr1	139680386	139699574	-	19188	342	exon:139680387-139680510,exon:139695353-139695492,exon:139699497-139699574	HW1,HW2,HW3,HC2,HC3,HG2	2,5,5,2,2,6	USP25	Peptidase C19, ubiquitin carboxyl-terminal hydrolase||Ubiquitin specific protease domain||UBA-like||Ubiquitin interacting motif	GO:0006511//GO:0016579//GO:0070536//GO:0071108//GO:1904293
novel_circ_0004886	n/a	1.53805	8.39948	-1.9222	0.038708	0.44806	TRUE	1.2824	2.38803	-0.22398	0.6729	0.99665	FALSE	3.19031	9.01107	-1.1416	0.13396	0.61674	FALSE	10	11	13	0	3	7	0	0	4	265.456	290.276	359.344	0	130.412	235.825	0	0	167.28	chr1	93023395	93031079	-	7684	40	intergenic_region:93023396-93023435	HW1,HW2,HW3,HC2,HC3,HG3	10,11,13,3,7,4	--	--	--
novel_circ_0003677	n/a	9.72704	11.5696	-0.20623	0.74379	0.975	FALSE	7.9717	8.64517	-0.074994	0.89559	0.99665	FALSE	11.4352	12.4018	-0.090527	0.87674	0.97818	FALSE	10	18	19	6	8	17	3	9	12	265.456	474.997	525.196	428.357	347.766	572.718	239.751	419.229	501.84	chr1	140524252	140551407	+	27155	303	intergenic_region:140524253-140524334,intergenic_region:140524776-140524873,intergenic_region:140551285-140551407	HW1,HW2,HW3,HC1,HC2,HC3,HG1,HG2,HG3	10,18,19,6,8,17,3,9,12	--	--	--
novel_circ_0005933	ENSOARG00000004295	8.32604	8.34022	0.0085004	0.98991	0.99775	FALSE	6.80922	2.98633	0.69514	0.25203	0.99665	FALSE	3.93352	8.93011	-1.0257	0.1616	0.6547	FALSE	6	15	13	3	2	5	4	6	10	159.274	395.831	359.344	214.179	86.9414	168.447	319.668	279.486	418.2	chr23	919125	937162	-	18037	206	exon:919126-919220,exon:931962-932013,exon:937104-937162	HW1,HW2,HW3,HC1,HC2,HC3,HG1,HG2,HG3	6,15,13,3,2,5,4,6,10	ATP9B	P-type ATPase, subfamily IV||P-type ATPase, cytoplasmic domain N||HAD-like domain||P-type ATPase, A domain||P-type ATPase	GO:0015914//GO:0045332
novel_circ_0003671	ENSOARG00000016027	9.20548	14.1912	-0.54116	0.41774	0.91666	FALSE	7.53118	6.19581	0.21161	0.72311	0.99665	FALSE	8.12468	15.2669	-0.86454	0.17458	0.67526	FALSE	19	11	27	8	4	7	2	12	9	504.367	290.276	746.331	571.143	173.883	235.825	159.834	558.971	376.38	chr1	139633064	139680510	-	47446	347	exon:139633065-139633213,exon:139637834-139637907,exon:139680387-139680510	HW1,HW2,HW3,HC1,HC2,HC3,HG1,HG2,HG3	19,11,27,8,4,7,2,12,9	USP25	Peptidase C19, ubiquitin carboxyl-terminal hydrolase||Ubiquitin specific protease domain||UBA-like||Ubiquitin interacting motif	GO:0006511//GO:0016579//GO:0070536//GO:0071108//GO:1904293
novel_circ_0003182	n/a	56.2009	44.7838	0.32769	0.40398	0.91468	FALSE	45.8979	44.8095	0.031322	0.93209	0.99665	FALSE	59.2877	47.9619	0.30443	0.4149	0.85123	FALSE	57	71	54	27	61	71	24	55	57	1513.1	1873.6	1492.66	1927.61	2651.71	2391.94	1918.01	2561.95	2383.74	chr18	6973772	6974318	+	546	546	intergenic_region:6973773-6974318	HW1,HW2,HW3,HC1,HC2,HC3,HG1,HG2,HG3	57,71,54,27,61,71,24,55,57	--	--	--
novel_circ_0012270	ENSOARG00000008459	1.54778	8.17741	-1.9404	0.025969	0.34638	TRUE	1.27324	2.58378	-0.30718	0.58693	0.99665	FALSE	3.44227	8.77701	-1.055	0.16724	0.66602	FALSE	13	9	11	0	6	4	0	2	2	345.093	237.498	304.061	0	260.824	134.757	0	93.1619	83.64	chr9	83113634	83115571	-	1937	339	exon:83113635-83113709,exon:83113804-83113873,exon:83114660-83114759,exon:83115478-83115571	HW1,HW2,HW3,HC2,HC3,HG2,HG3	13,9,11,6,4,2,2	TMEM67	Meckelin||Insulin-like growth factor binding protein, N-terminal	GO:0010826//GO:0030433//GO:0060271
novel_circ_0012277	ENSOARG00000009869	5.31063	6.17762	-0.23177	0.7906	0.975	FALSE	4.25153	8.9316	-0.62004	0.3087	0.99665	FALSE	11.7949	6.62289	0.75414	0.2212	0.73358	FALSE	10	8	7	7	9	15	7	4	0	265.456	211.11	193.493	499.75	391.236	505.34	559.418	186.324	0	chr9	85858450	85884967	-	26517	374	exon:85858451-85858552,exon:85872244-85872315,exon:85878253-85878325,exon:85884841-85884967	HW1,HW2,HW3,HC1,HC2,HC3,HG1,HG2	10,8,7,7,9,15,7,4	LRRC69	Leucine-rich repeat, typical subtype||Leucine-rich repeat	--
novel_circ_0007748	ENSOARG00000013484	1.60848	2.44445	-0.51333	0.6443	NA	FALSE	1.28034	3.64597	-0.5102	0.38018	0.99665	FALSE	4.79693	2.61126	0.67112	0.42105	0.85123	FALSE	3	5	2	4	2	6	3	0	0	79.6369	131.944	55.2837	285.572	86.9414	202.136	239.751	0	0	chr3	102294505	102306330	+	11825	249	exon:102294506-102294585,exon:102306162-102306330	HW1,HW2,HW3,HC1,HC2,HC3,HG1	3,5,2,4,2,6,3	KIAA1211L	-	--
novel_circ_0012274	ENSOARG00000009084	1.92256	5.49555	-1.0955	0.292	0.887	FALSE	1.603	0	0.35861	0.35352	0.99665	FALSE	0	5.92244	-3.0062	0.0028427	0.075581	TRUE	6	3	13	0	0	0	0	0	5	159.274	79.1661	359.344	0	0	0	0	0	209.1	chr9	84975592	84992693	+	17101	268	exon:84975593-84975774,exon:84992608-84992693	HW1,HW2,HW3,HG3	6,3,13,5	RUNX1T1	Eight-Twenty-One||Zinc finger, MYND-type||NHR2-like||Myeloid transforming gene on chromosome 8 (MTG8)||TAFH/NHR1	GO:0006355//GO:0045892
novel_circ_0007745	ENSOARG00000013452	1.16814	2.51826	-0.64818	0.58243	NA	FALSE	0.948057	3.05354	-0.47285	0.4047	0.99665	FALSE	3.99941	2.71796	0.37179	0.68238	0.94915	FALSE	5	0	5	4	3	2	0	3	0	132.728	0	138.209	285.572	130.412	67.3786	0	139.743	0	chr3	102068014	102071678	+	3664	203	exon:102070650-102070736,exon:102071563-102071678	HW1,HW3,HC1,HC2,HC3,HG2	5,5,4,3,2,3	MITD1	MIT	GO:0000281//GO:0000920//GO:0032091
novel_circ_0007744	ENSOARG00000013442	3.09557	7.92501	-1.1009	0.19596	0.80098	FALSE	2.54647	2.80301	-0.05424	0.92654	0.99665	FALSE	3.7361	8.51712	-0.91057	0.24463	0.75423	FALSE	6	9	17	0	6	5	0	4	4	159.274	237.498	469.912	0	260.824	168.447	0	186.324	167.28	chr3	102040572	102048145	-	7573	262	exon:102040573-102040756,exon:102048068-102048145	HW1,HW2,HW3,HC2,HC3,HG2,HG3	6,9,17,6,5,4,4	-	Ribosomal protein L30, ferredoxin-like fold domain	GO:0006412
novel_circ_0012279	ENSOARG00000009869	12.3776	14.3099	-0.22407	0.72289	0.975	FALSE	10.0136	7.82763	0.20136	0.72718	0.99665	FALSE	10.3981	15.3538	-0.46287	0.44077	0.86327	FALSE	12	20	26	3	9	18	13	5	9	318.547	527.774	718.689	214.179	391.236	606.408	1038.92	232.905	376.38	chr9	85872243	85884967	-	12724	408	exon:85872244-85872315,exon:85878253-85878325,exon:85883764-85883832,exon:85884383-85884449,exon:85884841-85884967	HW1,HW2,HW3,HC1,HC2,HC3,HG1,HG2,HG3	12,20,26,3,9,18,13,5,9	LRRC69	Leucine-rich repeat, typical subtype||Leucine-rich repeat	--
novel_circ_0007743	ENSOARG00000013442	2.76202	3.48121	-0.305	0.75068	0.975	FALSE	2.24213	3.52594	-0.25562	0.66458	0.99665	FALSE	4.70159	3.74258	0.31962	0.70376	0.95251	FALSE	5	3	6	0	7	7	3	0	3	132.728	79.1661	165.851	0	304.295	235.825	239.751	0	125.46	chr3	102040572	102041288	-	716	405	exon:102040573-102040756,exon:102040835-102040908,exon:102041142-102041288	HW1,HW2,HW3,HC2,HC3,HG1,HG3	5,3,6,7,7,3,3	-	Ribosomal protein L30, ferredoxin-like fold domain	GO:0006412
novel_circ_0003689	ENSOARG00000016844	1.07232	4.4886	-1.6376	0.12199	0.72868	FALSE	0.853558	0.876908	-0.01957	0.96212	0.99665	FALSE	1.17534	4.82793	-1.2839	0.17301	0.67349	FALSE	8	3	7	0	0	4	2	0	0	212.365	79.1661	193.493	0	0	134.757	159.834	0	0	chr1	147814765	147824009	-	9244	336	exon:147814766-147814975,exon:147823884-147824009	HW1,HW2,HW3,HC3,HG1	8,3,7,4,2	GBE1	Glycoside hydrolase, family 13, N-terminal||Glycosyl hydrolase, family 13, subfamily, catalytic domain||Alpha-amylase, C-terminal all beta||Glycosyl hydrolase, family 13, catalytic domain||Glycoside hydrolase superfamily||Immunoglobulin E-set	GO:0005975//GO:0005978
novel_circ_0006733	ENSOARG00000002212	4.52214	7.91037	-0.73769	0.41	0.91572	FALSE	3.62865	1.57637	0.36005	0.53136	0.99665	FALSE	2.09895	8.49321	-1.5486	0.056782	0.42569	FALSE	7	10	15	0	4	2	7	0	2	185.819	263.887	414.628	0	173.883	67.3786	559.418	0	83.64	chr2	137512814	137526176	+	13362	326	exon:137512815-137512861,exon:137516778-137516867,exon:137525988-137526176	HW1,HW2,HW3,HC2,HC3,HG1,HG3	7,10,15,4,2,7,2	TLK1	Protein kinase-like domain||Tyrosine-protein kinase, catalytic domain||Protein kinase domain||Serine-threonine/tyrosine-protein kinase catalytic domain||Serine/threonine/dual specificity protein kinase, catalytic domain	GO:0001672//GO:0006468//GO:0006886//GO:0035556
novel_circ_0005845	ENSOARG00000003878	6.77339	7.14039	-0.065816	0.92523	0.98936	FALSE	5.54057	4.69125	0.12683	0.83433	0.99665	FALSE	6.21855	7.65118	-0.23193	0.73493	0.96568	FALSE	8	11	10	2	8	7	4	3	9	212.365	290.276	276.419	142.786	347.766	235.825	319.668	139.743	376.38	chr23	49192996	49194555	-	1559	269	exon:49192997-49193139,exon:49194430-49194555	HW1,HW2,HW3,HC1,HC2,HC3,HG1,HG2,HG3	8,11,10,2,8,7,4,3,9	DYM	Dymeclin	GO:0007030//GO:0060348
novel_circ_0008567	ENSOARG00000004913	12.9791	16.459	-0.29846	0.59683	0.95475	FALSE	10.6198	8.16689	0.26555	0.64267	0.99665	FALSE	10.7873	17.6133	-0.63747	0.27373	0.77422	FALSE	22	28	17	7	4	18	4	14	14	584.004	738.884	469.912	499.75	173.883	606.408	319.668	652.133	585.48	chr3	3408915	3410064	+	1149	425	exon:3408916-3409178,exon:3409903-3410064	HW1,HW2,HW3,HC1,HC2,HC3,HG1,HG2,HG3	22,28,17,7,4,18,4,14,14	CAMSAP1	Calmodulin-regulated spectrin-associated protein, CH domain||PRC-barrel-like||CKK domain||Calponin homology domain	GO:0000226//GO:0007010//GO:0022604//GO:0031113//GO:0031175
novel_circ_0008560	ENSOARG00000018516	1.92256	3.74763	-0.65615	0.54388	0.95143	FALSE	1.603	4.16015	-0.40344	0.47436	0.99665	FALSE	5.54122	4.0392	0.39923	0.64095	0.93672	FALSE	4	2	9	0	10	6	0	0	5	106.182	52.7774	248.777	0	434.707	202.136	0	0	209.1	chr3	33236462	33252236	+	15774	392	exon:33236463-33236523,exon:33247259-33247397,exon:33251740-33251829,exon:33252135-33252236	HW1,HW2,HW3,HC2,HC3,HG3	4,2,9,10,6,5	RAB10	Small GTPase superfamily, Rho type||Small GTPase superfamily, ARF type||Small GTP-binding protein domain||Small GTPase superfamily||Small GTPase superfamily, ARF/SAR type||Elongation factor, GTP-binding domain||Small GTPase superfamily, Ras type||Ran GTPase||P-loop containing nucleoside triphosphate hydrolase||Mitochondrial Rho-like||Gtr1/RagA G protein||Small GTPase superfamily, Rab type	GO:0016192//GO:0016197//GO:0019882//GO:0032869//GO:0071786//GO:0072659//GO:0090150//GO:0097051
novel_circ_0008562	ENSOARG00000018593	5.64905	2.71105	0.85557	0.36504	0.90068	FALSE	4.55129	3.11096	0.19497	0.74513	0.99665	FALSE	4.1558	2.90421	0.46688	0.59198	0.92392	FALSE	4	4	3	0	4	9	4	9	0	106.182	105.555	82.9256	0	173.883	303.204	319.668	419.229	0	chr3	33317997	33320719	-	2722	429	exon:33317998-33318054,exon:33318342-33318471,exon:33320017-33320135,exon:33320597-33320719	HW1,HW2,HW3,HC2,HC3,HG1,HG2	4,4,3,4,9,4,9	HADHA	3-hydroxyacyl-CoA dehydrogenase, NAD binding||Crotonase superfamily||Fatty acid oxidation complex, alpha subunit, mitochondrial||3-hydroxyacyl-CoA dehydrogenase, C-terminal||ClpP/crotonase-like domain||6-phosphogluconate dehydrogenase C-terminal domain-like	GO:0006631//GO:0006635//GO:0032868//GO:0055114
novel_circ_0012452	ENSOARG00000015469	1.53805	2.72577	-0.54651	0.61509	NA	FALSE	1.2824	0	0.29775	0.40626	0.99665	FALSE	0	2.92628	-2.2423	0.029662	NA	TRUE	4	3	4	0	0	0	0	0	4	106.182	79.1661	110.567	0	0	0	0	0	167.28	chrX	17573057	17591759	-	18702	188	exon:17573058-17573128,exon:17591643-17591759	HW1,HW2,HW3,HG3	4,3,4,4	RPS6KA3	AGC-kinase, C-terminal||Protein kinase-like domain||Serine/threonine/dual specificity protein kinase, catalytic domain||Protein kinase domain||Tyrosine-protein kinase, catalytic domain||Serine-threonine/tyrosine-protein kinase catalytic domain||Protein kinase, C-terminal||Lipopolysaccharide kinase||Ribosomal protein S6 kinase II	GO:0002224//GO:0006468//GO:0016310//GO:0032496//GO:0035556//GO:0043154//GO:0045944
novel_circ_0012457	n/a	18.4012	19.8508	-0.082182	0.89195	0.9805	FALSE	15.0715	12.7022	0.188	0.7247	0.99665	FALSE	16.8141	21.2455	-0.29639	0.57362	0.92092	FALSE	15	37	29	8	13	25	4	22	20	398.184	976.382	801.614	571.143	565.119	842.233	319.668	1024.78	836.4	chrX	19133113	19134908	+	1795	372	intergenic_region:19133114-19133189,intergenic_region:19134613-19134908	HW1,HW2,HW3,HC1,HC2,HC3,HG1,HG2,HG3	15,37,29,8,13,25,4,22,20	--	--	--
novel_circ_0001699	ENSOARG00000016864	16.5563	6.44439	1.2658	0.044367	0.47701	TRUE	13.5239	7.31289	0.53024	0.37284	0.99665	FALSE	9.73913	6.91218	0.44678	0.56187	0.92092	FALSE	13	7	6	0	18	10	10	9	20	345.093	184.721	165.851	0	782.473	336.893	799.169	419.229	836.4	chr14	16229250	16245836	+	16586	554	exon:16229251-16229392,exon:16240064-16240214,exon:16242219-16242345,exon:16245703-16245836	HW1,HW2,HW3,HC2,HC3,HG1,HG2,HG3	13,7,6,18,10,10,9,20	LONP2	Peptidase S16, Lon C-terminal||Peptidase S16, lon N-terminal||PUA-like domain||Ribosomal protein S5 domain 2-type fold||Lon protease, bacterial/eukaryotic-type||ATPase, dynein-related, AAA domain||AAA+ ATPase domain||P-loop containing nucleoside triphosphate hydrolase||ATPase, AAA-type, core	GO:0006508//GO:0006515//GO:0006625//GO:0016485//GO:0016558//GO:0030163//GO:0031998
novel_circ_0003075	ENSOARG00000012362	13.5506	1.25917	2.9339	0.00043177	0.042606	TRUE	10.9571	8.71825	0.24756	0.658	0.99665	FALSE	11.4468	1.35806	2.4657	0.0021087	0.064182	TRUE	3	0	2	10	9	8	13	9	8	79.6369	0	55.2837	713.929	391.236	269.515	1038.92	419.229	334.56	chr18	55444266	55453350	-	9084	452	exon:55444267-55444458,exon:55451750-55451841,exon:55453183-55453350	HW1,HW3,HC1,HC2,HC3,HG1,HG2,HG3	3,2,10,9,8,13,9,8	TC2N	C2 domain	--
novel_circ_0003072	n/a	4.57673	0	3.1434	0.0085624	NA	TRUE	3.69773	5.19691	-0.22917	0.70863	0.99665	FALSE	6.87211	0	3.5686	0.00030003	0.019338	TRUE	0	0	0	3	9	6	2	9	0	0	0	0	214.179	391.236	202.136	159.834	419.229	0	chr18	55430575	55463396	-	32821	260	intergenic_region:55430576-55430637,intergenic_region:55433495-55433569,intergenic_region:55463274-55463396	HC1,HC2,HC3,HG1,HG2	3,9,6,2,9	--	--	--
novel_circ_0003680	ENSOARG00000020140	1.16814	3.71853	-1.1647	0.27673	NA	FALSE	0.948057	1.29189	-0.08604	0.85835	0.99665	FALSE	1.72113	3.98773	-0.81943	0.36933	0.8248	FALSE	8	4	3	0	3	2	0	3	0	212.365	105.555	82.9256	0	130.412	67.3786	0	139.743	0	chr1	14248890	14252957	-	4067	146	exon:14248891-14249036	HW1,HW2,HW3,HC2,HC3,HG2	8,4,3,3,2,3	TRIT1	Isopentenyl transferase||Zinc finger, double-stranded RNA binding||tRNA dimethylallyltransferase||P-loop containing nucleoside triphosphate hydrolase	GO:0008033
novel_circ_0008962	ENSOARG00000009957	3.70215	5.17031	-0.44496	0.61651	0.95854	FALSE	2.97119	3.62446	-0.092989	0.8745	0.99665	FALSE	4.73695	5.53571	-0.25127	0.76248	0.96796	FALSE	8	8	5	5	5	0	4	4	0	212.365	211.11	138.209	356.964	217.354	0	319.668	186.324	0	chr4	101384814	101390552	-	5738	313	exon:101384815-101384883,exon:101386756-101386814,exon:101390368-101390552	HW1,HW2,HW3,HC1,HC2,HG1,HG2	8,8,5,5,5,4,4	CREB3L2	Transcription factor, Skn-1-like, DNA-binding domain||Basic-leucine zipper domain	GO:0002062//GO:0006355//GO:0006366//GO:0006888//GO:0030968//GO:0034976//GO:0045893//GO:0045944//GO:0051216
novel_circ_0011657	ENSOARG00000012113	9.1086	4.6962	0.78982	0.37091	0.90749	FALSE	7.31722	5.57599	0.20884	0.73368	0.99665	FALSE	7.32149	5.03443	0.41806	0.56878	0.92092	FALSE	8	6	5	6	8	3	9	11	0	212.365	158.332	138.209	428.357	347.766	101.068	719.252	512.391	0	chr8	40367504	40370567	-	3063	344	exon:40367505-40367635,exon:40369831-40369945,exon:40370470-40370567	HW1,HW2,HW3,HC1,HC2,HC3,HG1,HG2	8,6,5,6,8,3,9,11	UFL1	E3 UFM1-protein ligase 1	GO:0008284//GO:0010468//GO:0031397//GO:0032088//GO:0032434//GO:0032880//GO:0033146//GO:0034976//GO:0060252//GO:0071569//GO:1902065//GO:1990592
novel_circ_0011650	ENSOARG00000011874	0	2.74041	-2.5105	0.036869	NA	TRUE	0	0.438454	-0.21007	0.5041	0.99665	FALSE	0.587669	2.95018	-1.2584	0.21024	NA	FALSE	3	2	6	0	0	2	0	0	0	79.6369	52.7774	165.851	0	0	67.3786	0	0	0	chr8	37458927	37461592	+	2665	329	exon:37458928-37459118,exon:37461455-37461592	HW1,HW2,HW3,HC3	3,2,6,2	PNISR	-	--
novel_circ_0003681	ENSOARG00000020179	1.94689	6.84461	-1.3702	0.16951	0.77494	FALSE	1.5801	3.29428	-0.27907	0.61052	0.99665	FALSE	4.35322	7.30859	-0.59028	0.46945	0.87228	FALSE	10	14	4	3	0	9	0	5	0	265.456	369.442	110.567	214.179	0	303.204	0	232.905	0	chr1	14448403	14455020	-	6617	428	exon:14448404-14448502,exon:14449338-14449428,exon:14454558-14454685,exon:14454911-14455020	HW1,HW2,HW3,HC1,HC3,HG2	10,14,4,3,9,5	PPT1	Palmitoyl protein thioesterase||Alpha/Beta hydrolase fold	GO:0002084//GO:0006898//GO:0006907//GO:0007040//GO:0007042//GO:0007269//GO:0007399//GO:0007420//GO:0007601//GO:0007625//GO:0008306//GO:0008344//GO:0015031//GO:0016042//GO:0030308//GO:0031579//GO:0032429//GO:0043066//GO:0043524//GO:0044257//GO:0044265//GO:0048260//GO:0048549//GO:0051181//GO:0051186
novel_circ_0012056	ENSOARG00000017663	0	5.12605	-3.2346	0.005486	NA	TRUE	0	2.4115	-0.48368	0.26701	0.99665	FALSE	3.23218	5.47132	-0.4748	0.6056	0.93168	FALSE	7	11	3	0	0	11	0	0	0	185.819	290.276	82.9256	0	0	370.582	0	0	0	chr9	43643129	43653299	-	10170	438	exon:43643130-43643244,exon:43643648-43643790,exon:43652515-43652619,exon:43653225-43653299	HW1,HW2,HW3,HC3	7,11,3,11	MYBL1	SANT/Myb domain||Transcription regulator Wos2-domain||C-myb, C-terminal||Homeodomain-like||Myb-like domain	GO:0006355//GO:0006366//GO:0045944
novel_circ_0012054	ENSOARG00000017527	4.07693	3.45176	0.17162	0.83821	0.97643	FALSE	3.30095	1.7956	0.31888	0.59619	0.99665	FALSE	2.39279	3.69844	-0.41122	0.64211	0.93672	FALSE	5	5	4	0	4	3	4	2	3	132.728	131.944	110.567	0	173.883	101.068	319.668	93.1619	125.46	chr9	43521692	43527167	+	5475	337	exon:43521693-43521770,exon:43523028-43523133,exon:43527015-43527167	HW1,HW2,HW3,HC2,HC3,HG1,HG2,HG3	5,5,4,4,3,4,2,3	-	Alcohol dehydrogenase, iron-type	GO:0055114
novel_circ_0000506	ENSOARG00000018387	4.85569	5.21432	-0.1089	0.88814	0.9805	FALSE	3.93299	4.06291	-0.0028111	0.99634	0.99722	FALSE	5.32462	5.60558	-0.12037	0.87539	0.97811	FALSE	6	5	10	5	5	2	4	4	3	159.274	131.944	276.419	356.964	217.354	67.3786	319.668	186.324	125.46	chr11	27176596	27177276	+	680	147	exon:27177130-27177276	HW1,HW2,HW3,HC1,HC2,HC3,HG1,HG2,HG3	6,5,10,5,5,2,4,4,3	CNTROB	-	GO:0007099//GO:0051299//GO:1902017//GO:1902410
novel_circ_0000505	ENSOARG00000003979	0	3.95523	-2.975	0.011576	NA	TRUE	0	3.65645	-0.88532	0.095257	0.99665	FALSE	4.86957	4.24569	0.20409	0.80638	0.97148	FALSE	4	5	7	0	9	5	0	0	0	106.182	131.944	193.493	0	391.236	168.447	0	0	0	chr11	25814684	25820329	-	5645	485	exon:25814685-25814804,exon:25818213-25818373,exon:25820126-25820329	HW1,HW2,HW3,HC2,HC3	4,5,7,9,5	RABEP1	Rabaptin||Rabaptin coiled-coil domain||Rabaptin, GTPase-Rab5 binding domain	GO:0006897//GO:0010469//GO:0016192//GO:0043547
novel_circ_0000503	ENSOARG00000003979	3.3794	4.17783	-0.24593	0.7946	0.975	FALSE	2.77715	1.09613	0.30709	0.56306	0.99665	FALSE	1.46917	4.46877	-1.006	0.28529	0.78298	FALSE	7	7	3	0	0	5	2	0	6	185.819	184.721	82.9256	0	0	168.447	159.834	0	250.92	chr11	25802922	25835196	-	32274	465	exon:25802923-25803054,exon:25820126-25820329,exon:25835068-25835196	HW1,HW2,HW3,HC3,HG1,HG3	7,7,3,5,2,6	RABEP1	Rabaptin||Rabaptin coiled-coil domain||Rabaptin, GTPase-Rab5 binding domain	GO:0006897//GO:0010469//GO:0016192//GO:0043547
novel_circ_0008982	ENSOARG00000011361	1.92256	1.97025	0.01261	0.99098	NA	FALSE	1.603	1.53459	0.005256	0.99111	0.99665	FALSE	2.05684	2.11181	0.054747	0.95594	0.98835	FALSE	2	3	3	0	0	7	0	0	5	53.0912	79.1661	82.9256	0	0	235.825	0	0	209.1	chr4	102611176	102617669	+	6493	368	exon:102611177-102611306,exon:102614571-102614714,exon:102615434-102615484,exon:102617627-102617669	HW1,HW2,HW3,HC3,HG3	2,3,3,7,5	UBN2	-	--
novel_circ_0008986	ENSOARG00000011507	1.60848	2.74059	-0.63301	0.56587	NA	FALSE	1.28034	0	0.29311	0.41061	0.99665	FALSE	0	2.94652	-2.2276	0.030796	NA	TRUE	5	2	4	0	0	0	3	0	0	132.728	52.7774	110.567	0	0	0	239.751	0	0	chr4	102708349	102726448	+	18099	402	exon:102708350-102708448,exon:102711207-102711317,exon:102726257-102726448	HW1,HW2,HW3,HG1	5,2,4,3	C7orf55-LUC7L2	Luc7-related	GO:0006376
novel_circ_0008987	ENSOARG00000011742	1.84134	2.23702	-0.24547	0.8158	NA	FALSE	1.49476	0.438454	0.273	0.55906	0.99665	FALSE	0.587669	2.4011	-1.0435	0.30452	NA	FALSE	5	2	2	0	0	2	2	0	2	132.728	52.7774	55.2837	0	0	67.3786	159.834	0	83.64	chr4	102878496	102880713	-	2217	272	exon:102878497-102878681,exon:102880627-102880713	HW1,HW2,HW3,HC3,HG1,HG3	5,2,2,2,2,2	HIPK2	Lipopolysaccharide kinase||Serine/threonine/dual specificity protein kinase, catalytic domain||Serine-threonine/tyrosine-protein kinase catalytic domain||Protein kinase domain||Tyrosine-protein kinase, catalytic domain||Protein kinase-like domain	GO:0000122//GO:0001934//GO:0006468//GO:0006978//GO:0007179//GO:0007224//GO:0007628//GO:0008284//GO:0008344//GO:0009952//GO:0010842//GO:0018105//GO:0018107//GO:0030182//GO:0030511//GO:0030514//GO:0032092//GO:0042771//GO:0043388//GO:0043524//GO:0045766//GO:0045893//GO:0045944//GO:0046330//GO:0048596//GO:0050882//GO:0051091//GO:0060059//GO:0060235//GO:0060395//GO:0061072//GO:2000059
novel_circ_0008985	ENSOARG00000011507	4.61796	4.0293	0.13632	0.88818	0.9805	FALSE	3.72315	3.67992	-0.027895	0.96363	0.99665	FALSE	4.91144	4.3469	0.17734	0.84557	0.97178	FALSE	9	0	7	0	6	9	5	3	2	238.911	0	193.493	0	260.824	303.204	399.584	139.743	83.64	chr4	102708349	102714264	+	5915	144	exon:102714121-102714264	HW1,HW3,HC2,HC3,HG1,HG2,HG3	9,7,6,9,5,3,2	C7orf55-LUC7L2	Luc7-related	GO:0006376
novel_circ_0007469	ENSOARG00000010642	0	2.69615	-2.5159	0.036356	NA	TRUE	0	0	NA	NA	NA	NA	0	2.8858	-2.2132	0.031921	NA	TRUE	2	5	4	0	0	0	0	0	0	53.0912	131.944	110.567	0	0	0	0	0	0	chr2	43644187	43647182	+	2995	251	exon:43644188-43644297,exon:43644946-43645086	HW1,HW2,HW3	2,5,4	GFRA2	GDNF/GAS1||Glial cell line-derived neurotrophic factor receptor alpha 2||Glial cell line-derived neurotrophic factor receptor, alpha 1/2||Glial cell line-derived neurotrophic factor receptor	--
novel_circ_0008741	ENSOARG00000002894	6.57078	6.4883	0.052268	0.95137	0.99585	FALSE	5.41813	3.17621	0.31234	0.60657	0.99665	FALSE	4.23978	6.98389	-0.50949	0.5233	0.9047	FALSE	10	4	12	0	5	8	0	7	10	265.456	105.555	331.702	0	217.354	269.515	0	326.067	418.2	chr3	68927887	68931685	+	3798	347	exon:68927888-68928095,exon:68931547-68931685	HW1,HW2,HW3,HC2,HC3,HG2,HG3	10,4,12,5,8,7,10	RTN4	Reticulon	GO:0007399//GO:0007413//GO:0010634//GO:0021801//GO:0030308//GO:0030517//GO:0033601//GO:0050821//GO:0051292//GO:0051897//GO:0051960//GO:0060317//GO:0071786//GO:0071787//GO:1990809//GO:2000172
novel_circ_0008748	ENSOARG00000004097	11.4265	18.0732	-0.59478	0.35167	0.88789	FALSE	9.35112	13.6516	-0.37619	0.50672	0.99665	FALSE	18.0863	19.3236	-0.076274	0.90282	0.98368	FALSE	10	38	26	5	31	12	4	11	13	265.456	1002.77	718.689	356.964	1347.59	404.272	319.668	512.391	543.66	chr3	70202368	70209929	+	7561	384	exon:70202369-70202593,exon:70209771-70209929	HW1,HW2,HW3,HC1,HC2,HC3,HG1,HG2,HG3	10,38,26,5,31,12,4,11,13	-	Ankyrin repeat-containing domain||Ankyrin repeat||SOCS protein, C-terminal	GO:0016567//GO:0035556
novel_circ_0008749	ENSOARG00000004097	4.65308	4.72574	0.023709	0.97874	0.99585	FALSE	3.81055	0.853437	0.56276	0.30835	0.99665	FALSE	1.13346	5.07674	-1.4716	0.11738	0.60597	FALSE	9	4	6	0	3	0	0	8	4	238.911	105.555	165.851	0	130.412	0	0	372.648	167.28	chr3	70240740	70246685	+	5945	198	exon:70246488-70246685	HW1,HW2,HW3,HC2,HG2,HG3	9,4,6,3,8,4	-	Ankyrin repeat-containing domain||Ankyrin repeat||SOCS protein, C-terminal	GO:0016567//GO:0035556
novel_circ_0005598	ENSOARG00000012241	1.15354	6.37058	-1.8139	0.074726	0.59714	FALSE	0.961798	0	0.25585	0.44709	0.99665	FALSE	0	6.80548	-3.1978	0.0013471	0.04664	TRUE	11	12	3	0	0	0	0	0	3	292.002	316.664	82.9256	0	0	0	0	0	125.46	chr22	44492683	44499107	-	6424	286	exon:44492684-44492879,exon:44494346-44494435	HW1,HW2,HW3,HG3	11,12,3,3	ADAM12	Peptidase M12B, ADAM/reprolysin||ADAM, cysteine-rich||Epidermal growth factor-like domain||Peptidase M12B, propeptide||Blood coagulation inhibitor, Disintegrin	GO:0006508//GO:0045766
novel_circ_0011430	ENSOARG00000003519	10.1164	15.0656	-0.50819	0.39223	0.90903	FALSE	8.28772	11.7796	-0.35582	0.53044	0.99665	FALSE	15.6328	16.1646	-0.0083439	0.98823	0.9977	FALSE	16	20	25	6	9	30	3	10	12	424.73	527.774	691.047	428.357	391.236	1010.68	239.751	465.81	501.84	chr7	99111007	99128569	-	17562	454	exon:99111008-99111145,exon:99114471-99114534,exon:99121747-99121919,exon:99128491-99128569	HW1,HW2,HW3,HC1,HC2,HC3,HG1,HG2,HG3	16,20,25,6,9,30,3,10,12	TTC7B	Tetratricopeptide TPR2||Tetratricopeptide repeat-containing domain||Tetratricopeptide repeat	GO:0046854//GO:0072659
novel_circ_0006826	ENSOARG00000007352	24.7345	24.5328	0.0019478	0.9966	0.99829	FALSE	20.1029	24.1145	-0.23481	0.59457	0.99665	FALSE	31.889	26.2468	0.27592	0.5363	0.90768	FALSE	29	44	27	17	23	46	18	18	21	769.823	1161.1	746.331	1213.68	999.826	1549.71	1438.5	838.457	878.22	chr2	149180391	149197342	+	16951	388	exon:149180392-149180602,exon:149192651-149192716,exon:149195751-149195795,exon:149197277-149197342	HW1,HW2,HW3,HC1,HC2,HC3,HG1,HG2,HG3	29,44,27,17,23,46,18,18,21	BAZ2B	DDT domain, subgroup||Bromodomain||Methyl-CpG DNA binding||DNA-binding domain||Zinc finger, PHD-type||DDT domain superfamily||DDT domain||Zinc finger, PHD-finger||Zinc finger, FYVE/PHD-type	--
novel_circ_0006824	ENSOARG00000007352	2.32167	2.48872	-0.025421	0.97965	NA	FALSE	1.90986	1.51112	0.091761	0.86929	0.99665	FALSE	2.01497	2.67564	-0.22259	0.81167	0.97148	FALSE	4	2	4	0	3	3	0	3	3	106.182	52.7774	110.567	0	130.412	101.068	0	139.743	125.46	chr2	149180391	149186819	+	6428	366	exon:149180392-149180602,exon:149186550-149186642,exon:149186758-149186819	HW1,HW2,HW3,HC2,HC3,HG2,HG3	4,2,4,3,3,3,3	BAZ2B	DDT domain, subgroup||Bromodomain||Methyl-CpG DNA binding||DNA-binding domain||Zinc finger, PHD-type||DDT domain superfamily||DDT domain||Zinc finger, PHD-finger||Zinc finger, FYVE/PHD-type	--
novel_circ_0006823	ENSOARG00000007352	6.31739	6.10373	0.011661	0.98757	0.9971	FALSE	5.10257	7.77218	-0.38317	0.5169	0.99665	FALSE	10.2236	6.51802	0.54365	0.40777	0.84605	FALSE	7	13	5	8	8	9	6	5	3	185.819	343.053	138.209	571.143	347.766	303.204	479.501	232.905	125.46	chr2	149139566	149145503	+	5937	194	exon:149145310-149145503	HW1,HW2,HW3,HC1,HC2,HC3,HG1,HG2,HG3	7,13,5,8,8,9,6,5,3	BAZ2B	DDT domain, subgroup||Bromodomain||Methyl-CpG DNA binding||DNA-binding domain||Zinc finger, PHD-type||DDT domain superfamily||DDT domain||Zinc finger, PHD-finger||Zinc finger, FYVE/PHD-type	--
novel_circ_0006822	ENSOARG00000007352	3.39399	1.51104	0.91363	0.36757	NA	FALSE	2.76341	2.82648	-0.04144	0.94534	0.99665	FALSE	3.77797	1.62894	0.87334	0.36698	0.82456	FALSE	4	0	2	0	3	9	2	3	3	106.182	0	55.2837	0	130.412	303.204	159.834	139.743	125.46	chr2	149116875	149145503	+	28628	147	exon:149116876-149117022	HW1,HW3,HC2,HC3,HG1,HG2,HG3	4,2,3,9,2,3,3	BAZ2B	DDT domain, subgroup||Bromodomain||Methyl-CpG DNA binding||DNA-binding domain||Zinc finger, PHD-type||DDT domain superfamily||DDT domain||Zinc finger, PHD-finger||Zinc finger, FYVE/PHD-type	--
novel_circ_0011436	ENSOARG00000003572	4.24424	11.4947	-1.1732	0.17718	0.77494	FALSE	3.51285	2.73776	0.12575	0.83224	0.99665	FALSE	3.65211	12.3903	-1.3802	0.074326	0.49404	FALSE	12	6	28	0	5	6	0	3	8	318.547	158.332	773.972	0	217.354	202.136	0	139.743	334.56	chr7	99346990	99384347	-	37357	412	exon:99346991-99347094,exon:99349797-99349880,exon:99381429-99381536,exon:99384232-99384347	HW1,HW2,HW3,HC2,HC3,HG2,HG3	12,6,28,5,6,3,8	RPS6KA5	Serine/threonine/dual specificity protein kinase, catalytic domain||AGC-kinase, C-terminal||Protein kinase-like domain||Ribosomal protein S6 kinase II||Lipopolysaccharide kinase||Aminoglycoside phosphotransferase||Protein kinase, C-terminal||Serine-threonine/tyrosine-protein kinase catalytic domain||Tyrosine-protein kinase, catalytic domain||Protein kinase domain	GO:0006355//GO:0006468//GO:0016310//GO:0016572//GO:0033129//GO:0035066//GO:0035556//GO:0043987//GO:0043988//GO:0043990//GO:0045892//GO:0045944//GO:0051092//GO:0070498
novel_circ_0006820	ENSOARG00000007220	1.92256	4.94825	-0.98211	0.34529	0.88789	FALSE	1.603	2.80301	-0.21667	0.69075	0.99665	FALSE	3.7361	5.30165	-0.34017	0.68501	0.94975	FALSE	11	6	3	0	6	5	0	0	5	292.002	158.332	82.9256	0	260.824	168.447	0	0	209.1	chr2	148818926	148826401	-	7475	360	exon:148818927-148819096,exon:148826212-148826401	HW1,HW2,HW3,HC2,HC3,HG3	11,6,3,6,5,5	2022-03-07	Zinc finger, RING-CH-type||Zinc finger, C3HC4 RING-type	GO:0002643//GO:0008284//GO:0042130//GO:0043518//GO:0050821//GO:0051865//GO:1901799//GO:1902166//GO:1902916
novel_circ_0004263	ENSOARG00000008308	7.54241	5.1555	0.49745	0.50415	0.94943	FALSE	6.18176	4.72911	0.1804	0.7689	0.99665	FALSE	6.29686	5.51547	0.19606	0.80551	0.97148	FALSE	7	9	5	0	12	6	4	3	11	185.819	237.498	138.209	0	521.648	202.136	319.668	139.743	460.02	chr1	253183629	253223969	+	40340	505	exon:253183630-253183729,exon:253185551-253185685,exon:253223538-253223647,exon:253223810-253223969	HW1,HW2,HW3,HC2,HC3,HG1,HG2,HG3	7,9,5,12,6,4,3,11	RYK	Tyrosine-protein kinase, catalytic domain||Protein kinase-like domain||Protein kinase domain||WIF domain||Serine-threonine/tyrosine-protein kinase catalytic domain||Serine/threonine/dual specificity protein kinase, catalytic domain	GO:0006468//GO:0007409//GO:0007411//GO:0016055//GO:0022038//GO:0030182//GO:0031175//GO:0043410//GO:0048705//GO:0048843//GO:0050919//GO:0071679
novel_circ_0000219	ENSOARG00000012298	6.49442	8.85921	-0.37983	0.58091	0.95143	FALSE	5.30531	7.07467	-0.21827	0.71594	0.99665	FALSE	9.28192	9.48296	-0.073803	0.90926	0.98377	FALSE	14	14	8	9	4	9	2	8	6	371.639	369.442	221.135	642.536	173.883	303.204	159.834	372.648	250.92	chr10	32152737	32155578	-	2841	305	exon:32152738-32152808,exon:32154660-32154726,exon:32154859-32154903,exon:32155457-32155578	HW1,HW2,HW3,HC1,HC2,HC3,HG1,HG2,HG3	14,14,8,9,4,9,2,8,6	PAN3	Serine/threonine/dual specificity protein kinase, catalytic domain||Protein kinase-like domain||Protein kinase domain	GO:0000288//GO:0000289//GO:0000290//GO:0006397//GO:0006468//GO:0006605//GO:0010606//GO:0090503
novel_circ_0007510	n/a	3.38913	1.76274	0.74328	0.46122	NA	FALSE	2.76799	0.438454	0.65603	0.2386	0.99665	FALSE	0.587669	1.90348	-0.75436	0.46488	NA	FALSE	3	0	4	0	0	2	2	2	4	79.6369	0	110.567	0	0	67.3786	159.834	93.1619	167.28	chr2	52048137	52053703	-	5566	348	intergenic_region:52048138-52048373,intergenic_region:52053592-52053703	HW1,HW3,HC3,HG1,HG2,HG3	3,4,2,2,2,4	--	--	--
novel_circ_0004266	ENSOARG00000008308	2.38724	7.21419	-1.4016	0.11589	0.71011	FALSE	1.91238	5.31498	-0.67122	0.27292	0.99665	FALSE	6.98554	7.75788	-0.1634	0.81208	0.97148	FALSE	10	6	13	6	4	7	3	2	0	265.456	158.332	359.344	428.357	173.883	235.825	239.751	93.1619	0	chr1	253199553	253215126	+	15573	171	exon:253199554-253199654,exon:253215057-253215126	HW1,HW2,HW3,HC1,HC2,HC3,HG1,HG2	10,6,13,6,4,7,3,2	RYK	Tyrosine-protein kinase, catalytic domain||Protein kinase-like domain||Protein kinase domain||WIF domain||Serine-threonine/tyrosine-protein kinase catalytic domain||Serine/threonine/dual specificity protein kinase, catalytic domain	GO:0006468//GO:0007409//GO:0007411//GO:0016055//GO:0022038//GO:0030182//GO:0031175//GO:0043410//GO:0048705//GO:0048843//GO:0050919//GO:0071679
novel_circ_0007512	ENSOARG00000012072	3.38913	0	3.1806	0.007219	NA	TRUE	2.76799	0	0.91535	0.08668	0.99665	FALSE	0	0	NA	NA	NA	NA	0	0	0	0	0	0	2	2	4	0	0	0	0	0	0	159.834	93.1619	167.28	chr2	52904287	52922307	-	18020	91	exon:52904288-52904378	HG1,HG2,HG3	2,2,4	UNC13B	Calcium-dependent secretion activator||Mammalian uncoordinated homology 13, subgroup, domain 2||C2 domain||Protein kinase C-like, phorbol ester/diacylglycerol-binding domain	GO:0007268//GO:0007528//GO:0016081//GO:0016082//GO:0031914//GO:0035249//GO:0035556//GO:0043065//GO:0048172//GO:0050714//GO:0060384//GO:0071333//GO:0090382//GO:1900426
novel_circ_0010695	ENSOARG00000014880	1.93716	5.89586	-1.2618	0.16779	0.77494	FALSE	1.58926	4.49157	-0.54001	0.36196	0.99665	FALSE	6.00279	6.31702	0.0082239	0.99174	0.9977	FALSE	4	10	10	0	5	14	0	3	2	106.182	263.887	276.419	0	217.354	471.65	0	139.743	83.64	chr6	88783855	88784788	+	933	304	exon:88783856-88784036,exon:88784666-88784788	HW1,HW2,HW3,HC2,HC3,HG2,HG3	4,10,10,5,14,3,2	MTHFD2L	Tetrahydrofolate dehydrogenase/cyclohydrolase, NAD(P)-binding domain||Tetrahydrofolate dehydrogenase/cyclohydrolase, catalytic domain||Tetrahydrofolate dehydrogenase/cyclohydrolase	GO:0055114
novel_circ_0000178	ENSOARG00000010627	5.7254	10.0151	-0.6993	0.35382	0.88789	FALSE	4.66411	4.15164	0.12252	0.84118	0.99665	FALSE	5.45048	10.6902	-0.8869	0.21223	0.71688	FALSE	15	21	5	5	3	5	2	8	4	398.184	554.163	138.209	356.964	130.412	168.447	159.834	372.648	167.28	chr10	26570635	26592574	-	21939	248	exon:26570636-26570782,exon:26589017-26589117	HW1,HW2,HW3,HC1,HC2,HC3,HG1,HG2,HG3	15,21,5,5,3,5,2,8,4	NBEA	Armadillo-type fold||Domain of unknown function DUF1088||Concanavalin A-like lectin/glucanase domain||WD40 repeat||BEACH domain||WD40-repeat-containing domain	GO:0008104
novel_circ_0008181	ENSOARG00000019356	3.1053	4.48868	-0.38576	0.68223	0.97356	FALSE	2.53731	2.45328	0.0090834	0.98753	0.99665	FALSE	3.27429	4.8261	-0.36067	0.671	0.9481	FALSE	9	3	6	0	4	6	0	6	2	238.911	79.1661	165.851	0	173.883	202.136	0	279.486	83.64	chr3	181947054	181950085	-	3031	282	exon:181947055-181947195,exon:181949945-181950085	HW1,HW2,HW3,HC2,HC3,HG2,HG3	9,3,6,4,6,6,2	FGD4	Dbl homology (DH) domain||Zinc finger, FYVE/PHD-type||FYVE zinc finger||Zinc finger, FYVE-related||Pleckstrin homology domain	GO:0035023
novel_circ_0008186	ENSOARG00000019356	1.07232	2.51782	-0.63952	0.59809	NA	FALSE	0.853558	3.49395	-0.61167	0.2854	0.99665	FALSE	4.56898	2.72711	0.47191	0.6262	0.93672	FALSE	0	0	10	5	3	2	2	0	0	0	0	276.419	356.964	130.412	67.3786	159.834	0	0	chr3	181969380	181972328	-	2948	198	exon:181969854-181969912,exon:181972190-181972328	HW3,HC1,HC2,HC3,HG1	10,5,3,2,2	FGD4	Dbl homology (DH) domain||Zinc finger, FYVE/PHD-type||FYVE zinc finger||Zinc finger, FYVE-related||Pleckstrin homology domain	GO:0035023
novel_circ_0005643	ENSOARG00000014146	5.00247	6.93279	-0.4599	0.53562	0.95143	FALSE	4.04375	5.22234	-0.22573	0.71013	0.99665	FALSE	6.89588	7.44468	-0.093783	0.88855	0.98136	FALSE	8	8	12	4	6	8	5	3	3	212.365	211.11	331.702	285.572	260.824	269.515	399.584	139.743	125.46	chr22	9317497	9340191	+	22694	89	exon:9317498-9317542,exon:9323987-9324030	HW1,HW2,HW3,HC1,HC2,HC3,HG1,HG2,HG3	8,8,12,4,6,8,5,3,3	-	Dual specificity phosphatase, catalytic domain||Protein-tyrosine phosphatase-like||Bifunctional phosphatidylinositol trisphosphate phosphatase/dual specificity phosphatase PTEN||Protein-tyrosine phosphatase, catalytic||Protein-tyrosine/Dual specificity phosphatase||Protein-tyrosine phosphatase, receptor/non-receptor type||C2 domain||Tensin phosphatase, lipid phosphatase domain||Tensin phosphatase…	GO:0008285//GO:0016311//GO:0035335//GO:0046855//GO:0046856
novel_circ_0011344	ENSOARG00000001738	0	1.46678	-1.6422	0.17101	NA	FALSE	0	3.42674	-1.0306	0.063253	0.99665	FALSE	4.50309	1.56456	1.0894	0.23104	0.74119	FALSE	3	3	0	4	2	5	0	0	0	79.6369	79.1661	0	285.572	86.9414	168.447	0	0	0	chr7	83265810	83273329	-	7519	416	exon:83265811-83265921,exon:83270581-83270651,exon:83271206-83271261,exon:83273152-83273329	HW1,HW2,HC1,HC2,HC3	3,3,4,2,5	NEK9	GOLD||Regulator of chromosome condensation 1/beta-lactamase-inhibitor protein II||Serine/threonine/dual specificity protein kinase, catalytic domain||Protein kinase-like domain||Serine-threonine/tyrosine-protein kinase catalytic domain||Regulator of chromosome condensation, RCC1||Tyrosine-protein kinase, catalytic domain||Protein kinase domain	GO:0006468
novel_circ_0011345	ENSOARG00000001834	115.557	11.2137	3.1594	4.03e-08	1.79e-05	TRUE	93.2262	69.0062	0.38135	0.3546	0.99665	FALSE	90.6755	12.068	2.7286	2.68e-08	1.42e-05	TRUE	15	8	22	74	81	61	126	66	58	398.184	211.11	608.121	5283.07	3521.13	2055.05	10069.5	3074.34	2425.56	chr7	83711068	83713867	+	2799	283	exon:83711069-83711210,exon:83713727-83713867	HW1,HW2,HW3,HC1,HC2,HC3,HG1,HG2,HG3	15,8,22,74,81,61,126,66,58	-	Major facilitator superfamily||Major facilitator superfamily domain	GO:0055085
novel_circ_0001529	ENSOARG00000019053	1.54778	5.65906	-1.4671	0.1089	0.69006	FALSE	1.27324	2.10355	-0.21066	0.70308	0.99665	FALSE	2.81248	6.06089	-0.77907	0.34534	0.81536	FALSE	7	9	7	0	2	7	0	2	2	185.819	237.498	193.493	0	86.9414	235.825	0	93.1619	83.64	chr13	59833975	59857609	+	23634	236	exon:59855370-59855456,exon:59857461-59857609	HW1,HW2,HW3,HC2,HC3,HG2,HG3	7,9,7,2,7,2,2	-	Serine/threonine/dual specificity protein kinase, catalytic domain||Aminoglycoside phosphotransferase||Protein kinase domain||Protein kinase-like domain||Tyrosine-protein kinase, catalytic domain||Serine-threonine/tyrosine-protein kinase catalytic domain	GO:0006468
novel_circ_0003637	ENSOARG00000015056	3.98598	4.47387	-0.19333	0.83812	0.97643	FALSE	3.20187	2.86826	0.03136	0.9573	0.99665	FALSE	3.82009	4.80586	-0.20802	0.80383	0.97148	FALSE	8	4	6	0	7	4	6	0	2	212.365	105.555	165.851	0	304.295	134.757	479.501	0	83.64	chr1	128618520	128628562	+	10042	234	exon:128626937-128627011,exon:128628404-128628562	HW1,HW2,HW3,HC2,HC3,HG1,HG3	8,4,6,7,4,6,2	APP	Amyloidogenic glycoprotein, E2 domain||Amyloidogenic glycoprotein, heparin-binding||Amyloidogenic glycoprotein, copper-binding||Amyloidogenic glycoprotein||Amyloidogenic glycoprotein, extracellular||Amyloidogenic glycoprotein, amyloid-beta peptide||Proteinase inhibitor I2, Kunitz metazoa||Beta-amyloid precursor protein C-terminal	GO:0001934//GO:0001967//GO:0002265//GO:0006378//GO:0006417//GO:0006468//GO:0006878//GO:0006897//GO:0006979//GO:0007176//GO:0007399//GO:0007409//GO:0007611//GO:0007612//GO:0007617//GO:0007626//GO:0008088//GO:0008203//GO:0008285//GO:0008344//GO:0008542//GO:0009987//GO:0010468//GO:0010628//GO:0010629//GO:0010800//GO:0010951//GO:0010971//GO:0014005//GO:0016199//GO:0016322//GO:0016358//GO:0030198//GO:…
novel_circ_0005641	ENSOARG00000014098	4.54753	5.91085	-0.31772	0.6747	0.96996	FALSE	3.72521	3.11096	0.091236	0.88126	0.99665	FALSE	4.1558	6.3336	-0.41307	0.60006	0.93027	FALSE	7	9	8	0	4	9	2	3	6	185.819	237.498	221.135	0	173.883	303.204	159.834	139.743	250.92	chr22	9194534	9198670	-	4136	300	exon:9194535-9194735,exon:9198572-9198670	HW1,HW2,HW3,HC2,HC3,HG1,HG2,HG3	7,9,8,4,9,2,3,6	ATAD1	P-loop containing nucleoside triphosphate hydrolase||AAA+ ATPase domain||DNA helicase, Holliday junction RuvB type, N-terminal||ATPase, AAA-type, core	GO:0002092//GO:0007612//GO:0007613//GO:0051967
novel_circ_0007995	ENSOARG00000019820	7.78988	4.69576	0.66926	0.37569	0.90766	FALSE	6.38244	3.86912	0.44731	0.46358	0.99665	FALSE	5.05456	5.04358	-0.071513	0.92906	0.98413	FALSE	3	6	10	6	2	3	3	6	10	79.6369	158.332	276.419	428.357	86.9414	101.068	239.751	279.486	418.2	chr3	144632757	144655466	+	22709	345	exon:144632758-144632929,exon:144655294-144655466	HW1,HW2,HW3,HC1,HC2,HC3,HG1,HG2,HG3	3,6,10,6,2,3,3,6,10	GXYLT1	Nucleotide-diphospho-sugar transferases||Glycosyl transferase, family 8	GO:0016266
novel_circ_0007996	ENSOARG00000019820	3.00948	1.25891	0.87518	0.43339	NA	FALSE	2.44281	0.876908	0.37932	0.49369	0.99665	FALSE	1.17534	1.36355	-0.048694	0.96215	NA	FALSE	0	0	5	0	0	4	2	3	2	0	0	138.209	0	0	134.757	159.834	139.743	83.64	chr3	144641489	144645692	+	4203	378	exon:144641490-144641615,exon:144645441-144645692	HW3,HC3,HG1,HG2,HG3	5,4,2,3,2	GXYLT1	Nucleotide-diphospho-sugar transferases||Glycosyl transferase, family 8	GO:0016266
novel_circ_0004811	ENSOARG00000018397	0	2.74067	-2.5105	0.036864	NA	TRUE	0	1.70687	-0.36551	0.35149	0.99665	FALSE	2.26693	2.94469	-0.22801	0.8156	0.97148	FALSE	6	2	3	0	6	0	0	0	0	159.274	52.7774	82.9256	0	260.824	0	0	0	0	chr1	77399562	77421654	+	22092	389	exon:77399563-77399676,exon:77403784-77403871,exon:77418545-77418595,exon:77421519-77421654	HW1,HW2,HW3,HC2	6,2,3,6	SLC30A7	Cation efflux protein	GO:0006812//GO:0006829//GO:0032119//GO:0055085//GO:0098655
novel_circ_0006912	ENSOARG00000011027	22.3667	20.6071	0.11071	0.83292	0.97643	FALSE	18.1723	18.8831	-0.057513	0.90063	0.99665	FALSE	24.9876	22.1148	0.17798	0.72583	0.9637	FALSE	43	20	20	11	27	29	15	20	17	1141.46	527.774	552.837	785.322	1173.71	976.99	1198.75	931.619	710.94	chr2	174473173	174476999	-	3826	366	exon:174473174-174473401,exon:174476862-174476999	HW1,HW2,HW3,HC1,HC2,HC3,HG1,HG2,HG3	43,20,20,11,27,29,15,20,17	RAB3GAP1	-	GO:0007420//GO:0010628//GO:0021854//GO:0034389//GO:0043010//GO:0043087//GO:0043547//GO:0048172//GO:0060079//GO:0060325//GO:0061646//GO:0097051//GO:1903061//GO:1903233//GO:1903373//GO:2000786
novel_circ_0006917	ENSOARG00000011027	0	1.73328	-2.0429	0.09218	NA	FALSE	0	1.73034	-0.50257	0.25784	0.99665	FALSE	2.3088	1.85934	0.28235	0.7668	0.96796	FALSE	3	2	2	0	3	4	0	0	0	79.6369	52.7774	55.2837	0	130.412	134.757	0	0	0	chr2	174625282	174645932	-	20650	419	exon:174625283-174625448,exon:174628149-174628268,exon:174645800-174645932	HW1,HW2,HW3,HC2,HC3	3,2,2,3,4	RAB3GAP1	-	GO:0007420//GO:0010628//GO:0021854//GO:0034389//GO:0043010//GO:0043087//GO:0043547//GO:0048172//GO:0060079//GO:0060325//GO:0061646//GO:0097051//GO:1903061//GO:1903233//GO:1903373//GO:2000786
novel_circ_0008344	ENSOARG00000020855	2.32167	3.99941	-0.56957	0.56191	0.95143	FALSE	1.90986	1.44587	0.10533	0.84954	0.99665	FALSE	1.93098	4.31191	-0.75841	0.40599	0.84605	FALSE	4	2	10	0	2	4	0	3	3	106.182	52.7774	276.419	0	86.9414	134.757	0	139.743	125.46	chr3	202059702	202061447	-	1745	343	exon:202059703-202059847,exon:202061250-202061447	HW1,HW2,HW3,HC2,HC3,HG2,HG3	4,2,10,2,4,3,3	CREBL2	Basic-leucine zipper domain	GO:0006355
novel_circ_0010321	ENSOARG00000005891	0	5.22904	-3.2676	0.0049235	NA	TRUE	0	1.75969	-0.48506	0.26881	0.99665	FALSE	2.29638	5.62766	-1.0737	0.22092	0.73358	FALSE	6	4	11	3	0	2	0	0	0	159.274	105.555	304.061	214.179	0	67.3786	0	0	0	chr6	44003575	44011367	-	7792	328	exon:44003576-44003743,exon:44011208-44011367	HW1,HW2,HW3,HC1,HC3	6,4,11,3,2	DHX15	DEAD/DEAH box helicase domain||P-loop containing nucleoside triphosphate hydrolase||Helicase superfamily 1/2, ATP-binding domain||Domain of unknown function DUF1605||Helicase, C-terminal||Helicase-associated domain	--
novel_circ_0008342	ENSOARG00000020830	1.92256	6.4883	-1.3112	0.19098	0.7879	FALSE	1.603	1.00741	0.13084	0.79116	0.99665	FALSE	1.34331	6.98389	-1.7093	0.049415	0.40001	TRUE	10	4	12	0	2	2	0	0	5	265.456	105.555	331.702	0	86.9414	67.3786	0	0	209.1	chr3	201771446	201774332	+	2886	320	exon:201771447-201771585,exon:201774152-201774332	HW1,HW2,HW3,HC2,HC3,HG3	10,4,12,2,2,5	HEBP1	SOUL haem-binding protein||Regulatory factor, effector binding domain	--
novel_circ_0010324	ENSOARG00000006164	3.93015	3.02208	0.29889	0.75923	0.975	FALSE	3.19019	2.85779	0.080061	0.89495	0.99665	FALSE	3.74745	3.25789	0.1187	0.90067	0.98368	FALSE	8	0	4	4	0	5	3	3	3	212.365	0	110.567	285.572	0	168.447	239.751	139.743	125.46	chr6	44309012	44326114	-	17102	309	exon:44309013-44309120,exon:44324122-44324160,exon:44325953-44326114	HW1,HW3,HC1,HC3,HG1,HG2,HG3	8,4,4,5,3,3,3	CCDC149	Coiled-coil domain-containing protein 149-A	--
novel_circ_0010329	ENSOARG00000006856	28.2619	54.7252	-0.89277	0.096191	0.66657	FALSE	22.9816	25.0612	-0.10593	0.83261	0.99665	FALSE	33.2752	58.615	-0.74739	0.095205	0.5625	FALSE	88	80	54	10	31	54	10	44	15	2336.01	2111.1	1492.66	713.929	1347.59	1819.22	799.169	2049.56	627.3	chr6	44737719	44738468	+	749	357	exon:44737720-44737995,exon:44738388-44738468	HW1,HW2,HW3,HC1,HC2,HC3,HG1,HG2,HG3	88,80,54,10,31,54,10,44,15	ZCCHC4	Zinc finger, GRF-type||Zinc finger, DHHC-type, palmitoyltransferase||Protein-lysine N-methyltransferase Efm5	GO:0032259
novel_circ_0000377	ENSOARG00000015532	4.31467	2.74041	0.55422	0.52338	0.95143	FALSE	3.51079	0.876908	0.60293	0.29867	0.99665	FALSE	1.17534	2.95018	-0.74059	0.45378	0.86955	FALSE	3	2	6	0	0	4	3	3	4	79.6369	52.7774	165.851	0	0	134.757	239.751	139.743	167.28	chr11	10773128	10773831	+	703	357	exon:10773129-10773377,exon:10773724-10773831	HW1,HW2,HW3,HC3,HG1,HG2,HG3	3,2,6,4,3,3,4	INTS2	-	GO:0016180
novel_circ_0004815	ENSOARG00000019347	34.3014	7.76211	1.9682	0.00296	0.084157	TRUE	27.9202	17.9598	0.52473	0.27338	0.99665	FALSE	23.6432	8.36585	1.3529	0.024649	0.28966	TRUE	12	3	16	18	16	25	28	13	37	318.547	79.1661	442.27	1285.07	695.531	842.233	2237.67	605.552	1547.34	chr1	7850154	7852142	+	1988	314	intron:7850155-7850315,intron:7851990-7852142	HW1,HW2,HW3,HC1,HC2,HC3,HG1,HG2,HG3	12,3,16,18,16,25,28,13,37	NGEF	Variant SH3 domain||SH3 domain||Dbl homology (DH) domain||Pleckstrin homology domain	GO:0035023
novel_circ_0004679	ENSOARG00000014549	2.70132	4.62205	-0.57733	0.54922	0.95143	FALSE	2.23503	0.876908	0.28608	0.57878	0.99665	FALSE	1.17534	4.93505	-1.2982	0.17197	0.67349	FALSE	2	11	6	0	0	4	0	2	5	53.0912	290.276	165.851	0	0	134.757	0	93.1619	209.1	chr1	62854790	62856975	-	2185	302	exon:62854791-62854923,exon:62856807-62856975	HW1,HW2,HW3,HC3,HG2,HG3	2,11,6,4,2,5	ODF2L	t-SNARE	GO:1902018
novel_circ_0004670	n/a	3.47035	5.21502	-0.42867	0.66088	0.96865	FALSE	2.87623	1.09613	0.32907	0.53785	0.99665	FALSE	1.46917	5.59094	-1.2249	0.19519	0.70595	FALSE	14	5	2	0	0	5	0	2	7	371.639	131.944	55.2837	0	0	168.447	0	93.1619	292.74	chr1	61277743	61283756	-	6013	150	intergenic_region:61283607-61283756	HW1,HW2,HW3,HC3,HG2,HG3	14,5,2,5,2,7	--	--	--
novel_circ_0005817	ENSOARG00000001534	0	2.99246	-2.6138	0.029183	NA	TRUE	0	0	NA	NA	NA	NA	0	3.2174	-2.3192	0.024367	NA	TRUE	6	2	4	0	0	0	0	0	0	159.274	52.7774	110.567	0	0	0	0	0	0	chr23	42648174	42649933	-	1759	425	exon:42648175-42648388,exon:42649723-42649933	HW1,HW2,HW3	6,2,4	PIEZO2	Piezo family	GO:0055085
novel_circ_0003501	ENSOARG00000004448	6.00436	11.4208	-0.83853	0.24404	0.85391	FALSE	4.89937	7.11058	-0.33483	0.57226	0.99665	FALSE	9.37833	12.2854	-0.35383	0.57529	0.92092	FALSE	9	11	26	6	8	10	4	3	7	238.911	290.276	718.689	428.357	347.766	336.893	319.668	139.743	292.74	chr1	104175906	104201083	-	25177	282	exon:104175907-104176086,exon:104200982-104201083	HW1,HW2,HW3,HC1,HC2,HC3,HG1,HG2,HG3	9,11,26,6,8,10,4,3,7	ASH1L	AT hook, DNA-binding motif||Post-SET domain||Zinc finger, PHD-type||Bromodomain||Bromo adjacent homology (BAH) domain||SET domain||AWS domain||Zinc finger, FYVE/PHD-type||Zinc finger, PHD-finger	GO:0001501//GO:0002674//GO:0007338//GO:0009791//GO:0010468//GO:0030317//GO:0032259//GO:0032635//GO:0043124//GO:0043409//GO:0045944//GO:0046697//GO:0048733//GO:0050728//GO:0051568//GO:0061038//GO:0097676//GO:1903699//GO:1903709
novel_circ_0010100	ENSOARG00000006830	2.30708	3.24415	-0.31922	0.7677	0.975	FALSE	1.9236	1.42239	0.07995	0.86641	0.99665	FALSE	1.88911	3.49194	-0.57018	0.55613	0.91555	FALSE	5	2	6	0	5	0	0	0	6	132.728	52.7774	165.851	0	217.354	0	0	0	250.92	chr5	9755294	9758171	-	2877	547	exon:9755295-9755368,exon:9755461-9755620,exon:9757774-9757928,exon:9758014-9758171	HW1,HW2,HW3,HC2,HG3	5,2,6,5,6	IL27RA	Fibronectin type III	--
novel_circ_0010106	ENSOARG00000018505	7.48552	7.15538	0.042087	0.95135	0.99585	FALSE	6.05062	6.34586	-0.044805	0.94044	0.99665	FALSE	8.37073	7.66776	0.11005	0.8697	0.97514	FALSE	11	10	8	6	3	13	6	8	3	292.002	263.887	221.135	428.357	130.412	437.961	479.501	372.648	125.46	chr5	99396957	99398402	+	1445	257	exon:99396958-99397112,exon:99398301-99398402	HW1,HW2,HW3,HC1,HC2,HC3,HG1,HG2,HG3	11,10,8,6,3,13,6,8,3	PPIP5K2	Histidine phosphatase superfamily||Histidine phosphatase superfamily, clade-2	GO:0016310
novel_circ_0006202	ENSOARG00000007254	0	3.43694	-2.8177	0.017608	NA	TRUE	0	0.438454	-0.21007	0.5041	0.99665	FALSE	0.587669	3.6782	-1.5302	0.11877	0.60648	FALSE	4	6	4	0	0	2	0	0	0	106.182	158.332	110.567	0	0	67.3786	0	0	0	chr25	28613115	28615775	+	2660	266	intron:28613116-28613332,intron:28615727-28615775	HW1,HW2,HW3,HC3	4,6,4,2	MCU	Coiled-coil domain containing protein 109, C-terminal	GO:0006851//GO:0019722//GO:0032024//GO:0036444//GO:0042593//GO:0051259//GO:0051560//GO:0051561
novel_circ_0010217	ENSOARG00000008236	3.40859	5.91093	-0.66774	0.45008	0.93715	FALSE	2.74967	2.98633	-0.041379	0.94527	0.99665	FALSE	3.93352	6.33177	-0.59588	0.42872	0.85462	FALSE	8	9	7	3	2	5	2	6	0	212.365	237.498	193.493	214.179	86.9414	168.447	159.834	279.486	0	chr6	17338490	17348913	-	10423	504	exon:17338491-17338580,exon:17341716-17341842,exon:17346383-17346540,exon:17348785-17348913	HW1,HW2,HW3,HC1,HC2,HC3,HG1,HG2	8,9,7,3,2,5,2,6	HADH	Glycerol-3-phosphate dehydrogenase, NAD-dependent, N-terminal||6-phosphogluconate dehydrogenase C-terminal domain-like||Pyridine nucleotide-disulphide oxidoreductase, NAD-binding domain||3-hydroxyacyl-CoA dehydrogenase, C-terminal||3-hydroxyacyl-CoA dehydrogenase, NAD binding||Alanine dehydrogenase/pyridine nucleotide transhydrogenase, NAD(H)-binding domain	GO:0006631//GO:0055114
novel_circ_0010749	ENSOARG00000002026	3.00948	2.69615	0.1244	0.89149	0.9805	FALSE	2.44281	1.97304	0.071393	0.8999	0.99665	FALSE	2.64451	2.8858	-0.010483	0.99135	0.9977	FALSE	2	5	4	0	0	9	2	3	2	53.0912	131.944	110.567	0	0	303.204	159.834	139.743	83.64	chr6	97464407	97464872	+	465	305	exon:97464408-97464561,exon:97464722-97464872	HW1,HW2,HW3,HC3,HG1,HG2,HG3	2,5,4,9,2,3,2	COPS4	Proteasome component (PCI) domain	--
novel_circ_0010748	ENSOARG00000002026	4.98787	3.98477	0.24691	0.78956	0.975	FALSE	4.05749	1.31536	0.43295	0.43775	0.99665	FALSE	1.76301	4.288	-0.78758	0.40468	0.84605	FALSE	5	3	8	0	0	6	5	0	6	132.728	79.1661	221.135	0	0	202.136	399.584	0	250.92	chr6	97458493	97464872	+	6379	303	exon:97458494-97458645,exon:97464722-97464872	HW1,HW2,HW3,HC3,HG1,HG3	5,3,8,6,5,6	COPS4	Proteasome component (PCI) domain	--
novel_circ_0010218	ENSOARG00000008236	8.70462	10.4583	-0.27012	0.69974	0.975	FALSE	7.01494	8.20867	-0.16184	0.78084	0.99665	FALSE	10.8294	11.2517	-0.050342	0.934	0.98577	FALSE	14	8	20	7	8	13	9	7	3	371.639	211.11	552.837	499.75	347.766	437.961	719.252	326.067	125.46	chr6	17346382	17348913	-	2531	287	exon:17346383-17346540,exon:17348785-17348913	HW1,HW2,HW3,HC1,HC2,HC3,HG1,HG2,HG3	14,8,20,7,8,13,9,7,3	HADH	Glycerol-3-phosphate dehydrogenase, NAD-dependent, N-terminal||6-phosphogluconate dehydrogenase C-terminal domain-like||Pyridine nucleotide-disulphide oxidoreductase, NAD-binding domain||3-hydroxyacyl-CoA dehydrogenase, C-terminal||3-hydroxyacyl-CoA dehydrogenase, NAD binding||Alanine dehydrogenase/pyridine nucleotide transhydrogenase, NAD(H)-binding domain	GO:0006631//GO:0055114
novel_circ_0005811	ENSOARG00000000971	4.45172	2.48872	0.65932	0.49569	0.94632	FALSE	3.63071	3.86912	-0.022242	0.97084	0.99665	FALSE	5.05456	2.67564	0.65559	0.43898	0.86057	FALSE	4	2	4	6	2	3	4	0	6	106.182	52.7774	110.567	428.357	86.9414	101.068	319.668	0	250.92	chr23	41848908	41850453	+	1545	341	exon:41848909-41849106,exon:41850311-41850453	HW1,HW2,HW3,HC1,HC2,HC3,HG1,HG3	4,2,4,6,2,3,4,6	ANKRD12	Ankyrin repeat-containing domain||Ankyrin repeat	--
novel_circ_0002858	ENSOARG00000010343	1.15354	4.14794	-1.2901	0.22775	NA	FALSE	0.961798	2.17468	-0.23961	0.63944	0.99665	FALSE	2.84217	4.43378	-0.55963	0.53288	0.90625	FALSE	2	9	6	3	3	0	0	0	3	53.0912	237.498	165.851	214.179	130.412	0	0	0	125.46	chr18	13279358	13285143	-	5785	259	exon:13279359-13279483,exon:13285010-13285143	HW1,HW2,HW3,HC1,HC2,HG3	2,9,6,3,3,3	-	Chromo domain-like||P-loop containing nucleoside triphosphate hydrolase||Helicase superfamily 1/2, ATP-binding domain||SNF2-related||Helicase, C-terminal||Chromo/chromo shadow domain||Chromo domain	GO:0006974//GO:0007517//GO:0060218
novel_circ_0002852	n/a	9.5646	15.1998	-0.64033	0.27199	0.87307	FALSE	7.75522	4.43416	0.5167	0.38149	0.99665	FALSE	5.8464	16.2553	-1.3414	0.029471	0.31822	TRUE	19	28	15	4	4	7	7	9	6	504.367	738.884	414.628	285.572	173.883	235.825	559.418	419.229	250.92	chr18	1324604	1386808	-	62204	447	intergenic_region:1324605-1324748,intergenic_region:1334074-1334147,intergenic_region:1380967-1381011,intergenic_region:1384275-1384394,intergenic_region:1386745-1386808	HW1,HW2,HW3,HC1,HC2,HC3,HG1,HG2,HG3	19,28,15,4,4,7,7,9,6	--	--	--
novel_circ_0005615	ENSOARG00000013080	0	2.2074	-2.303	0.056811	NA	FALSE	0	0	NA	NA	NA	NA	0	2.36062	-1.9975	0.052921	NA	FALSE	3	4	2	0	0	0	0	0	0	79.6369	105.555	55.2837	0	0	0	0	0	0	chr22	45418061	45438561	+	20500	207	exon:45418062-45418159,exon:45438453-45438561	HW1,HW2,HW3	3,4,2	DOCK1	Variant SH3 domain||SH3 domain||Dedicator of cytokinesis C-terminal	GO:0002244//GO:0007010//GO:0007264//GO:0016477//GO:0043547
novel_circ_0005617	ENSOARG00000013080	4.64821	5.37766	-0.13743	0.87315	0.9805	FALSE	3.81513	3.55529	0.066105	0.9141	0.99665	FALSE	4.68917	5.7477	-0.261	0.72663	0.96415	FALSE	5	11	6	3	4	5	0	7	5	132.728	290.276	165.851	214.179	173.883	168.447	0	326.067	209.1	chr22	45424587	45438561	+	13974	244	exon:45430050-45430184,exon:45438453-45438561	HW1,HW2,HW3,HC1,HC2,HC3,HG2,HG3	5,11,6,3,4,5,7,5	DOCK1	Variant SH3 domain||SH3 domain||Dedicator of cytokinesis C-terminal	GO:0002244//GO:0007010//GO:0007264//GO:0016477//GO:0043547
novel_circ_0005611	ENSOARG00000013080	1.16814	1.48141	-0.18441	0.87315	NA	FALSE	0.948057	1.00741	-0.018083	0.96911	0.99665	FALSE	1.34331	1.58846	-0.091442	0.92685	NA	FALSE	2	2	2	0	2	2	0	3	0	53.0912	52.7774	55.2837	0	86.9414	67.3786	0	139.743	0	chr22	45398195	45411717	+	13522	539	exon:45398196-45398321,exon:45403067-45403191,exon:45410286-45410389,exon:45411534-45411717	HW1,HW2,HW3,HC2,HC3,HG2	2,2,2,2,2,3	DOCK1	Variant SH3 domain||SH3 domain||Dedicator of cytokinesis C-terminal	GO:0002244//GO:0007010//GO:0007264//GO:0016477//GO:0043547
novel_circ_0005610	ENSOARG00000013080	16.7225	24.3844	-0.52681	0.25977	0.85975	FALSE	13.6164	15.0179	-0.1252	0.80492	0.99665	FALSE	19.8969	26.1231	-0.34857	0.46905	0.87228	FALSE	32	37	30	7	25	22	11	12	16	849.46	976.382	829.256	499.75	1086.77	741.165	879.086	558.971	669.12	chr22	45375120	45385694	+	10574	596	exon:45375121-45375176,exon:45377649-45377745,exon:45380948-45381096,exon:45384505-45384640,exon:45385537-45385694	HW1,HW2,HW3,HC1,HC2,HC3,HG1,HG2,HG3	32,37,30,7,25,22,11,12,16	DOCK1	Variant SH3 domain||SH3 domain||Dedicator of cytokinesis C-terminal	GO:0002244//GO:0007010//GO:0007264//GO:0016477//GO:0043547
novel_circ_0005618	ENSOARG00000013080	8.94722	5.92601	0.51343	0.48835	0.94632	FALSE	7.2202	4.06095	0.50184	0.40518	0.99665	FALSE	5.34272	6.34652	-0.24203	0.74344	0.96568	FALSE	12	8	4	4	5	4	8	9	3	318.547	211.11	110.567	285.572	217.354	134.757	639.335	419.229	125.46	chr22	45438452	45491775	+	53323	287	exon:45438453-45438561,exon:45488860-45488930,exon:45491669-45491775	HW1,HW2,HW3,HC1,HC2,HC3,HG1,HG2,HG3	12,8,4,4,5,4,8,9,3	DOCK1	Variant SH3 domain||SH3 domain||Dedicator of cytokinesis C-terminal	GO:0002244//GO:0007010//GO:0007264//GO:0016477//GO:0043547
novel_circ_0006004	ENSOARG00000018633	74.3561	57.08	0.37043	0.29535	0.88789	FALSE	60.5345	59.1364	0.030377	0.92916	0.99665	FALSE	78.0926	61.1213	0.34057	0.36442	0.82283	FALSE	76	91	65	41	92	68	50	52	71	2017.47	2401.37	1796.72	2927.11	3999.3	2290.87	3995.84	2422.21	2969.22	chr24	2046630	2055789	+	9159	507	exon:2046631-2046894,exon:2054755-2054899,exon:2055692-2055789	HW1,HW2,HW3,HC1,HC2,HC3,HG1,HG2,HG3	76,91,65,41,92,68,50,52,71	PDPK1	Serine/threonine/dual specificity protein kinase, catalytic domain||Protein kinase domain||Tyrosine-protein kinase, catalytic domain||Protein kinase-like domain||Serine-threonine/tyrosine-protein kinase catalytic domain	GO:0003323//GO:0006468//GO:0006469//GO:0006972//GO:0007173//GO:0010518//GO:0010594//GO:0010667//GO:0016477//GO:0018107//GO:0019722//GO:0030512//GO:0032148//GO:0032869//GO:0034122//GO:0035556//GO:0043122//GO:0043304//GO:0043536//GO:0045766//GO:0051281//GO:0071364//GO:0097191//GO:1903078//GO:1903672//GO:2000352
novel_circ_0006007	ENSOARG00000016442	6.24696	2.20713	1.257	0.16363	0.77438	FALSE	5.10463	3.27081	0.36846	0.546	0.99665	FALSE	4.31134	2.36611	0.64259	0.46954	0.87228	FALSE	0	4	5	3	3	5	3	5	7	0	105.555	138.209	214.179	130.412	168.447	239.751	232.905	292.74	chr24	20810949	20815893	-	4944	508	exon:20810950-20811094,exon:20813370-20813505,exon:20814355-20814443,exon:20815756-20815893	HW2,HW3,HC1,HC2,HC3,HG1,HG2,HG3	4,5,3,3,5,3,5,7	USP31	Peptidase C19, ubiquitin carboxyl-terminal hydrolase||Ubiquitin specific protease domain	GO:0006511//GO:0016579
novel_circ_0009761	n/a	0	2.68142	-2.4975	0.037911	NA	TRUE	0	0	NA	NA	NA	NA	0	2.86373	-2.1962	0.033294	NA	TRUE	2	6	3	0	0	0	0	0	0	53.0912	158.332	82.9256	0	0	0	0	0	0	chr5	27662292	27678343	-	16051	111	intergenic_region:27662293-27662362,intergenic_region:27667867-27667907	HW1,HW2,HW3	2,6,3	--	--	--
novel_circ_0006000	ENSOARG00000015933	1.16814	2.42982	-0.6195	0.59954	NA	FALSE	0.948057	4.05899	-0.70036	0.2359	0.99665	FALSE	5.36082	2.58736	0.81216	0.3431	0.81536	FALSE	4	6	0	3	5	6	0	3	0	106.182	158.332	0	214.179	217.354	202.136	0	139.743	0	chr24	20140775	20145198	+	4423	401	exon:20140776-20140966,exon:20144989-20145198	HW1,HW2,HC1,HC2,HC3,HG2	4,6,3,5,6,3	METTL9	Methyltransferase type 11||DREV methyltransferase||S-adenosyl-L-methionine-dependent methyltransferase||Methyltransferase type 12	--
novel_circ_0009763	ENSOARG00000018810	47.9501	59.8184	-0.3026	0.42693	0.92748	FALSE	39.082	29.8947	0.33967	0.38279	0.99665	FALSE	39.5531	64.1849	-0.66056	0.085897	0.53704	FALSE	73	76	93	18	41	47	23	50	42	1937.83	2005.54	2570.69	1285.07	1782.3	1583.4	1838.09	2329.05	1756.44	chr5	27831027	27837378	+	6351	414	exon:27831028-27831184,exon:27832778-27832892,exon:27837237-27837378	HW1,HW2,HW3,HC1,HC2,HC3,HG1,HG2,HG3	73,76,93,18,41,47,23,50,42	CEP120	Domain of unknown function DUF3668||C2 domain	GO:0000226//GO:0007098//GO:0008283//GO:0010825//GO:0021987//GO:0022008//GO:0022027//GO:0030953//GO:0032880//GO:0032886//GO:0045724//GO:1903724
novel_circ_0009762	ENSOARG00000018810	9.35226	13.1845	-0.4336	0.52392	0.95143	FALSE	7.64194	9.33288	-0.18261	0.76364	0.99665	FALSE	12.4674	14.0956	-0.10816	0.88239	0.9799	FALSE	7	28	19	0	12	27	3	11	9	185.819	738.884	525.196	0	521.648	909.612	239.751	512.391	376.38	chr5	27831027	27832892	+	1865	272	exon:27831028-27831184,exon:27832778-27832892	HW1,HW2,HW3,HC2,HC3,HG1,HG2,HG3	7,28,19,12,27,3,11,9	CEP120	Domain of unknown function DUF3668||C2 domain	GO:0000226//GO:0007098//GO:0008283//GO:0010825//GO:0021987//GO:0022008//GO:0022027//GO:0030953//GO:0032880//GO:0032886//GO:0045724//GO:1903724
novel_circ_0008067	ENSOARG00000003359	3.00948	1.21491	0.9823	0.34366	NA	FALSE	2.44281	2.80301	-0.10105	0.86678	0.99665	FALSE	3.7361	1.29368	1.0555	0.27579	0.77628	FALSE	2	3	0	0	6	5	2	3	2	53.0912	79.1661	0	0	260.824	168.447	159.834	139.743	83.64	chr3	155163762	155189488	-	25726	361	exon:155163763-155163834,exon:155164107-155164213,exon:155189307-155189488	HW1,HW2,HC2,HC3,HG1,HG2,HG3	2,3,6,5,2,3,2	TBK1	Serine-threonine/tyrosine-protein kinase catalytic domain||Protein kinase domain||Protein kinase-like domain||Tyrosine-protein kinase, catalytic domain||Serine/threonine/dual specificity protein kinase, catalytic domain	GO:0002218//GO:0006468//GO:0010629//GO:0016239//GO:0018105//GO:0018107//GO:0032727//GO:0032728//GO:0043123//GO:0044565//GO:0045359//GO:0045944//GO:0050830//GO:1904417
novel_circ_0000190	ENSOARG00000010917	0	2.97738	-2.591	0.030819	NA	TRUE	0	0	NA	NA	NA	NA	0	3.20265	-2.3005	0.025598	NA	TRUE	2	3	7	0	0	0	0	0	0	53.0912	79.1661	193.493	0	0	0	0	0	0	chr10	28638252	28651716	-	13464	432	exon:28638253-28638413,exon:28646561-28646700,exon:28648973-28649021,exon:28651635-28651716	HW1,HW2,HW3	2,3,7	PDS5B	Armadillo-type fold	GO:0007064//GO:0008285//GO:0042127
novel_circ_0009160	ENSOARG00000009409	0	1.71847	-2.0377	0.09302	NA	FALSE	0	0.657681	-0.23336	0.4764	0.99665	FALSE	0.881503	1.8391	-0.51361	0.61428	NA	FALSE	2	3	2	0	0	3	0	0	0	53.0912	79.1661	55.2837	0	0	101.068	0	0	0	chr4	26427991	26441630	-	13639	313	exon:26427992-26428080,exon:26441320-26441421,exon:26441509-26441630	HW1,HW2,HW3,HC3	2,3,2,3	SNX13	Phox-associated domain||Sorting nexin, C-terminal||RGS domain||PX-associated, sorting nexin 13||Phox homologous domain	GO:0006886//GO:0043547
novel_circ_0000195	ENSOARG00000011408	3.77364	5.1257	-0.37382	0.65642	0.96865	FALSE	3.08859	3.06918	-0.016798	0.977	0.99665	FALSE	4.11368	5.47865	-0.23561	0.79775	0.97148	FALSE	3	11	7	0	0	14	2	2	5	79.6369	290.276	193.493	0	0	471.65	159.834	93.1619	209.1	chr10	29028872	29029476	-	604	269	exon:29028873-29029043,exon:29029379-29029476	HW1,HW2,HW3,HC3,HG1,HG2,HG3	3,11,7,14,2,2,5	FRY	-	GO:0043086//GO:1904428
novel_circ_0001359	ENSOARG00000008810	24.8618	25.9837	-0.069967	0.88231	0.9805	FALSE	20.232	13.3782	0.46528	0.34238	0.99665	FALSE	17.6958	27.8863	-0.60571	0.20074	0.71236	FALSE	35	31	39	8	20	19	19	13	25	929.097	818.05	1078.03	571.143	869.414	640.097	1518.42	605.552	1045.5	chr13	29409257	29440886	-	31629	621	exon:29409258-29409338,exon:29414491-29414561,exon:29427283-29427362,exon:29428234-29428307,exon:29435069-29435242,exon:29436877-29436937,exon:29440807-29440886	HW1,HW2,HW3,HC1,HC2,HC3,HG1,HG2,HG3	35,31,39,8,20,19,19,13,25	MINDY3	-	GO:0006508//GO:0071108
novel_circ_0000196	ENSOARG00000011408	7.93666	4.94825	0.6183	0.4114	0.91572	FALSE	6.4932	2.19619	0.75366	0.21967	0.99665	FALSE	2.90214	5.30165	-0.65031	0.45491	0.86981	FALSE	11	6	3	2	0	6	4	5	10	292.002	158.332	82.9256	142.786	0	202.136	319.668	232.905	418.2	chr10	29059909	29060791	-	882	404	exon:29059910-29060056,exon:29060535-29060791	HW1,HW2,HW3,HC1,HC3,HG1,HG2,HG3	11,6,3,2,6,4,5,10	FRY	-	GO:0043086//GO:1904428
novel_circ_0001354	ENSOARG00000008389	0	6.23661	-3.4748	0.0024866	0.078452	TRUE	0	0	NA	NA	NA	NA	0	6.70935	-3.199	0.0013282	0.04664	TRUE	11	4	10	0	0	0	0	0	0	292.002	105.555	276.419	0	0	0	0	0	0	chr13	29234291	29242584	-	8293	316	exon:29234292-29234497,exon:29239557-29239609,exon:29242528-29242584	HW1,HW2,HW3	11,4,10	ITGA8	Integrin alpha-2||FG-GAP repeat||Integrin alpha chain||Integrin alpha chain, C-terminal cytoplasmic region, conserved site||Integrin alpha beta-propellor	GO:0001656//GO:0001822//GO:0007155//GO:0007160//GO:0007229//GO:0007613//GO:0030030//GO:0030198//GO:0030511//GO:0034446//GO:0042472//GO:0045184//GO:0048333//GO:0048745//GO:2000721
novel_circ_0001357	ENSOARG00000008810	22.357	24.1916	-0.11409	0.79442	0.975	FALSE	18.1814	8.84092	0.81128	0.10557	0.99665	FALSE	11.6871	25.9369	-1.0664	0.031829	0.32659	TRUE	33	33	32	6	11	14	15	18	19	876.005	870.827	884.54	428.357	478.178	471.65	1198.75	838.457	794.58	chr13	29389019	29440886	-	51867	446	exon:29389020-29389092,exon:29409258-29409338,exon:29414491-29414561,exon:29427283-29427362,exon:29436877-29436937,exon:29440807-29440886	HW1,HW2,HW3,HC1,HC2,HC3,HG1,HG2,HG3	33,33,32,6,11,14,15,18,19	MINDY3	-	GO:0006508//GO:0071108
novel_circ_0001350	ENSOARG00000008187	1.84134	8.51772	-1.8293	0.052129	0.52247	FALSE	1.49476	1.22664	0.049975	0.92535	0.99665	FALSE	1.63715	9.17849	-1.8233	0.031964	0.32659	TRUE	15	3	16	0	2	3	2	0	2	398.184	79.1661	442.27	0	86.9414	101.068	159.834	0	83.64	chr13	28864782	28871043	-	6261	321	exon:28864783-28864875,exon:28870816-28871043	HW1,HW2,HW3,HC2,HC3,HG1,HG3	15,3,16,2,3,2,2	FAM171A1	Uncharacterised protein family FAM171	--
novel_circ_0008060	ENSOARG00000002947	15.2098	9.00647	0.70997	0.28659	0.88202	FALSE	12.4305	13.0644	-0.061862	0.90751	0.99665	FALSE	17.3304	9.70367	0.77312	0.22452	0.73358	FALSE	14	4	18	5	22	21	6	15	16	371.639	105.555	497.554	356.964	956.355	707.476	479.501	698.714	669.12	chr3	154337081	154358143	-	21062	314	exon:154337082-154337159,exon:154338775-154338883,exon:154358017-154358143	HW1,HW2,HW3,HC1,HC2,HC3,HG1,HG2,HG3	14,4,18,5,22,21,6,15,16	MSRB3	Peptide methionine sulphoxide reductase MrsB||Mss4-like	GO:0006979//GO:0030091//GO:0055114
novel_circ_0009611	ENSOARG00000018880	8.08831	2.22221	1.6401	0.037209	0.43427	TRUE	6.59938	6.29892	0.060427	0.91853	0.99665	FALSE	8.28698	2.38086	1.4692	0.056839	0.42569	FALSE	4	3	2	6	9	5	5	5	9	106.182	79.1661	55.2837	428.357	391.236	168.447	399.584	232.905	376.38	chr5	106090072	106098828	+	8756	386	exon:106090073-106090275,exon:106097533-106097647,exon:106098761-106098828	HW1,HW2,HW3,HC1,HC2,HC3,HG1,HG2,HG3	4,3,2,6,9,5,5,5,9	MAN2A1	Glycosyl hydrolase family 38, C-terminal||Galactose mutarotase-like domain||Glycoside hydrolase/deacetylase, beta/alpha-barrel||Glycoside hydrolase, families 57/38, central domain||Glycoside hydrolase, family 38, central domain||Glycoside hydrolase family 38, N-terminal domain	GO:0001701//GO:0001889//GO:0005975//GO:0006013//GO:0006491//GO:0007005//GO:0007033//GO:0007585//GO:0008152//GO:0048286//GO:0050769//GO:0060042
novel_circ_0009341	n/a	15.5738	2.88911	2.1175	0.0075206	0.14502	TRUE	12.65	14.9715	-0.18548	0.71032	0.99665	FALSE	19.7278	3.06839	2.2934	0.0011138	0.044095	TRUE	3	9	0	14	14	22	11	13	12	79.6369	237.498	0	999.5	608.59	741.165	879.086	605.552	501.84	chr4	59613948	59614478	+	530	313	intergenic_region:59613949-59614010,intergenic_region:59614228-59614478	HW1,HW2,HC1,HC2,HC3,HG1,HG2,HG3	3,9,14,14,22,11,13,12	--	--	--
novel_circ_0009340	ENSOARG00000015154	1.55751	2.71096	-0.53409	0.6231	NA	FALSE	1.26408	1.73426	-0.084096	0.86768	0.99665	FALSE	2.2726	2.90604	-0.31779	0.73276	0.96529	FALSE	3	4	4	2	3	0	0	4	0	79.6369	105.555	110.567	142.786	130.412	0	0	186.324	0	chr4	5795935	5828945	+	33010	150	exon:5795936-5796085	HW1,HW2,HW3,HC1,HC2,HG2	3,4,4,2,3,4	ZPBP	Zona-pellucida-binding	GO:0007339
novel_circ_0006134	ENSOARG00000003900	7.62744	7.95446	-0.075189	0.91868	0.98769	FALSE	6.16596	7.70301	-0.22524	0.69916	0.99665	FALSE	10.1758	8.56126	0.22938	0.72889	0.96474	FALSE	6	7	19	6	7	14	7	6	4	159.274	184.721	525.196	428.357	304.295	471.65	559.418	279.486	167.28	chr25	13143861	13146692	+	2831	333	exon:13143862-13143943,exon:13145792-13145865,exon:13146516-13146692	HW1,HW2,HW3,HC1,HC2,HC3,HG1,HG2,HG3	6,7,19,6,7,14,7,6,4	BMS1	Elongation factor, GTP-binding domain||Ribosome biogenesis protein BMS1/TSR1, C-terminal||AARP2CN||P-loop containing nucleoside triphosphate hydrolase	GO:0042254
novel_circ_0009617	ENSOARG00000009535	6.57458	17.8374	-1.2555	0.12772	0.73914	FALSE	5.29409	4.8413	0.036867	0.95163	0.99665	FALSE	6.4646	19.1187	-1.2765	0.070325	0.47793	FALSE	41	20	11	0	7	13	5	10	0	1088.37	527.774	304.061	0	304.295	437.961	399.584	465.81	0	chr5	10629564	10630096	-	532	532	exon:10629565-10630096	HW1,HW2,HW3,HC2,HC3,HG1,HG2	41,20,11,7,13,5,10	NFIX	MAD homology 1, Dwarfin-type||CTF transcription factor/nuclear factor 1, DNA-binding domain||CTF transcription factor/nuclear factor 1||CTF transcription factor/nuclear factor 1, N-terminal	GO:0000122//GO:0006260//GO:0006351//GO:0006355//GO:0045944
novel_circ_0009616	ENSOARG00000018880	2.14464	2.45927	-0.21667	0.84451	NA	FALSE	1.70712	1.22664	0.080527	0.87309	0.99665	FALSE	1.63715	2.6315	-0.40044	0.67269	0.9481	FALSE	4	4	2	0	2	3	4	0	0	106.182	105.555	55.2837	0	86.9414	101.068	319.668	0	0	chr5	106150914	106165927	+	15013	455	exon:106150915-106151048,exon:106156484-106156609,exon:106165733-106165927	HW1,HW2,HW3,HC2,HC3,HG1	4,4,2,2,3,4	MAN2A1	Glycosyl hydrolase family 38, C-terminal||Galactose mutarotase-like domain||Glycoside hydrolase/deacetylase, beta/alpha-barrel||Glycoside hydrolase, families 57/38, central domain||Glycoside hydrolase, family 38, central domain||Glycoside hydrolase family 38, N-terminal domain	GO:0001701//GO:0001889//GO:0005975//GO:0006013//GO:0006491//GO:0007005//GO:0007033//GO:0007585//GO:0008152//GO:0048286//GO:0050769//GO:0060042
novel_circ_0009586	ENSOARG00000009535	1.94689	3.27404	-0.44767	0.70242	NA	FALSE	1.5801	2.54592	-0.20079	0.72311	0.99665	FALSE	3.36395	3.52694	-0.037529	0.96738	0.99319	FALSE	10	0	3	2	2	5	0	5	0	265.456	0	82.9256	142.786	86.9414	168.447	0	232.905	0	chr5	10581527	10583859	-	2332	396	exon:10581528-10581664,exon:10582744-10582864,exon:10583369-10583443,exon:10583797-10583859	HW1,HW3,HC1,HC2,HC3,HG2	10,3,2,2,5,5	NFIX	MAD homology 1, Dwarfin-type||CTF transcription factor/nuclear factor 1, DNA-binding domain||CTF transcription factor/nuclear factor 1||CTF transcription factor/nuclear factor 1, N-terminal	GO:0000122//GO:0006260//GO:0006351//GO:0006355//GO:0045944
novel_circ_0000991	ENSOARG00000001850	4.30007	2.71096	0.53355	0.5772	0.95143	FALSE	3.52453	3.46461	0.0066927	0.99124	0.99665	FALSE	4.5814	2.90604	0.53607	0.51199	0.90011	FALSE	3	4	4	2	6	4	3	0	7	79.6369	105.555	110.567	142.786	260.824	134.757	239.751	0	292.74	chr12	48963219	48968912	+	5693	249	exon:48963220-48963322,exon:48967230-48967268,exon:48968806-48968912	HW1,HW2,HW3,HC1,HC2,HC3,HG1,HG3	3,4,4,2,6,4,3,7	GNB1	WD40-repeat-containing domain||WD40 repeat||G-protein, beta subunit||G-protein beta WD-40 repeat	GO:0007165//GO:0007186//GO:0007200//GO:0008283//GO:0050909//GO:0060041
novel_circ_0000990	n/a	4.17275	4.42926	-0.062885	0.93891	0.99574	FALSE	3.39545	3.17621	0.01957	0.97443	0.99665	FALSE	4.23978	4.7488	-0.061067	0.9413	0.9858	FALSE	3	7	8	0	5	8	2	5	3	79.6369	184.721	221.135	0	217.354	269.515	159.834	232.905	125.46	chr12	48953074	48974016	+	20942	317	intergenic_region:48953075-48953125,intergenic_region:48963220-48963322,intergenic_region:48973854-48974016	HW1,HW2,HW3,HC2,HC3,HG1,HG2,HG3	3,7,8,5,8,2,5,3	--	--	--
novel_circ_0000992	ENSOARG00000001850	4.23831	5.61471	-0.38405	0.66788	0.96865	FALSE	3.39797	3.52134	-0.0030135	0.99589	0.99722	FALSE	4.57465	5.99833	-0.40237	0.6389	0.93672	FALSE	5	12	6	7	0	2	5	4	0	132.728	316.664	165.851	499.75	0	67.3786	399.584	186.324	0	chr12	48963219	48974016	+	10797	249	exon:48963220-48963322,exon:48967230-48967268,exon:48968806-48968912	HW1,HW2,HW3,HC1,HC3,HG1,HG2	5,12,6,7,2,5,4	GNB1	WD40-repeat-containing domain||WD40 repeat||G-protein, beta subunit||G-protein beta WD-40 repeat	GO:0007165//GO:0007186//GO:0007200//GO:0008283//GO:0050909//GO:0060041
novel_circ_0004450	ENSOARG00000015604	28.1088	55.1229	-0.90948	0.064123	0.55884	FALSE	23.0615	21.6572	0.049749	0.92931	0.99665	FALSE	28.9099	59.1377	-0.90531	0.12447	0.60829	FALSE	72	70	81	3	16	72	7	27	36	1911.28	1847.21	2238.99	214.179	695.531	2425.63	559.418	1257.69	1505.52	chr1	273553966	273596954	-	42988	568	exon:273553967-273554122,exon:273592828-273593004,exon:273596720-273596954	HW1,HW2,HW3,HC1,HC2,HC3,HG1,HG2,HG3	72,70,81,3,16,72,7,27,36	SATB1	Lambda repressor-like, DNA-binding domain||Homeobox domain||Homeodomain-like||CUT domain	GO:0000122//GO:0006325//GO:0006338//GO:0006355//GO:0008544//GO:0016571//GO:0042110//GO:0043367//GO:0043374//GO:0050798//GO:0060004
novel_circ_0001132	ENSOARG00000009633	49.1741	90.4987	-0.85491	0.01519	0.24277	TRUE	40.0418	50.8337	-0.31912	0.38521	0.99665	FALSE	67.3655	97.0965	-0.49435	0.18026	0.67862	FALSE	121	113	132	26	66	94	26	50	41	3212.02	2981.92	3648.73	1856.21	2869.07	3166.8	2077.84	2329.05	1714.62	chr12	68716250	68720208	+	3958	644	exon:68716251-68716672,exon:68718085-68718142,exon:68720045-68720208	HW1,HW2,HW3,HC1,HC2,HC3,HG1,HG2,HG3	121,113,132,26,66,94,26,50,41	ANGEL2	Endonuclease/exonuclease/phosphatase	GO:0045930//GO:0070935
novel_circ_0004453	ENSOARG00000015604	21.0198	24.5619	-0.18981	0.78688	0.975	FALSE	17.3844	13.386	0.20655	0.73356	0.99665	FALSE	17.8825	26.2983	-0.45034	0.49712	0.8908	FALSE	25	42	33	0	17	39	4	7	42	663.64	1108.33	912.182	0	739.002	1313.88	319.668	326.067	1756.44	chr1	273591054	273596954	-	5900	663	exon:273591055-273591178,exon:273591939-273592065,exon:273592828-273593004,exon:273596720-273596954	HW1,HW2,HW3,HC2,HC3,HG1,HG2,HG3	25,42,33,17,39,4,7,42	SATB1	Lambda repressor-like, DNA-binding domain||Homeobox domain||Homeodomain-like||CUT domain	GO:0000122//GO:0006325//GO:0006338//GO:0006355//GO:0008544//GO:0016571//GO:0042110//GO:0043367//GO:0043374//GO:0050798//GO:0060004
novel_circ_0004455	ENSOARG00000015796	4.3098	10.83	-1.1446	0.17904	0.77494	FALSE	3.51537	3.90502	-0.076109	0.90128	0.99665	FALSE	5.15097	11.5124	-0.985	0.19602	0.70666	FALSE	5	34	6	3	6	4	3	2	5	132.728	897.216	165.851	214.179	260.824	134.757	239.751	93.1619	209.1	chr1	275377952	275401935	+	23983	275	exon:275400365-275400457,exon:275401754-275401935	HW1,HW2,HW3,HC1,HC2,HC3,HG1,HG2,HG3	5,34,6,3,6,4,3,2,5	KAT2B	PCAF, N-terminal||GNAT domain||Bromodomain||Acyl-CoA N-acyltransferase	GO:0006338//GO:0006355//GO:0006473//GO:0008285//GO:0010835//GO:0016573//GO:0018076//GO:0018393//GO:0018394//GO:0032869//GO:0035948//GO:0043966//GO:0043970//GO:0045736//GO:0045893//GO:0045944//GO:0046600
novel_circ_0002739	ENSOARG00000013244	46.73	56.6189	-0.2646	0.4993	0.94632	FALSE	37.9983	28.9108	0.34245	0.38571	0.99665	FALSE	38.2517	60.75	-0.62947	0.099942	0.5751	FALSE	73	71	85	18	36	49	25	53	33	1937.83	1873.6	2349.56	1285.07	1564.95	1650.78	1997.92	2468.79	1380.06	chr17	62670907	62672930	-	2023	312	exon:62670908-62671020,exon:62671916-62671994,exon:62672811-62672930	HW1,HW2,HW3,HC1,HC2,HC3,HG1,HG2,HG3	73,71,85,18,36,49,25,53,33	SPPL3	Peptidase A22B, signal peptide peptidase||Presenilin/signal peptide peptidase	GO:0006508//GO:0007204//GO:0032092//GO:0033619//GO:0035307//GO:0050852//GO:0070886
novel_circ_0002737	ENSOARG00000010578	13.9254	7.15494	0.86758	0.17493	0.77494	FALSE	11.2869	16.5068	-0.39715	0.46335	0.99665	FALSE	21.6887	7.67691	1.3308	0.028411	0.31311	TRUE	6	10	13	17	24	10	13	7	11	159.274	263.887	359.344	1213.68	1043.3	336.893	1038.92	326.067	460.02	chr17	61913011	61918521	-	5510	543	exon:61913012-61913107,exon:61913879-61913964,exon:61915415-61915527,exon:61916911-61917008,exon:61917779-61917854,exon:61918448-61918521	HW1,HW2,HW3,HC1,HC2,HC3,HG1,HG2,HG3	6,10,13,17,24,10,13,7,11	MAPKAPK5	Protein kinase-like domain||Tyrosine-protein kinase, catalytic domain||Protein kinase domain||Serine-threonine/tyrosine-protein kinase catalytic domain||Lipopolysaccharide kinase||Serine/threonine/dual specificity protein kinase, catalytic domain	GO:0006417//GO:0006468//GO:0007265//GO:0032212//GO:0046777//GO:0051973//GO:0090400//GO:1904355
novel_circ_0004459	ENSOARG00000015796	35.9319	36.5927	-0.033855	0.94608	0.99585	FALSE	29.1156	24.3547	0.19061	0.67186	0.99665	FALSE	32.3281	39.0677	-0.23619	0.63881	0.93672	FALSE	40	80	30	9	37	45	28	32	22	1061.82	2111.1	829.256	642.536	1608.42	1516.02	2237.67	1490.59	920.04	chr1	275400364	275401935	+	1571	275	exon:275400365-275400457,exon:275401754-275401935	HW1,HW2,HW3,HC1,HC2,HC3,HG1,HG2,HG3	40,80,30,9,37,45,28,32,22	KAT2B	PCAF, N-terminal||GNAT domain||Bromodomain||Acyl-CoA N-acyltransferase	GO:0006338//GO:0006355//GO:0006473//GO:0008285//GO:0010835//GO:0016573//GO:0018076//GO:0018393//GO:0018394//GO:0032869//GO:0035948//GO:0043966//GO:0043970//GO:0045736//GO:0045893//GO:0045944//GO:0046600
novel_circ_0005107	ENSOARG00000018718	2.24045	3.49611	-0.52548	0.59724	0.95475	FALSE	1.80162	0.438454	0.34451	0.47736	0.99665	FALSE	0.587669	3.76099	-1.5257	0.12232	0.60648	FALSE	7	2	5	0	0	2	2	3	0	185.819	52.7774	138.209	0	0	67.3786	159.834	139.743	0	chr20	48284545	48294182	-	9637	292	exon:48284546-48284677,exon:48294023-48294182	HW1,HW2,HW3,HC3,HG1,HG2	7,2,5,2,2,3	-	Phenylalanyl-tRNA synthetase	GO:0006432//GO:0043039
novel_circ_0002730	ENSOARG00000009565	1.15354	2.23676	-0.60075	0.59468	NA	FALSE	0.961798	0	0.25585	0.44709	0.99665	FALSE	0	2.40659	-1.9935	0.053368	NA	FALSE	2	2	5	0	0	0	0	0	3	53.0912	52.7774	138.209	0	0	0	0	0	125.46	chr17	61442853	61453591	-	10738	237	exon:61442854-61442967,exon:61453469-61453591	HW1,HW2,HW3,HG3	2,2,5,3	PTPN11	Protein-tyrosine/Dual specificity phosphatase||Protein-tyrosine phosphatase-like||Protein-tyrosine phosphatase, non-receptor type-6, -11||Protein-tyrosine phosphatase, catalytic||SH2 domain||Protein-tyrosine phosphatase, receptor/non-receptor type	GO:0000077//GO:0000187//GO:0006470//GO:0006629//GO:0006641//GO:0007173//GO:0007229//GO:0007409//GO:0007420//GO:0007507//GO:0009755//GO:0009967//GO:0016311//GO:0021697//GO:0030220//GO:0032528//GO:0032728//GO:0032755//GO:0032760//GO:0033277//GO:0033628//GO:0033629//GO:0035264//GO:0035265//GO:0035335//GO:0035855//GO:0036302//GO:0038127//GO:0040014//GO:0042445//GO:0042593//GO:0043254//GO:0045931//GO:…
novel_circ_0002598	ENSOARG00000006748	4.67254	7.24426	-0.45706	0.66016	0.96865	FALSE	3.79223	3.37197	0.050283	0.92938	0.99665	FALSE	4.49174	7.78921	-0.58992	0.4655	0.87228	FALSE	17	4	8	0	8	5	0	12	0	451.276	105.555	221.135	0	347.766	168.447	0	558.971	0	chr17	43037474	43041243	+	3769	414	exon:43037475-43037580,exon:43038132-43038271,exon:43041076-43041243	HW1,HW2,HW3,HC2,HC3,HG2	17,4,8,8,5,12	CTSO	Peptidase C1A, papain C-terminal	GO:0006508
novel_circ_0001143	ENSOARG00000011368	3.77851	0	3.34	0.0044457	NA	TRUE	3.08401	0.853437	0.54416	0.33939	0.99665	FALSE	1.13346	0	1.0864	0.24291	NA	FALSE	0	0	0	0	3	0	2	3	4	0	0	0	0	130.412	0	159.834	139.743	167.28	chr12	69817014	69828988	+	11974	616	exon:69817015-69817133,exon:69822449-69822544,exon:69825262-69825535,exon:69828862-69828988	HC2,HG1,HG2,HG3	3,2,3,4	LPGAT1	Phospholipid/glycerol acyltransferase	GO:0045723
novel_circ_0007354	ENSOARG00000008608	2.33627	5.65889	-0.95352	0.34174	0.88789	FALSE	1.89611	3.61466	-0.27375	0.62487	0.99665	FALSE	4.82745	6.06455	-0.19426	0.80568	0.97148	FALSE	5	9	9	0	5	10	0	6	0	132.728	237.498	248.777	0	217.354	336.893	0	279.486	0	chr2	31027263	31044529	+	17266	344	exon:31027264-31027377,exon:31028283-31028347,exon:31044365-31044529	HW1,HW2,HW3,HC2,HC3,HG2	5,9,9,5,10,6	FANCC	Fanconi anaemia group C protein	GO:0002262//GO:0006281//GO:0006289//GO:0006974//GO:0007276//GO:0007281//GO:0019430//GO:0034599//GO:0036297//GO:0048854//GO:0097150
novel_circ_0004422	ENSOARG00000014368	4.18735	7.11129	-0.6273	0.49069	0.94632	FALSE	3.38171	5.91788	-0.3912	0.52379	0.99665	FALSE	7.8557	7.59971	0.073323	0.91639	0.98413	FALSE	12	13	4	2	10	10	2	8	0	318.547	343.053	110.567	142.786	434.707	336.893	159.834	372.648	0	chr1	267716113	267732487	+	16374	412	exon:267716114-267716400,exon:267732363-267732487	HW1,HW2,HW3,HC1,HC2,HC3,HG1,HG2	12,13,4,2,10,10,2,8	DYRK1A	Protein kinase-like domain||Tyrosine-protein kinase, catalytic domain||Protein kinase domain||Serine-threonine/tyrosine-protein kinase catalytic domain||Serine/threonine/dual specificity protein kinase, catalytic domain	GO:0006468//GO:0007623//GO:0018105//GO:0018107//GO:0018108//GO:0031115//GO:0033120//GO:0034205//GO:0038083//GO:0043518//GO:0046777//GO:0048025//GO:0090312
novel_circ_0001642	ENSOARG00000011950	0.778757	2.91857	-1.2513	0.2628	NA	FALSE	0.632038	1.00741	-0.10772	0.81049	0.99665	FALSE	1.34331	3.11254	-0.76764	0.42019	0.85123	FALSE	3	7	2	0	2	2	0	2	0	79.6369	184.721	55.2837	0	86.9414	67.3786	0	93.1619	0	chr13	9821896	9846344	-	24448	385	exon:9821897-9821956,exon:9843122-9843231,exon:9843941-9844038,exon:9846228-9846344	HW1,HW2,HW3,HC2,HC3,HG2	3,7,2,2,2,2	-	Kinesin motor domain||P-loop containing nucleoside triphosphate hydrolase||Phox homologous domain||SMAD/FHA domain	GO:0007018
novel_circ_0007196	ENSOARG00000002545	4.2491	3.02138	0.33154	0.77565	0.975	FALSE	3.50827	2.76906	0.17597	0.7711	0.99665	FALSE	3.62159	3.27253	0.065902	0.94645	0.98633	FALSE	0	0	12	4	2	2	0	4	7	0	0	331.702	285.572	86.9414	67.3786	0	186.324	292.74	chr2	237375213	237408274	-	33061	311	exon:237375214-237375311,exon:237408062-237408274	HW3,HC1,HC2,HC3,HG2,HG3	12,4,2,2,4,7	EPB41	FERM, N-terminal||FERM adjacent (FA)||Band 4.1 domain||Band 4.1, C-terminal||Ezrin/radixin/moesin like||SAB domain||FERM central domain||FERM, C-terminal PH-like domain||Ubiquitin-related domain||FERM domain	GO:0008360//GO:0030866//GO:0032092
novel_circ_0004527	ENSOARG00000009306	0	3.24389	-2.6295	0.028397	NA	TRUE	0	0	NA	NA	NA	NA	0	3.49743	-2.3537	0.022311	NA	TRUE	2	2	9	0	0	0	0	0	0	53.0912	52.7774	248.777	0	0	0	0	0	0	chr1	37620418	37640194	-	19776	387	exon:37620419-37620581,exon:37621979-37622072,exon:37640065-37640194	HW1,HW2,HW3	2,2,9	DOCK7	Dedicator of cytokinesis C-terminal||Dedicator of cytokinesis C/D, N-terminal	GO:0000226//GO:0007264//GO:0007409//GO:0031175//GO:0033138//GO:0045200//GO:0090630
novel_circ_0005039	ENSOARG00000007485	9.10479	0	4.4982	3.94e-05	0.006349	TRUE	7.44126	0.876908	1.2494	0.04123	0.99665	TRUE	1.17534	0	1.1383	0.22607	NA	FALSE	0	0	0	0	0	4	4	8	10	0	0	0	0	0	134.757	319.668	372.648	418.2	chr20	32315482	32330311	+	14829	292	exon:32315483-32315559,exon:32320678-32320732,exon:32330152-32330311	HC3,HG1,HG2,HG3	4,4,8,10	DCDC2	Doublecortin domain	GO:0007605//GO:0030111//GO:0035556//GO:0045880//GO:0060271//GO:1902017
novel_circ_0001002	ENSOARG00000009524	0	4.25154	-2.9875	0.011384	NA	TRUE	0	1.53459	-0.33969	0.37273	0.99665	FALSE	2.05684	4.5773	-0.70884	0.45336	0.86955	FALSE	8	2	7	0	0	7	0	0	0	212.365	52.7774	193.493	0	0	235.825	0	0	0	chr12	50053520	50055223	-	1703	407	exon:50053521-50053860,exon:50055157-50055223	HW1,HW2,HW3,HC3	8,2,7,7	DNAJC16	DnaJ domain||Thioredoxin domain||Thioredoxin-like fold	GO:0045454
novel_circ_0005035	n/a	8.1029	8.75491	-0.095577	0.91449	0.98769	FALSE	6.58564	6.64278	-0.021169	0.97116	0.99665	FALSE	8.80309	9.35408	-0.06026	0.93958	0.98577	FALSE	0	21	15	3	11	10	5	8	6	0	554.163	414.628	214.179	478.178	336.893	399.584	372.648	250.92	chr20	3230231	3259318	-	29087	166	intergenic_region:3230232-3230315,intergenic_region:3259237-3259318	HW2,HW3,HC1,HC2,HC3,HG1,HG2,HG3	21,15,3,11,10,5,8,6	--	--	--
novel_circ_0005036	n/a	27.8171	36.9463	-0.36237	0.6633	0.96865	FALSE	22.3002	31.0444	-0.32581	0.57245	0.99665	FALSE	40.9558	39.6669	0.040229	0.92369	0.98413	FALSE	58	39	52	24	45	35	33	26	0	1539.65	1029.16	1437.38	1713.43	1956.18	1179.13	2637.26	1211.1	0	chr20	3230621	3261963	-	31342	167	intergenic_region:3259237-3259318,intergenic_region:3261879-3261963	HW1,HW2,HW3,HC1,HC2,HC3,HG1,HG2	58,39,52,24,45,35,33,26	--	--	--
novel_circ_0001008	n/a	0	2.97756	-2.6429	0.027137	NA	TRUE	0	0	NA	NA	NA	NA	0	3.19899	-2.3401	0.023026	NA	TRUE	4	3	5	0	0	0	0	0	0	106.182	79.1661	138.209	0	0	0	0	0	0	chr12	51913748	51943242	-	29494	331	intergenic_region:51913749-51913901,intergenic_region:51924062-51924165,intergenic_region:51943169-51943242	HW1,HW2,HW3	4,3,5	--	--	--
novel_circ_0005030	n/a	56.2275	79.2137	-0.47277	0.26463	0.86397	FALSE	45.9371	39.9741	0.1907	0.66243	0.99665	FALSE	52.5097	84.9439	-0.67053	0.16041	0.65318	FALSE	148	93	79	42	57	24	27	46	62	3928.75	2454.15	2183.71	2998.5	2477.83	808.544	2157.76	2142.72	2592.84	chr20	32007629	32040301	+	32672	472	intergenic_region:32007630-32007806,intergenic_region:32038101-32038271,intergenic_region:32040178-32040301	HW1,HW2,HW3,HC1,HC2,HC3,HG1,HG2,HG3	148,93,79,42,57,24,27,46,62	--	--	--
novel_circ_0005033	ENSOARG00000007329	12.403	9.4066	0.37314	0.53011	0.95143	FALSE	10.1102	13.9465	-0.31311	0.56499	0.99665	FALSE	18.2883	10.1019	0.742	0.20971	0.71688	FALSE	10	11	17	17	15	10	8	8	13	265.456	290.276	469.912	1213.68	652.061	336.893	639.335	372.648	543.66	chr20	32231334	32237233	-	5899	535	exon:32231335-32231451,exon:32232526-32232656,exon:32235252-32235425,exon:32237121-32237233	HW1,HW2,HW3,HC1,HC2,HC3,HG1,HG2,HG3	10,11,17,17,15,10,8,8,13	MRS2	-	GO:0045016
novel_circ_0002025	ENSOARG00000015030	4.9661	6.16236	-0.24573	0.79072	0.975	FALSE	4.01375	1.73034	0.39897	0.49479	0.99665	FALSE	2.3088	6.6118	-1.1107	0.18347	0.68345	FALSE	4	9	12	0	3	4	2	10	0	106.182	237.498	331.702	0	130.412	134.757	159.834	465.81	0	chr15	43952036	43963664	+	11628	373	exon:43952037-43952263,exon:43963519-43963664	HW1,HW2,HW3,HC2,HC3,HG1,HG2	4,9,12,3,4,2,10	RIC3	-	GO:0006457//GO:0034622
novel_circ_0006226	ENSOARG00000008677	0	3.91114	-2.9429	0.012715	NA	TRUE	0	0	NA	NA	NA	NA	0	4.17765	-2.645	0.0095865	0.14993	TRUE	5	8	3	0	0	0	0	0	0	132.728	211.11	82.9256	0	0	0	0	0	0	chr25	30519025	30523239	+	4214	70	exon:30519026-30519095	HW1,HW2,HW3	5,8,3	KAT6B	Zinc finger, PHD-finger||Zinc finger, FYVE/PHD-type||MOZ/SAS-like protein||Acyl-CoA N-acyltransferase||Zinc finger, PHD-type||Linker histone H1/H5, domain H15	GO:0006334//GO:0006355//GO:0016573//GO:0043966//GO:0045892//GO:0045893//GO:1990830
novel_circ_0009901	ENSOARG00000002153	0.778757	1.73302	-0.61729	0.60747	NA	FALSE	0.632038	4.0903	-0.75303	0.19079	0.99665	FALSE	5.33029	1.86483	1.0335	0.26364	0.77353	FALSE	0	2	5	7	2	2	0	2	0	0	52.7774	138.209	499.75	86.9414	67.3786	0	93.1619	0	chr5	52664034	52665183	-	1149	319	exon:52664035-52664180,exon:52665011-52665183	HW2,HW3,HC1,HC2,HC3,HG2	2,5,7,2,2,2	YIPF5	Yip1 domain	GO:0060628
novel_circ_0009900	n/a	16.3331	13.6442	0.2368	0.68716	0.97356	FALSE	13.3004	16.8617	-0.25918	0.60007	0.99665	FALSE	22.1922	14.5693	0.54045	0.32077	0.80188	FALSE	10	31	15	17	16	22	11	11	16	265.456	818.05	414.628	1213.68	695.531	741.165	879.086	512.391	669.12	chr5	52657219	52665183	-	7964	221	intergenic_region:52657220-52657267,intergenic_region:52665011-52665183	HW1,HW2,HW3,HC1,HC2,HC3,HG1,HG2,HG3	10,31,15,17,16,22,11,11,16	--	--	--
novel_circ_0006223	ENSOARG00000008618	1.15354	2.4739	-0.72003	0.51484	NA	FALSE	0.961798	2.85974	-0.35275	0.50542	0.99665	FALSE	3.72935	2.6554	0.28987	0.75012	0.96584	FALSE	3	3	4	5	0	3	0	0	3	79.6369	79.1661	110.567	356.964	0	101.068	0	0	125.46	chr25	30152305	30156057	+	3752	282	exon:30152306-30152478,exon:30155949-30156057	HW1,HW2,HW3,HC1,HC3,HG3	3,3,4,5,3,3	ADK	Ribokinase-like||Adenosine kinase||Carbohydrate kinase PfkB	GO:0006166//GO:0006167//GO:0006175
novel_circ_0003430	ENSOARG00000017791	0	2.01469	-1.9254	0.11182	NA	FALSE	0	4.06095	-1.1905	0.037715	0.99665	TRUE	5.34272	2.17253	0.98145	0.26154	0.77253	FALSE	5	0	3	4	5	4	0	0	0	132.728	0	82.9256	285.572	217.354	134.757	0	0	0	chr19	57263365	57266919	-	3554	271	exon:57263366-57263424,exon:57264005-57264055,exon:57266759-57266919	HW1,HW3,HC1,HC2,HC3	5,3,4,5,4	FGD5	Dbl homology (DH) domain||FYVE zinc finger||Zinc finger, FYVE-related||Pleckstrin homology domain	GO:0035023
novel_circ_0002200	ENSOARG00000005937	15.8771	8.05934	0.89435	0.14394	0.75758	FALSE	12.8624	13.7468	-0.061547	0.90515	0.99665	FALSE	18.0726	8.60593	0.94636	0.10689	0.58596	FALSE	10	17	6	15	12	17	13	13	10	265.456	448.608	165.851	1070.89	521.648	572.718	1038.92	605.552	418.2	chr16	12479304	12486351	-	7047	546	exon:12479305-12479406,exon:12481407-12481616,exon:12483499-12483574,exon:12486194-12486351	HW1,HW2,HW3,HC1,HC2,HC3,HG1,HG2,HG3	10,17,6,15,12,17,13,13,10	MAST4	Protein kinase-like domain||Serine/threonine/dual specificity protein kinase, catalytic domain||Protein kinase domain||Microtubule-associated serine/threonine-protein kinase, domain||Tyrosine-protein kinase, catalytic domain||PDZ domain||Serine-threonine/tyrosine-protein kinase catalytic domain||Microtubule-associated serine/threonine-protein kinase, pre-PK domain	GO:0006468//GO:0016310
novel_circ_0000779	n/a	2.6808	7.21419	-1.2058	0.22539	0.84075	FALSE	2.13389	3.95784	-0.26022	0.64084	0.99665	FALSE	5.18042	7.75788	-0.52824	0.50515	0.89822	FALSE	10	6	13	6	0	6	5	0	0	265.456	158.332	359.344	428.357	0	202.136	399.584	0	0	chr12	10307213	10343241	+	36028	377	intergenic_region:10307214-10307277,intergenic_region:10309254-10309359,intergenic_region:10338160-10338258,intergenic_region:10343134-10343241	HW1,HW2,HW3,HC1,HC3,HG1	10,6,13,6,6,5	--	--	--
novel_circ_0002117	ENSOARG00000000187	1.16814	1.98498	-0.47286	0.67699	NA	FALSE	0.948057	1.88432	-0.21566	0.67061	0.99665	FALSE	2.51865	2.13388	0.24632	0.79423	0.97148	FALSE	2	2	4	0	2	6	0	3	0	53.0912	52.7774	110.567	0	86.9414	202.136	0	139.743	0	chr15	71636561	71639255	+	2694	474	exon:71636562-71636723,exon:71637920-71638013,exon:71638511-71638576,exon:71639104-71639255	HW1,HW2,HW3,HC2,HC3,HG2	2,2,4,2,6,3	API5	Apoptosis inhibitory 5||Armadillo-type fold	GO:0043066//GO:2000270
novel_circ_0005325	ENSOARG00000004148	10.9208	6.91885	0.56333	0.46781	0.94253	FALSE	8.83946	12.7283	-0.36579	0.51713	0.99665	FALSE	16.7419	7.40614	1.009	0.14341	0.62715	FALSE	17	9	2	12	20	8	11	5	8	451.276	237.498	55.2837	856.714	869.414	269.515	879.086	232.905	334.56	chr21	7916126	7918941	-	2815	221	exon:7916127-7916219,exon:7918814-7918941	HW1,HW2,HW3,HC1,HC2,HC3,HG1,HG2,HG3	17,9,2,12,20,8,11,5,8	TMEM135	-	GO:0009409//GO:0032094//GO:0090140
novel_circ_0003469	ENSOARG00000021007	2.70132	3.39268	-0.21806	0.82649	0.97643	FALSE	2.23503	2.01874	0.062514	0.9118	0.99665	FALSE	2.65042	3.61381	-0.37293	0.68633	0.94975	FALSE	3	9	2	2	4	0	0	2	5	79.6369	237.498	55.2837	142.786	173.883	0	0	93.1619	209.1	chr1	100282086	100283344	-	1258	284	exon:100282087-100282245,exon:100283220-100283344	HW1,HW2,HW3,HC1,HC2,HG2,HG3	3,9,2,2,4,2,5	POGZ	Homeodomain-like||DDE superfamily endonuclease, CENP-B-like||Zinc finger, C2H2-like||HTH CenpB-type DNA-binding domain||Zinc finger, C2H2	GO:0007064//GO:0051382
novel_circ_0005327	ENSOARG00000004654	8.64393	9.98551	-0.19789	0.77827	0.975	FALSE	7.00784	4.24887	0.3664	0.54844	0.99665	FALSE	5.66708	10.6497	-0.70517	0.35149	0.81965	FALSE	13	23	5	0	8	9	6	9	5	345.093	606.94	138.209	0	347.766	303.204	479.501	419.229	209.1	chr21	8987223	8994388	+	7165	322	exon:8987224-8987366,exon:8990608-8990683,exon:8994286-8994388	HW1,HW2,HW3,HC2,HC3,HG1,HG2,HG3	13,23,5,8,9,6,9,5	PICALM	ENTH/VHS||ENTH domain||AP180 N-terminal homology (ANTH) domain	GO:0006897//GO:0006898//GO:0006900//GO:0007409//GO:0007611//GO:0008283//GO:0010629//GO:0016188//GO:0016197//GO:0030097//GO:0030100//GO:0031623//GO:0032880//GO:0035459//GO:0043547//GO:0045056//GO:0045893//GO:0048261//GO:0048268//GO:0048813//GO:0055072//GO:0072583//GO:0090647//GO:0097494//GO:0098711//GO:1900223//GO:1901216//GO:1902004//GO:1902959//GO:1902961//GO:1902963//GO:1903077//GO:2000009
novel_circ_0002446	ENSOARG00000016113;ENSOARG00000016120	0	15.2585	-2.0937	0.081625	0.63432	FALSE	0	9.83786	-2.1064	0.00059494	0.99665	TRUE	12.9578	16.2758	-0.27995	0.72043	0.9615	FALSE	0	41	22	10	6	17	0	0	0	0	1081.94	608.121	713.929	260.824	572.718	0	0	0	chr16	70952421	70963402	-	10981	134	intron:70963269-70963402	HW2,HW3,HC1,HC2,HC3	41,22,10,6,17	--;--	--	--
novel_circ_0002448	ENSOARG00000016113	18.343	17.791	0.022072	0.98547	0.9971	FALSE	14.9496	19.7358	-0.25831	0.65972	0.99665	FALSE	25.958	19.025	0.37225	0.61289	0.93583	FALSE	0	40	33	20	23	20	17	0	24	0	1055.55	912.182	1427.86	999.826	673.786	1358.59	0	1003.68	chr16	70953505	70963402	-	9897	134	exon:70963269-70963402	HW2,HW3,HC1,HC2,HC3,HG1,HG3	40,33,20,23,20,17,24	--	--	GO:0006811//GO:0006884//GO:0071805//GO:1902476
novel_circ_0003466	ENSOARG00000016185	6.70677	4.65132	0.42298	0.6425	0.96406	FALSE	5.41859	3.99178	0.22272	0.71441	0.99665	FALSE	5.29493	4.98286	0.093119	0.91248	0.98413	FALSE	0	9	10	2	4	9	6	6	3	0	237.498	276.419	142.786	173.883	303.204	479.501	279.486	125.46	chr19	7984754	7986387	+	1633	124	exon:7986264-7986387	HW2,HW3,HC1,HC2,HC3,HG1,HG2,HG3	9,10,2,4,9,6,6,3	-	BRO1 domain	--
novel_circ_0006891	ENSOARG00000007213	6.93477	12.9479	-0.82977	0.22295	0.84075	FALSE	5.63759	7.19734	-0.2402	0.68252	0.99665	FALSE	9.52229	13.9072	-0.4686	0.45814	0.87182	FALSE	29	10	13	5	6	15	5	5	6	769.823	263.887	359.344	356.964	260.824	505.34	399.584	232.905	250.92	chr2	16078664	16080999	-	2335	405	exon:16078665-16078801,exon:16080732-16080999	HW1,HW2,HW3,HC1,HC2,HC3,HG1,HG2,HG3	29,10,13,5,6,15,5,5,6	ZNF462	Zinc finger, C2H2-like||Zinc finger, C2H2	GO:0006325//GO:0043392//GO:0045944
novel_circ_0003462	ENSOARG00000016028	5.80662	11.6875	-0.83991	0.29412	0.88789	FALSE	4.77235	4.75846	0.01734	0.97747	0.99665	FALSE	6.28444	12.5766	-0.87569	0.20089	0.71236	FALSE	11	10	26	3	9	4	0	8	7	292.002	263.887	718.689	214.179	391.236	134.757	0	372.648	292.74	chr19	7827275	7839841	-	12566	449	exon:7827276-7827373,exon:7828905-7828980,exon:7830192-7830283,exon:7831977-7832080,exon:7839763-7839841	HW1,HW2,HW3,HC1,HC2,HC3,HG2,HG3	11,10,26,3,9,4,8,7	CLASP2	CLASP N-terminal domain||HEAT||HEAT, type 2||Armadillo-type fold	--
novel_circ_0005014	ENSOARG00000003926	38.0862	43.4531	-0.18755	0.73827	0.975	FALSE	30.8136	35.844	-0.17465	0.69914	0.99665	FALSE	47.1192	46.3764	0.0073154	0.98895	0.9977	FALSE	62	93	23	36	51	25	32	34	20	1645.83	2454.15	635.763	2570.14	2217.01	842.233	2557.34	1583.75	836.4	chr20	31304867	31323465	-	18598	347	exon:31304868-31304954,exon:31315589-31315683,exon:31317044-31317132,exon:31323390-31323465	HW1,HW2,HW3,HC1,HC2,HC3,HG1,HG2,HG3	62,93,23,36,51,25,32,34,20	CARMIL1	Leucine-rich repeat, ribonuclease inhibitor subtype	GO:0016477//GO:0030032//GO:0030335//GO:0030838//GO:0031529//GO:0044351//GO:0046415//GO:0051496//GO:0051638//GO:0051639//GO:1900026//GO:1902745//GO:2000813
novel_circ_0009835	ENSOARG00000014930	1.16814	3.45158	-1.0892	0.30857	NA	FALSE	0.948057	0	0.25531	0.44764	0.99665	FALSE	0	3.7021	-2.5091	0.014403	NA	TRUE	3	5	6	0	0	0	0	3	0	79.6369	131.944	165.851	0	0	0	0	139.743	0	chr5	44946023	44962691	+	16668	120	exon:44962572-44962691	HW1,HW2,HW3,HG2	3,5,6,3	SMAD5	SMAD/FHA domain||SMAD domain, Dwarfin-type||MAD homology, MH1||Interferon regulatory factor-3||MAD homology 1, Dwarfin-type	GO:0000122//GO:0001657//GO:0002051//GO:0006355//GO:0006468//GO:0007179//GO:0007281//GO:0030218//GO:0030509//GO:0045669//GO:0045944//GO:0051216//GO:0060048//GO:0060348//GO:0060395//GO:0071407//GO:0071773//GO:1901522
novel_circ_0009834	ENSOARG00000014930	3.48008	7.92492	-0.95704	0.26751	0.8661	FALSE	2.86707	3.24146	-0.073117	0.90221	0.99665	FALSE	4.32377	8.51895	-0.73594	0.34756	0.81536	FALSE	5	9	18	0	6	7	0	4	5	132.728	237.498	497.554	0	260.824	235.825	0	186.324	209.1	chr5	44946023	44946595	+	572	572	exon:44946024-44946595	HW1,HW2,HW3,HC2,HC3,HG2,HG3	5,9,18,6,7,4,5	SMAD5	SMAD/FHA domain||SMAD domain, Dwarfin-type||MAD homology, MH1||Interferon regulatory factor-3||MAD homology 1, Dwarfin-type	GO:0000122//GO:0001657//GO:0002051//GO:0006355//GO:0006468//GO:0007179//GO:0007281//GO:0030218//GO:0030509//GO:0045669//GO:0045944//GO:0051216//GO:0060048//GO:0060348//GO:0060395//GO:0071407//GO:0071773//GO:1901522
novel_circ_0010104	ENSOARG00000018505	8.73974	8.96203	-0.018783	0.97834	0.99585	FALSE	7.10234	3.33019	0.54025	0.37821	0.99665	FALSE	4.44963	9.64295	-0.84063	0.27122	0.77353	FALSE	11	7	18	0	4	10	4	12	5	292.002	184.721	497.554	0	173.883	336.893	319.668	558.971	209.1	chr5	99388271	99388658	+	387	387	exon:99388272-99388658	HW1,HW2,HW3,HC2,HC3,HG1,HG2,HG3	11,7,18,4,10,4,12,5	PPIP5K2	Histidine phosphatase superfamily||Histidine phosphatase superfamily, clade-2	GO:0016310
novel_circ_0007771	ENSOARG00000014342	6.26156	1.76291	1.5077	0.10746	0.69006	FALSE	5.09089	0	1.4429	0.014418	0.99665	TRUE	0	1.89982	-1.5669	0.12218	NA	FALSE	5	0	2	0	0	0	3	8	4	132.728	0	55.2837	0	0	0	239.751	372.648	167.28	chr3	105208063	105236904	+	28841	337	exon:105208064-105208200,exon:105208369-105208458,exon:105236795-105236904	HW1,HW3,HG1,HG2,HG3	5,2,3,8,4	BCL2L11	Bcl-x interacting, BH3 domain||Apoptosis, Bim N-terminal	GO:0001701//GO:0001776//GO:0001782//GO:0001783//GO:0001822//GO:0002260//GO:0002262//GO:0006915//GO:0007160//GO:0007283//GO:0008584//GO:0008630//GO:0009791//GO:0030879//GO:0032464//GO:0034976//GO:0035148//GO:0042475//GO:0042981//GO:0043029//GO:0043065//GO:0043280//GO:0043525//GO:0043583//GO:0045787//GO:0046620//GO:0048066//GO:0048070//GO:0048536//GO:0048538//GO:0048563//GO:0060139//GO:0060154//GO:…
novel_circ_0012195	ENSOARG00000017554	44.9455	46.7526	-0.047916	0.90998	0.98617	FALSE	36.6346	38.9131	-0.079599	0.8338	0.99665	FALSE	51.492	50.103	0.047887	0.90452	0.98368	FALSE	43	74	73	24	48	67	21	48	39	1141.46	1952.76	2017.86	1713.43	2086.59	2257.18	1678.25	2235.89	1630.98	chr9	74663820	74665916	+	2096	324	exon:74663821-74663865,exon:74664461-74664542,exon:74665019-74665095,exon:74665797-74665916	HW1,HW2,HW3,HC1,HC2,HC3,HG1,HG2,HG3	43,74,73,24,48,67,21,48,39	UBR5	HECT||Regulator of chromosome condensation 1/beta-lactamase-inhibitor protein II||E3 ubiquitin ligase EDD, ubiquitin-associated domain||Zinc finger, N-recognin, metazoa||Polyadenylate-binding protein/Hyperplastic disc protein||Zinc finger, N-recognin	GO:0000209//GO:0006974//GO:0010628//GO:0033160//GO:0050847//GO:0070936//GO:0090263//GO:1901315//GO:2000780
novel_circ_0012190	ENSOARG00000016227	2.33627	6.14773	-1.0514	0.2912	0.88608	FALSE	1.89611	0.657681	0.23217	0.61007	0.99665	FALSE	0.881503	6.5879	-1.9203	0.034777	0.33623	TRUE	5	10	10	0	0	3	0	6	0	132.728	263.887	276.419	0	0	101.068	0	279.486	0	chr9	73668853	73676033	-	7180	246	exon:73668854-73669009,exon:73670586-73670675	HW1,HW2,HW3,HC3,HG2	5,10,10,3,6	DCAF13	Sof1-like protein||WD40 repeat||WD40-repeat-containing domain||Translation initiation factor, beta propellor-like domain	--
novel_circ_0001912	ENSOARG00000012714	0	2.48854	-2.3875	0.047986	NA	TRUE	0	0	NA	NA	NA	NA	0	2.6793	-2.0975	0.042166	NA	TRUE	2	2	6	0	0	0	0	0	0	53.0912	52.7774	165.851	0	0	0	0	0	0	chr15	17864543	17869189	+	4646	382	exon:17864544-17864604,exon:17865628-17865758,exon:17869000-17869189	HW1,HW2,HW3	2,2,6	DDX10	Helicase, C-terminal||RNA helicase, DEAD-box type, Q motif||DEAD/DEAH box helicase domain||Helicase superfamily 1/2, ATP-binding domain||P-loop containing nucleoside triphosphate hydrolase||Helicase/UvrB domain	GO:0097065
novel_circ_0001911	n/a	2.76202	5.18469	-0.79089	0.38933	0.90903	FALSE	2.24213	0	0.6176	0.19146	0.99665	FALSE	0	5.5651	-2.9886	0.0029864	0.076594	TRUE	4	7	10	0	0	0	3	0	3	106.182	184.721	276.419	0	0	0	239.751	0	125.46	chr15	17647557	17662798	-	15241	480	intergenic_region:17647558-17647839,intergenic_region:17662601-17662798	HW1,HW2,HW3,HG1,HG3	4,7,10,3,3	--	--	--
novel_circ_0008406	ENSOARG00000013607	7.80934	9.14062	-0.18728	0.77733	0.975	FALSE	6.36412	0.657681	1.205	0.047332	0.99665	TRUE	0.881503	9.79615	-2.4342	0.004673	0.097447	TRUE	16	12	9	0	0	3	3	10	6	424.73	316.664	248.777	0	0	101.068	239.751	465.81	250.92	chr3	213213415	213214258	-	843	350	exon:213213416-213213589,exon:213213995-213214057,exon:213214146-213214258	HW1,HW2,HW3,HC3,HG1,HG2,HG3	16,12,9,3,3,10,6	MICAL3	Aromatic-ring hydroxylase-like||Domain of unknown function DUF3585||Calponin homology domain||Monooxygenase, FAD-binding||Zinc finger, LIM-type||Calmodulin-regulated spectrin-associated protein, CH domain	GO:0007010//GO:0030042
novel_circ_0008405	ENSOARG00000013505	8.3309	4.41462	0.8397	0.2348	0.84856	FALSE	6.80464	6.5475	0.075091	0.89961	0.99665	FALSE	8.56839	4.7249	0.67087	0.35857	0.8209	FALSE	4	8	6	9	6	4	4	7	9	106.182	211.11	165.851	642.536	260.824	134.757	319.668	326.067	376.38	chr3	213082979	213084161	+	1182	413	intron:213082980-213083150,intron:213083404-213083507,intron:213084024-213084161	HW1,HW2,HW3,HC1,HC2,HC3,HG1,HG2,HG3	4,8,6,9,6,4,4,7,9	BCL2L13	Blc2 family||Bcl2-like	GO:0042981
novel_circ_0003249	ENSOARG00000008132	8.71542	10.1771	-0.18985	0.76155	0.975	FALSE	7.12524	1.75382	0.82737	0.17505	0.99665	FALSE	2.35068	10.933	-1.6253	0.049408	0.40001	TRUE	15	10	16	0	0	8	4	7	10	398.184	263.887	442.27	0	0	269.515	319.668	326.067	418.2	chr19	21583981	21584431	-	450	337	exon:21583982-21584152,exon:21584266-21584431	HW1,HW2,HW3,HC3,HG1,HG2,HG3	15,10,16,8,4,7,10	ITPR1	Ion transport domain||MIR motif||RyR/IP3R Homology associated domain||Inositol 1,4,5-trisphosphate/ryanodine receptor||Inositol 1,4,5-trisphosphate-binding protein receptor||RIH (RyR and IP3R Homology) domain	GO:0001666//GO:0006811//GO:0006816//GO:0009791//GO:0032469//GO:0042045//GO:0048016//GO:0050849//GO:0050882//GO:0051209//GO:0055085//GO:0070059//GO:0070588
novel_circ_0001918	ENSOARG00000012714	6.70677	7.64422	-0.20007	0.77116	0.975	FALSE	5.41859	2.89173	0.40334	0.51125	0.99665	FALSE	3.86196	8.19111	-0.81317	0.28376	0.78298	FALSE	11	11	9	0	4	8	6	6	3	292.002	290.276	248.777	0	173.883	269.515	479.501	279.486	125.46	chr15	17905881	17913843	+	7962	102	exon:17905882-17905983	HW1,HW2,HW3,HC2,HC3,HG1,HG2,HG3	11,11,9,4,8,6,6,3	DDX10	Helicase, C-terminal||RNA helicase, DEAD-box type, Q motif||DEAD/DEAH box helicase domain||Helicase superfamily 1/2, ATP-binding domain||P-loop containing nucleoside triphosphate hydrolase||Helicase/UvrB domain	GO:0097065
novel_circ_0003882	ENSOARG00000000823	15.4778	12.1475	0.32815	0.67785	0.97263	FALSE	12.7324	12.449	0.036434	0.95092	0.99665	FALSE	16.4057	13.0411	0.29804	0.58567	0.92392	FALSE	19	13	17	12	9	21	0	20	20	504.367	343.053	469.912	856.714	391.236	707.476	0	931.619	836.4	chr1	18703745	18742496	-	38751	342	exon:18703746-18703818,exon:18731199-18731290,exon:18735616-18735675,exon:18742380-18742496	HW1,HW2,HW3,HC1,HC2,HC3,HG2,HG3	19,13,17,12,9,21,20,20	ERI3	Ribonuclease H-like domain||Exonuclease, RNase T/DNA polymerase III||Exonuclease	--
novel_circ_0003881	ENSOARG00000020205	0	5.92548	-3.4637	0.0025207	0.078452	TRUE	0	1.44587	-0.43086	0.30465	0.99665	FALSE	1.93098	6.3575	-1.2425	0.13877	0.62496	FALSE	6	8	10	0	2	4	0	0	0	159.274	211.11	276.419	0	86.9414	134.757	0	0	0	chr1	186607486	186608473	-	987	322	exon:186607487-186607609,exon:186607701-186607770,exon:186608019-186608091,exon:186608418-186608473	HW1,HW2,HW3,HC2,HC3	6,8,10,2,4	CCDC14	-	GO:0071539
novel_circ_0003885	ENSOARG00000020214	6.55999	2.01443	1.3892	0.13858	0.75478	FALSE	5.30783	0.657681	1.0287	0.086765	0.99665	FALSE	0.881503	2.17802	-0.6112	0.55283	NA	FALSE	2	0	6	0	0	3	5	7	3	53.0912	0	165.851	0	0	101.068	399.584	326.067	125.46	chr1	187089701	187104090	+	14389	371	exon:187089702-187089876,exon:187103895-187104090	HW1,HW3,HC3,HG1,HG2,HG3	2,6,3,5,7,3	KALRN	Fibronectin type III||Protein kinase domain||Spectrin repeat||Tyrosine-protein kinase, catalytic domain||Dbl homology (DH) domain||SH3 domain||Immunoglobulin||Immunoglobulin I-set||Immunoglobulin V-set domain||Immunoglobulin subtype||CRAL-TRIO domain||Variant SH3 domain||Serine/threonine/dual specificity protein kinase, catalytic domain||Immunoglobulin-like domain||Serine-threonine/tyrosine-prote…	GO:0006468//GO:0016310//GO:0035023
novel_circ_0003888	ENSOARG00000000823	7.32415	5.36311	0.3938	0.59369	0.95312	FALSE	5.9536	7.3442	-0.19512	0.74168	0.99665	FALSE	9.70861	5.72196	0.653	0.36275	0.82257	FALSE	7	12	3	4	15	6	5	6	6	185.819	316.664	82.9256	285.572	652.061	202.136	399.584	279.486	250.92	chr1	18731198	18742496	-	11298	269	exon:18731199-18731290,exon:18735616-18735675,exon:18742380-18742496	HW1,HW2,HW3,HC1,HC2,HC3,HG1,HG2,HG3	7,12,3,4,15,6,5,6,6	ERI3	Ribonuclease H-like domain||Exonuclease, RNase T/DNA polymerase III||Exonuclease	--
novel_circ_0007177	ENSOARG00000020740	0	3.45149	-2.7718	0.019969	NA	TRUE	0	0	NA	NA	NA	NA	0	3.70393	-2.4794	0.01573	NA	TRUE	2	5	7	0	0	0	0	0	0	53.0912	131.944	193.493	0	0	0	0	0	0	chr2	232841625	232843780	+	2155	349	exon:232841626-232841726,exon:232843533-232843780	HW1,HW2,HW3	2,5,7	DIS3L2	-	GO:0000278//GO:0000291//GO:0007049//GO:0008285//GO:0010587//GO:0034427//GO:0051301//GO:0051306//GO:0090305//GO:0090501//GO:0090503//GO:1990074
novel_circ_0003646	ENSOARG00000015207	29.3366	39.5517	-0.4071	0.39542	0.90991	FALSE	23.8972	32.3336	-0.38396	0.34928	0.99665	FALSE	42.791	42.4697	0.02161	0.96119	0.98976	FALSE	33	50	77	20	38	58	15	30	25	876.005	1319.44	2128.42	1427.86	1651.89	1953.98	1198.75	1397.43	1045.5	chr1	128902053	128913904	-	11851	672	exon:128902054-128902161,exon:128904878-128904977,exon:128907476-128907678,exon:128912693-128912845,exon:128913797-128913904	HW1,HW2,HW3,HC1,HC2,HC3,HG1,HG2,HG3	33,50,77,20,38,58,15,30,25	JAM2	Immunoglobulin subtype||Immunoglobulin subtype 2||Immunoglobulin-like domain||Immunoglobulin||Immunoglobulin I-set||Immunoglobulin V-set domain	GO:0007162
novel_circ_0003648	ENSOARG00000015207	8.50307	5.73269	0.5135	0.5531	0.95143	FALSE	7.01196	6.51227	0.0632	0.91747	0.99665	FALSE	8.63511	6.17125	0.45478	0.51298	0.90026	FALSE	7	4	12	3	9	12	0	9	13	185.819	105.555	331.702	214.179	391.236	404.272	0	419.229	543.66	chr1	128912692	128921761	-	9069	397	exon:128912693-128912845,exon:128913797-128913904,exon:128916364-128916433,exon:128921696-128921761	HW1,HW2,HW3,HC1,HC2,HC3,HG2,HG3	7,4,12,3,9,12,9,13	JAM2	Immunoglobulin subtype||Immunoglobulin subtype 2||Immunoglobulin-like domain||Immunoglobulin||Immunoglobulin I-set||Immunoglobulin V-set domain	GO:0007162
novel_circ_0012208	ENSOARG00000018325	8.09317	6.50355	0.286	0.70391	0.975	FALSE	6.5948	5.63928	0.15721	0.79139	0.99665	FALSE	7.42358	6.99498	0.055211	0.94081	0.98577	FALSE	16	3	7	5	9	4	5	6	8	424.73	79.1661	193.493	356.964	391.236	134.757	399.584	279.486	334.56	chr9	75443472	75451157	-	7685	325	exon:75443473-75443584,exon:75448178-75448334,exon:75451102-75451157	HW1,HW2,HW3,HC1,HC2,HC3,HG1,HG2,HG3	16,3,7,5,9,4,5,6,8	GRHL2	CP2 transcription factor	GO:0001701//GO:0001843//GO:0003208//GO:0003382//GO:0006355//GO:0006366//GO:0007155//GO:0007420//GO:0008283//GO:0008544//GO:0010468//GO:0021915//GO:0030323//GO:0034329//GO:0035264//GO:0042733//GO:0043010//GO:0044030//GO:0045617//GO:0045893//GO:0045944//GO:0048568//GO:0048701//GO:0051973//GO:0060324//GO:0060463//GO:0060487//GO:0060672//GO:0070830//GO:0090132
novel_circ_0004857	ENSOARG00000019490	3.0907	2.45944	0.27104	0.80103	0.975	FALSE	2.55105	2.54788	0.027379	0.96361	0.99665	FALSE	3.34585	2.62784	0.22048	0.81028	0.97148	FALSE	6	4	0	3	2	3	0	3	5	159.274	105.555	0	214.179	86.9414	101.068	0	139.743	209.1	chr1	87624643	87633403	+	8760	142	exon:87633262-87633403	HW1,HW2,HC1,HC2,HC3,HG2,HG3	6,4,3,2,3,3,5	CEPT1	CDP-alcohol phosphatidyltransferase||Choline/ethanolamine phosphotransferase	GO:0006656//GO:0008654
novel_circ_0006742	ENSOARG00000002212	1.07232	4.45897	-1.6659	0.11019	0.69006	FALSE	0.853558	1.31536	-0.10613	0.80771	0.99665	FALSE	1.76301	4.78745	-0.91912	0.32018	0.80188	FALSE	6	5	7	0	0	6	2	0	0	159.274	131.944	193.493	0	0	202.136	159.834	0	0	chr2	137555463	137562419	+	6956	494	exon:137555464-137555561,exon:137561594-137561683,exon:137561838-137562007,exon:137562284-137562419	HW1,HW2,HW3,HC3,HG1	6,5,7,6,2	TLK1	Protein kinase-like domain||Tyrosine-protein kinase, catalytic domain||Protein kinase domain||Serine-threonine/tyrosine-protein kinase catalytic domain||Serine/threonine/dual specificity protein kinase, catalytic domain	GO:0001672//GO:0006468//GO:0006886//GO:0035556
novel_circ_0007616	ENSOARG00000013600	4.2637	9.37733	-0.94731	0.22337	0.84075	FALSE	3.49453	5.90741	-0.35786	0.56006	0.99665	FALSE	7.78306	10.0541	-0.34076	0.59693	0.9288	FALSE	12	13	13	6	3	11	0	7	4	318.547	343.053	359.344	428.357	130.412	370.582	0	326.067	167.28	chr2	73566577	73587873	-	21296	201	exon:73587673-73587873	HW1,HW2,HW3,HC1,HC2,HC3,HG2,HG3	12,13,13,6,3,11,7,4	KIAA2026	Bromodomain	--
novel_circ_0001821	ENSOARG00000007781	5.23534	3.92622	0.33223	0.72022	0.975	FALSE	4.25817	1.7956	0.51274	0.40047	0.99665	FALSE	2.39279	4.1924	-0.51962	0.58331	0.92392	FALSE	9	7	0	0	4	3	4	3	5	238.911	184.721	0	0	173.883	101.068	319.668	139.743	209.1	chr14	49974399	49975573	-	1174	171	exon:49975403-49975573	HW1,HW2,HC2,HC3,HG1,HG2,HG3	9,7,4,3,4,3,5	MEGF8	Insulin-like growth factor binding protein, N-terminal||CUB domain||Epidermal growth factor-like domain||Plexin-like fold||EGF-like calcium-binding domain||EGF-like, laminin	GO:0003143//GO:0007368//GO:0010468//GO:0030326//GO:0030509//GO:0035108//GO:0042074//GO:0045879//GO:0048704//GO:0048842//GO:0055113//GO:0060971//GO:0060972//GO:0060976//GO:0061371//GO:0071907//GO:0097094//GO:0097155
novel_circ_0007613	ENSOARG00000013544	5.87705	6.65103	-0.14829	0.85688	0.9805	FALSE	4.77029	4.96329	-0.022712	0.97031	0.99665	FALSE	6.54183	7.13881	-0.11101	0.88515	0.98067	FALSE	2	10	15	5	2	10	3	8	3	53.0912	263.887	414.628	356.964	86.9414	336.893	239.751	372.648	125.46	chr2	73318845	73327303	+	8458	324	exon:73318846-73318988,exon:73325414-73325505,exon:73327215-73327303	HW1,HW2,HW3,HC1,HC2,HC3,HG1,HG2,HG3	2,10,15,5,2,10,3,8,3	RIC1	WD40-repeat-containing domain||Ribosome control protein 1	GO:0042147//GO:0043547//GO:1903363
novel_circ_0007610	ENSOARG00000013544	2.77661	1.21473	0.79746	0.47578	NA	FALSE	2.22839	2.4572	-0.056431	0.92433	0.99665	FALSE	3.23809	1.29734	0.88916	0.35091	0.8193	FALSE	0	3	2	2	4	2	3	3	0	0	79.1661	55.2837	142.786	173.883	67.3786	239.751	139.743	0	chr2	73294283	73310138	+	15855	287	exon:73294284-73294363,exon:73308117-73308215,exon:73310031-73310138	HW2,HW3,HC1,HC2,HC3,HG1,HG2	3,2,2,4,2,3,3	RIC1	WD40-repeat-containing domain||Ribosome control protein 1	GO:0042147//GO:0043547//GO:1903363
novel_circ_0005850	n/a	73.1482	70.4488	0.048481	0.94327	0.99585	FALSE	59.3749	62.7472	-0.065508	0.85952	0.99665	FALSE	82.6972	75.035	0.12356	0.8398	0.97178	FALSE	103	175	12	51	100	54	49	72	49	2734.2	4618.02	331.702	3641.04	4347.07	1819.22	3915.93	3353.83	2049.18	chr23	49827273	49832917	-	5644	317	intergenic_region:49827274-49827418,intergenic_region:49832746-49832917	HW1,HW2,HW3,HC1,HC2,HC3,HG1,HG2,HG3	103,175,12,51,100,54,49,72,49	--	--	--
novel_circ_0005857	ENSOARG00000004770	8.56864	12.5472	-0.48564	0.44422	0.93653	FALSE	7.01448	3.48416	0.48962	0.4249	0.99665	FALSE	4.65948	13.4485	-1.1999	0.1009	0.5751	FALSE	10	20	21	0	3	12	3	8	10	265.456	527.774	580.479	0	130.412	404.272	239.751	372.648	418.2	chr23	53781406	53782961	-	1555	269	exon:53781407-53781584,exon:53782871-53782961	HW1,HW2,HW3,HC2,HC3,HG1,HG2,HG3	10,20,21,3,12,3,8,10	MBD2	DNA-binding domain||Methyl-CpG DNA binding	GO:0000122//GO:0006346//GO:0030177//GO:0034622//GO:0042127//GO:0042711
novel_circ_0005856	n/a	5.70001	7.08158	-0.30352	0.72987	0.975	FALSE	4.56755	0	1.0309	0.060056	0.99665	FALSE	0	7.56106	-3.361	0.00066691	0.029553	TRUE	9	15	5	0	0	0	7	5	0	238.911	395.831	138.209	0	0	0	559.418	232.905	0	chr23	50724254	50754431	+	30177	213	intergenic_region:50754219-50754431	HW1,HW2,HW3,HG1,HG2	9,15,5,7,5	--	--	--
novel_circ_0005855	ENSOARG00000004662	38.103	41.0648	-0.10137	0.79103	0.975	FALSE	31.0387	28.7979	0.11313	0.77796	0.99665	FALSE	37.9208	44.0547	-0.22346	0.57933	0.92392	FALSE	61	50	55	27	34	33	22	33	35	1619.28	1319.44	1520.3	1927.61	1478	1111.75	1758.17	1537.17	1463.7	chr23	50724254	50744138	+	19884	169	exon:50743970-50744138	HW1,HW2,HW3,HC1,HC2,HC3,HG1,HG2,HG3	61,50,55,27,34,33,22,33,35	SMAD4	SMAD domain, Dwarfin-type||SMAD/FHA domain||MAD homology 1, Dwarfin-type||MAD homology, MH1	GO:0000122//GO:0001541//GO:0001658//GO:0001666//GO:0001701//GO:0001702//GO:0001822//GO:0003148//GO:0003190//GO:0003198//GO:0003220//GO:0003251//GO:0003279//GO:0003360//GO:0006355//GO:0006357//GO:0006879//GO:0007179//GO:0007183//GO:0007283//GO:0007338//GO:0007369//GO:0007411//GO:0007492//GO:0007498//GO:0008283//GO:0008285//GO:0008584//GO:0008585//GO:0009952//GO:0010614//GO:0010718//GO:0010862//GO:…
novel_circ_0005854	ENSOARG00000004662	9.49417	7.94026	0.25885	0.6835	0.97356	FALSE	7.75728	6.85545	0.15205	0.7954	0.99665	FALSE	8.98808	8.5282	0.018924	0.97715	0.99593	FALSE	12	8	12	9	4	8	4	9	10	318.547	211.11	331.702	642.536	173.883	269.515	319.668	419.229	418.2	chr23	50724254	50736352	+	12098	313	exon:50734498-50734639,exon:50734734-50734850,exon:50736299-50736352	HW1,HW2,HW3,HC1,HC2,HC3,HG1,HG2,HG3	12,8,12,9,4,8,4,9,10	SMAD4	SMAD domain, Dwarfin-type||SMAD/FHA domain||MAD homology 1, Dwarfin-type||MAD homology, MH1	GO:0000122//GO:0001541//GO:0001658//GO:0001666//GO:0001701//GO:0001702//GO:0001822//GO:0003148//GO:0003190//GO:0003198//GO:0003220//GO:0003251//GO:0003279//GO:0003360//GO:0006355//GO:0006357//GO:0006879//GO:0007179//GO:0007183//GO:0007283//GO:0007338//GO:0007369//GO:0007411//GO:0007492//GO:0007498//GO:0008283//GO:0008285//GO:0008584//GO:0008585//GO:0009952//GO:0010614//GO:0010718//GO:0010862//GO:…
novel_circ_0012427	ENSOARG00000012713	0	4.9479	-3.256	0.0050004	NA	TRUE	0	1.29189	-0.39014	0.33442	0.99665	FALSE	1.72113	5.30897	-1.1686	0.17836	0.67623	FALSE	7	6	7	0	3	2	0	0	0	185.819	158.332	193.493	0	130.412	67.3786	0	0	0	chrX	13244719	13254027	+	9308	485	exon:13244720-13244839,exon:13247547-13247641,exon:13252917-13253130,exon:13253972-13254027	HW1,HW2,HW3,HC2,HC3	7,6,7,3,2	ZRSR2	RNA recognition motif domain||RNA recognition motif domain, eukaryote||Zinc finger, CCCH-type||U2 auxiliary factor small subunit	GO:0000245//GO:0000398
novel_circ_0012423	n/a	18.6645	21.1988	-0.17389	0.7094	0.975	FALSE	15.2011	10.1915	0.47167	0.36606	0.99665	FALSE	13.3834	22.725	-0.75597	0.14827	0.63559	FALSE	24	31	31	12	8	12	11	16	17	637.095	818.05	856.898	856.714	347.766	404.272	879.086	745.295	710.94	chrX	13100376	13146887	-	46511	365	intergenic_region:13100377-13100462,intergenic_region:13104278-13104336,intergenic_region:13108356-13108461,intergenic_region:13146774-13146887	HW1,HW2,HW3,HC1,HC2,HC3,HG1,HG2,HG3	24,31,31,12,8,12,11,16,17	--	--	--
novel_circ_0012421	ENSOARG00000012644	1.15354	2.2663	-0.55276	0.64108	NA	FALSE	0.961798	6.06922	-0.91061	0.1279	0.99665	FALSE	7.92051	2.44891	1.2546	0.15148	0.63559	FALSE	3	0	6	10	2	5	0	0	3	79.6369	0	165.851	713.929	86.9414	168.447	0	0	125.46	chrX	13093673	13094055	+	382	382	intron:13093674-13094055	HW1,HW3,HC1,HC2,HC3,HG3	3,6,10,2,5,3	--	--	GO:0006508
novel_circ_0012519	ENSOARG00000007102	0	1.97025	-2.184	0.071458	NA	FALSE	0	0	NA	NA	NA	NA	0	2.11181	-1.8801	0.068047	NA	FALSE	2	3	3	0	0	0	0	0	0	53.0912	79.1661	82.9256	0	0	0	0	0	0	chrX	48881806	48884894	+	3088	356	exon:48881807-48881892,exon:48882276-48882384,exon:48884734-48884894	HW1,HW2,HW3	2,3,3	PHF8	Zinc finger, PHD-type||Zinc finger, FYVE/PHD-type||Zinc finger, PHD-finger||JmjC domain	GO:0000082//GO:0033169//GO:0035574//GO:0045893//GO:0045943//GO:0055114//GO:0061188//GO:0070544//GO:0071557
novel_circ_0004980	ENSOARG00000011638	67.1375	13.6891	2.1985	3.61e-06	0.0010664	TRUE	54.6662	40.5444	0.38104	0.32208	0.99665	FALSE	53.5917	14.619	1.749	0.00062846	0.029001	TRUE	19	28	9	24	73	42	43	51	63	504.367	738.884	248.777	1713.43	3173.36	1414.95	3436.43	2375.63	2634.66	chr20	20488747	20508649	-	19902	266	exon:20488748-20489013	HW1,HW2,HW3,HC1,HC2,HC3,HG1,HG2,HG3	19,28,9,24,73,42,43,51,63	TNFRSF21	Tumour necrosis factor receptor 21||Death domain||TNFR/NGFR cysteine-rich region||Death-like domain	GO:0001783//GO:0002250//GO:0006915//GO:0006959//GO:0007165//GO:0030889//GO:0031642//GO:0042130//GO:0042552//GO:0048713//GO:0050852//GO:0051402//GO:0071356//GO:0097252//GO:2000663//GO:2000666//GO:2001180
novel_circ_0012511	ENSOARG00000005619	2.31681	3.17035	-0.31027	0.75172	0.975	FALSE	1.91444	3.30016	-0.22692	0.69372	0.99665	FALSE	4.29892	3.38525	0.18034	0.84008	0.97178	FALSE	3	7	3	6	0	3	0	2	4	79.6369	184.721	82.9256	428.357	0	101.068	0	93.1619	167.28	chrX	47421700	47436186	-	14486	339	exon:47421701-47421816,exon:47435964-47436186	HW1,HW2,HW3,HC1,HC3,HG2,HG3	3,7,3,6,3,2,4	RRAGB	P-loop containing nucleoside triphosphate hydrolase||Gtr1/RagA G protein||Small GTPase superfamily, ARF/SAR type||Small GTPase superfamily	GO:0032006//GO:0032008//GO:0034198//GO:0034613//GO:0071230//GO:1904263//GO:1990253
novel_circ_0006581	ENSOARG00000015600	3.01921	2.4739	0.22266	0.82247	0.97643	FALSE	2.43365	1.29189	0.25063	0.65372	0.99665	FALSE	1.72113	2.6554	-0.37858	0.68832	0.95068	FALSE	3	3	4	0	3	2	2	5	0	79.6369	79.1661	110.567	0	130.412	67.3786	159.834	232.905	0	chr2	111526182	111538381	-	12199	200	exon:111526183-111526254,exon:111538254-111538381	HW1,HW2,HW3,HC2,HC3,HG1,HG2	3,3,4,3,2,2,5	-	Major facilitator superfamily domain||Major facilitator superfamily||Tetracycline resistance protein, TetA/multidrug resistance protein MdtG	GO:0055085
novel_circ_0000519	ENSOARG00000015404	0	3.18525	-2.6932	0.024173	NA	TRUE	0	0	NA	NA	NA	NA	0	3.40366	-2.3938	0.019954	NA	TRUE	5	6	2	0	0	0	0	0	0	132.728	158.332	55.2837	0	0	0	0	0	0	chr11	30273832	30321009	+	47177	252	exon:30273833-30273935,exon:30320861-30321009	HW1,HW2,HW3	5,6,2	MAP2K4	Serine-threonine/tyrosine-protein kinase catalytic domain||Tyrosine-protein kinase, catalytic domain||Protein kinase-like domain||Protein kinase domain||Serine/threonine/dual specificity protein kinase, catalytic domain	GO:0000165//GO:0006468//GO:0009611//GO:0034393//GO:0071260//GO:2000672
novel_circ_0006587	ENSOARG00000006543	8.17926	4.17756	0.89204	0.21863	0.84075	FALSE	6.69846	2.41737	0.74506	0.22502	0.99665	FALSE	3.17788	4.47426	-0.40777	0.63537	0.93672	FALSE	4	7	6	3	0	5	3	7	10	106.182	184.721	165.851	214.179	0	168.447	239.751	326.067	418.2	chr2	11187933	11211258	+	23325	402	exon:11187934-11188018,exon:11208588-11208757,exon:11211112-11211258	HW1,HW2,HW3,HC1,HC3,HG1,HG2,HG3	4,7,6,3,5,3,7,10	PTBP3	HnRNP-L/PTB/hephaestus splicing factor||RNA recognition motif domain	GO:0006397//GO:0033119//GO:0045595
novel_circ_0006588	ENSOARG00000006543	8.33577	0.948225	2.4848	0.0095646	0.17492	TRUE	6.80006	0.853437	1.198	0.049556	0.99665	TRUE	1.13346	1.00256	0.078725	0.9384	NA	FALSE	0	4	0	0	3	0	4	8	8	0	105.555	0	0	130.412	0	319.668	372.648	334.56	chr2	11187933	11219604	+	31671	250	exon:11187934-11188018,exon:11219440-11219604	HW2,HC2,HG1,HG2,HG3	4,3,4,8,8	PTBP3	HnRNP-L/PTB/hephaestus splicing factor||RNA recognition motif domain	GO:0006397//GO:0033119//GO:0045595
novel_circ_0006589	ENSOARG00000006543	10.9413	1.21491	2.696	0.0014501	0.071456	TRUE	8.9406	4.78389	0.60233	0.30153	0.99665	FALSE	6.30821	1.29368	1.7306	0.045748	0.3801	TRUE	2	3	0	4	6	6	6	7	13	53.0912	79.1661	0	285.572	260.824	202.136	479.501	326.067	543.66	chr2	11187933	11230796	+	42863	541	exon:11187934-11188018,exon:11208588-11208757,exon:11229049-11229159,exon:11230622-11230796	HW1,HW2,HC1,HC2,HC3,HG1,HG2,HG3	2,3,4,6,6,6,7,13	PTBP3	HnRNP-L/PTB/hephaestus splicing factor||RNA recognition motif domain	GO:0006397//GO:0033119//GO:0045595
novel_circ_0011649	ENSOARG00000011837	0	6.13318	-3.5089	0.0021486	0.078452	TRUE	0	1.51112	-0.44828	0.29273	0.99665	FALSE	2.01497	6.56217	-1.2635	0.12783	0.60829	FALSE	7	11	7	0	3	3	0	0	0	185.819	290.276	193.493	0	130.412	101.068	0	0	0	chr8	37420009	37431033	+	11024	154	exon:37430880-37431033	HW1,HW2,HW3,HC2,HC3	7,11,7,3,3	USP45	Ubiquitin specific protease domain||Peptidase C19, ubiquitin carboxyl-terminal hydrolase||Zinc finger, UBP-type	GO:0006281//GO:0006508//GO:0006511//GO:0016579
novel_circ_0000516	ENSOARG00000015404	7.4005	9.94006	-0.36755	0.58307	0.95143	FALSE	6.06642	3.64989	0.43875	0.47396	0.99665	FALSE	4.76073	10.6823	-1.101	0.133	0.61511	FALSE	15	9	16	6	2	2	3	5	10	398.184	237.498	442.27	428.357	86.9414	67.3786	239.751	232.905	418.2	chr11	30273832	30301943	+	28111	398	exon:30273833-30273935,exon:30292523-30292697,exon:30301824-30301943	HW1,HW2,HW3,HC1,HC2,HC3,HG1,HG2,HG3	15,9,16,6,2,2,3,5,10	MAP2K4	Serine-threonine/tyrosine-protein kinase catalytic domain||Tyrosine-protein kinase, catalytic domain||Protein kinase-like domain||Protein kinase domain||Serine/threonine/dual specificity protein kinase, catalytic domain	GO:0000165//GO:0006468//GO:0009611//GO:0034393//GO:0071260//GO:2000672
novel_circ_0007503	ENSOARG00000011504	0.769026	2.44437	-1.0681	0.3438	NA	FALSE	0.641198	1.57637	-0.23906	0.62083	0.99665	FALSE	2.09895	2.61309	-0.17763	0.85005	0.97178	FALSE	2	5	3	0	4	2	0	0	2	53.0912	131.944	82.9256	0	173.883	67.3786	0	0	83.64	chr2	51270828	51277111	-	6283	327	intron:51270829-51270886,intron:51276843-51277111	HW1,HW2,HW3,HC2,HC3,HG3	2,5,3,4,2,2	ZCCHC7	Zinc finger, CCHC-type	--
novel_circ_0007508	ENSOARG00000011563	2.70132	6.45885	-0.99983	0.25312	0.85535	FALSE	2.23503	3.95392	-0.28198	0.63201	0.99665	FALSE	5.21662	6.93974	-0.33169	0.67676	0.9481	FALSE	10	6	10	4	0	10	0	2	5	265.456	158.332	276.419	285.572	0	336.893	0	93.1619	209.1	chr2	51908623	51920116	+	11493	408	exon:51908624-51908817,exon:51919903-51920116	HW1,HW2,HW3,HC1,HC3,HG2,HG3	10,6,10,4,10,2,5	RNF38	Zinc finger, C3HC4 RING-type||Zinc finger, RING-type	GO:0016567
novel_circ_0008944	ENSOARG00000012636	3.86459	5.91102	-0.47377	0.57417	0.95143	FALSE	3.18767	3.05158	0.049584	0.93511	0.99665	FALSE	4.01751	6.32994	-0.58058	0.43801	0.85946	FALSE	9	9	6	3	3	4	0	4	6	238.911	237.498	165.851	214.179	130.412	134.757	0	186.324	250.92	chr3	9643554	9655674	-	12120	350	exon:9643555-9643677,exon:9646156-9646285,exon:9655578-9655674	HW1,HW2,HW3,HC1,HC2,HC3,HG2,HG3	9,9,6,3,3,4,4,6	MVB12B	FAM125	GO:0019075//GO:0042058//GO:0048524
novel_circ_0008756	n/a	0	4.84438	-3.1007	0.0083732	NA	TRUE	0	1.42239	-0.31519	0.39411	0.99665	FALSE	1.88911	5.16362	-0.98485	0.29919	0.78845	FALSE	2	13	5	0	5	0	0	0	0	53.0912	343.053	138.209	0	217.354	0	0	0	0	chr3	7496145	7514577	+	18432	210	intergenic_region:7496146-7496204,intergenic_region:7498348-7498498	HW1,HW2,HW3,HC2	2,13,5,5	--	--	--
novel_circ_0005586	ENSOARG00000007580	5.7108	2.94775	0.79859	0.38883	0.90903	FALSE	4.67785	6.33999	-0.25935	0.67007	0.99665	FALSE	8.42503	3.16217	1.1413	0.1756	0.67526	FALSE	0	5	7	3	3	19	2	5	7	0	131.944	193.493	214.179	130.412	640.097	159.834	232.905	292.74	chr22	41165061	41173215	+	8154	264	exon:41165062-41165222,exon:41170877-41170933,exon:41173170-41173215	HW2,HW3,HC1,HC2,HC3,HG1,HG2,HG3	5,7,3,3,19,2,5,7	PLEKHA1	Pleckstrin homology domain	GO:0001553//GO:0007283//GO:0008209//GO:0008210//GO:0008585//GO:0009791//GO:0014065//GO:0031529//GO:0033327//GO:0035264//GO:0045184//GO:0048008//GO:0048705//GO:0050853//GO:0051898//GO:0060021//GO:0060325//GO:0070301
novel_circ_0005581	ENSOARG00000005882	3.55537	4.66666	-0.34644	0.70303	0.975	FALSE	2.86043	3.24538	-0.080441	0.89438	0.99665	FALSE	4.28757	4.99212	-0.18446	0.81335	0.97148	FALSE	7	8	4	2	6	3	3	5	0	185.819	211.11	110.567	142.786	260.824	101.068	239.751	232.905	0	chr22	40760621	40776160	-	15539	129	exon:40760622-40760750	HW1,HW2,HW3,HC1,HC2,HC3,HG1,HG2	7,8,4,2,6,3,3,5	ATE1	Arginine-tRNA-protein transferase 1, eukaryotic||Arginine-tRNA-protein transferase, C-terminal||Acyl-CoA N-acyltransferase||Arginine-tRNA-protein transferase, N-terminal	GO:0010498//GO:0016598
novel_circ_0008750	ENSOARG00000008804	0.778757	2.96274	-1.289	0.24165	NA	FALSE	0.632038	2.4115	-0.32379	0.49384	0.99665	FALSE	3.23218	3.17875	0.088794	0.92572	0.98413	FALSE	3	4	5	0	0	11	0	2	0	79.6369	105.555	138.209	0	0	370.582	0	93.1619	0	chr3	7279338	7281560	-	2222	326	exon:7279339-7279439,exon:7280459-7280583,exon:7281461-7281560	HW1,HW2,HW3,HC3,HG2	3,4,5,11,2	PTPA	Phosphotyrosyl phosphatase activator, PTPA	GO:0000413//GO:0032515//GO:0032516//GO:0035307//GO:0035308//GO:0043065//GO:0043666
novel_circ_0005588	ENSOARG00000007785	1.15354	2.97756	-0.92551	0.39402	NA	FALSE	0.961798	1.31536	-0.074121	0.86686	0.99665	FALSE	1.76301	3.19899	-0.48141	0.61812	0.93672	FALSE	4	3	5	0	0	6	0	0	3	106.182	79.1661	138.209	0	0	202.136	0	0	125.46	chr22	41254564	41255299	+	735	305	exon:41254565-41254664,exon:41255095-41255299	HW1,HW2,HW3,HC3,HG3	4,3,5,6,3	HTRA1	Peptidase S1C||PDZ domain||Peptidase S1||Trypsin-like cysteine/serine peptidase domain	GO:0001890//GO:0006508//GO:0030512//GO:0030514//GO:0060718
novel_circ_0004076	ENSOARG00000001883	1.16814	1.68902	-0.28648	0.81069	NA	FALSE	0.948057	2.89761	-0.45164	0.42477	0.99665	FALSE	3.80766	1.79496	0.73886	0.4265	0.8534	FALSE	2	5	0	3	4	2	0	3	0	53.0912	131.944	0	214.179	173.883	67.3786	0	139.743	0	chr1	224228003	224236526	-	8523	361	exon:224228004-224228132,exon:224234347-224234443,exon:224236392-224236526	HW1,HW2,HC1,HC2,HC3,HG2	2,5,3,4,2,3	NMD3	NMD3	GO:0000055//GO:0015031
novel_circ_0000201	ENSOARG00000011694	7.94639	5.45155	0.50981	0.45401	0.93766	FALSE	6.48404	1.97304	0.68475	0.2601	0.99665	FALSE	2.64451	5.85256	-0.75221	0.40265	0.84605	FALSE	8	6	8	0	0	9	4	7	8	212.365	158.332	221.135	0	0	303.204	319.668	326.067	334.56	chr10	29910091	29916863	-	6772	234	exon:29910092-29910211,exon:29916750-29916863	HW1,HW2,HW3,HC3,HG1,HG2,HG3	8,6,8,9,4,7,8	B3GLCT	Fringe-like	--
novel_circ_0010910	ENSOARG00000020101	2.32654	4.48842	-0.7127	0.4519	0.93766	FALSE	1.90527	1.29189	0.1497	0.78511	0.99665	FALSE	1.72113	4.8316	-1.0379	0.24611	0.75664	FALSE	6	3	9	0	3	2	0	4	2	159.274	79.1661	248.777	0	130.412	67.3786	0	186.324	83.64	chr7	32639871	32643789	+	3918	383	exon:32639872-32640024,exon:32642056-32642136,exon:32643641-32643789	HW1,HW2,HW3,HC2,HC3,HG2,HG3	6,3,9,3,2,4,2	EIF2AK4	Protein kinase domain||Tyrosine-protein kinase, catalytic domain||Ubiquitin-conjugating enzyme/RWD-like||Serine-threonine/tyrosine-protein kinase catalytic domain||RWD domain||Serine/threonine-protein kinase, GCN2||Protein kinase-like domain||Serine/threonine/dual specificity protein kinase, catalytic domain||Anticodon-binding	GO:0000077//GO:0006468//GO:0010998//GO:0034198//GO:0036492//GO:0060733//GO:0070417
novel_circ_0004213	ENSOARG00000007672	1.9323	6.63665	-1.4236	0.10705	0.69006	FALSE	1.59384	2.27583	-0.12119	0.81734	0.99665	FALSE	3.02257	7.10942	-0.90552	0.30844	0.79673	FALSE	6	11	10	0	8	0	0	2	3	159.274	290.276	276.419	0	347.766	0	0	93.1619	125.46	chr1	249113353	249117659	+	4306	369	exon:249113354-249113438,exon:249116739-249116860,exon:249117498-249117659	HW1,HW2,HW3,HC2,HG2,HG3	6,11,10,8,2,3	DZIP1L	Zinc finger, C2H2	GO:0032880//GO:0060271
novel_circ_0011429	ENSOARG00000003519	3.88405	5.65889	-0.41145	0.64681	0.96439	FALSE	3.16935	3.67992	-0.087566	0.88305	0.99665	FALSE	4.91144	6.06455	-0.1798	0.8188	0.97148	FALSE	5	9	9	0	6	9	0	8	2	132.728	237.498	248.777	0	260.824	303.204	0	372.648	83.64	chr7	99075742	99079247	-	3505	234	exon:99075743-99075903,exon:99079175-99079247	HW1,HW2,HW3,HC2,HC3,HG2,HG3	5,9,9,6,9,8,2	TTC7B	Tetratricopeptide TPR2||Tetratricopeptide repeat-containing domain||Tetratricopeptide repeat	GO:0046854//GO:0072659
novel_circ_0008198	ENSOARG00000019534	6.78312	4.68121	0.48611	0.49789	0.94632	FALSE	5.53141	1.73034	0.75844	0.2166	0.99665	FALSE	2.3088	5.01785	-0.78768	0.35431	0.81965	FALSE	5	7	7	0	3	4	4	5	7	132.728	184.721	193.493	0	130.412	134.757	319.668	232.905	292.74	chr3	183559750	183574500	+	14750	159	exon:183559751-183559909	HW1,HW2,HW3,HC2,HC3,HG1,HG2,HG3	5,7,7,3,4,4,5,7	IPO8	Importin-beta, N-terminal domain||Exportin/Importin, Cse1-like||Armadillo-type fold	GO:0006886
novel_circ_0008190	ENSOARG00000019356	3.68269	2.93355	0.21969	0.83724	0.97643	FALSE	2.98951	5.22626	-0.37819	0.5375	0.99665	FALSE	6.85968	3.12912	0.8626	0.30117	0.78845	FALSE	6	6	0	6	6	4	4	0	4	159.274	158.332	0	428.357	260.824	134.757	319.668	0	167.28	chr3	181981515	181984796	-	3281	247	exon:181981516-181981672,exon:181984707-181984796	HW1,HW2,HC1,HC2,HC3,HG1,HG3	6,6,6,6,4,4,4	FGD4	Dbl homology (DH) domain||Zinc finger, FYVE/PHD-type||FYVE zinc finger||Zinc finger, FYVE-related||Pleckstrin homology domain	GO:0035023
novel_circ_0009448	ENSOARG00000017742	3.54077	4.16284	-0.2268	0.78686	0.975	FALSE	2.87417	3.33606	-0.10385	0.86568	0.99665	FALSE	4.39533	4.45219	-0.037703	0.96138	0.98976	FALSE	4	8	5	3	4	4	3	2	3	106.182	211.11	138.209	214.179	173.883	134.757	239.751	93.1619	125.46	chr4	82122074	82147015	+	24941	249	exon:82122075-82122137,exon:82125499-82125564,exon:82145519-82145638	HW1,HW2,HW3,HC1,HC2,HC3,HG1,HG2,HG3	4,8,5,3,4,4,3,2,3	VPS41	WD40-repeat-containing domain||Zinc finger, RING-type||Vacuolar protein sorting-associated protein 41||Clathrin, heavy chain/VPS, 7-fold repeat	GO:0006886//GO:0008333//GO:0015031//GO:0016192//GO:0034058//GO:0035542//GO:0042144//GO:0046907//GO:1902774
novel_circ_0011356	ENSOARG00000002158	2.33627	3.43712	-0.3751	0.72714	0.975	FALSE	1.89611	1.00741	0.18828	0.70845	0.99665	FALSE	1.34331	3.67454	-0.95081	0.30908	0.79673	FALSE	6	6	2	0	2	2	0	6	0	159.274	158.332	55.2837	0	86.9414	67.3786	0	279.486	0	chr7	84992071	84993737	+	1666	296	exon:84992072-84992128,exon:84992874-84993037,exon:84993663-84993737	HW1,HW2,HW3,HC2,HC3,HG2	6,6,2,2,2,6	VASH1	-	GO:0001525//GO:0001937//GO:0009611//GO:0010596//GO:0016525//GO:0043537//GO:0045765//GO:0060674//GO:0060716//GO:1901491//GO:2000772
novel_circ_0002930	ENSOARG00000001259	7.55215	5.21423	0.49118	0.50109	0.94699	FALSE	6.1726	7.11254	-0.11398	0.84563	0.99665	FALSE	9.36023	5.60741	0.62749	0.35785	0.8209	FALSE	5	5	11	7	8	8	4	5	9	132.728	131.944	304.061	499.75	347.766	269.515	319.668	232.905	376.38	chr18	30178352	30207447	+	29095	418	exon:30178353-30178454,exon:30182960-30183064,exon:30197710-30197770,exon:30198528-30198618,exon:30207389-30207447	HW1,HW2,HW3,HC1,HC2,HC3,HG1,HG2,HG3	5,5,11,7,8,8,4,5,9	UBE2Q2	RWD domain||Ubiquitin-conjugating enzyme/RWD-like||Ubiquitin-conjugating enzyme E2	GO:0070936
novel_circ_0007987	ENSOARG00000019755	15.797	18.2362	-0.19917	0.68729	0.97356	FALSE	12.8736	14.2531	-0.13076	0.79729	0.99665	FALSE	18.8893	19.5444	-0.020199	0.9674	0.99319	FALSE	22	27	25	7	20	25	10	11	16	584.004	712.495	691.047	499.75	869.414	842.233	799.169	512.391	669.12	chr3	144316402	144346951	-	30549	57	exon:144346895-144346951	HW1,HW2,HW3,HC1,HC2,HC3,HG1,HG2,HG3	22,27,25,7,20,25,10,11,16	PPHLN1	-	GO:0045892
novel_circ_0003491	ENSOARG00000019470	21.1888	50.1759	-1.2135	0.0035772	0.088138	TRUE	17.2334	33.114	-0.8053	0.059666	0.99665	FALSE	43.6538	53.8086	-0.30007	0.43464	0.85898	FALSE	76	64	63	28	43	39	15	15	19	2017.47	1688.88	1741.44	1999	1869.24	1313.88	1198.75	698.714	794.58	chr1	10145929	10158759	+	12830	421	exon:10145930-10146101,exon:10158511-10158759	HW1,HW2,HW3,HC1,HC2,HC3,HG1,HG2,HG3	76,64,63,28,43,39,15,15,19	ZMYM4	Zinc finger, MYM-type||Protein of unknown function DUF3504||TRASH domain	GO:0007010//GO:0022604
novel_circ_0011515	ENSOARG00000009426	0	3.46666	-2.8007	0.018482	NA	TRUE	0	0.568958	-0.22243	0.48922	0.99665	FALSE	0.755643	3.71685	-1.4335	0.14397	0.62715	FALSE	7	4	3	0	2	0	0	0	0	185.819	105.555	82.9256	0	86.9414	0	0	0	0	chr8	21715605	21722195	+	6590	323	exon:21715606-21715769,exon:21722037-21722195	HW1,HW2,HW3,HC2	7,4,3,2	FRK	Tyrosine-protein kinase, catalytic domain||Protein kinase domain||Serine-threonine/tyrosine-protein kinase catalytic domain||SH3 domain||Protein kinase-like domain||SH2 domain||Serine/threonine/dual specificity protein kinase, catalytic domain||Variant SH3 domain	GO:0000122//GO:0006468//GO:0016310//GO:0018108
novel_circ_0006961	ENSOARG00000012888	11.9931	4.53242	1.1561	0.20346	0.8203	FALSE	9.69302	13.0239	-0.30284	0.5854	0.99665	FALSE	17.1071	4.90147	1.5049	0.046797	0.38431	TRUE	4	0	14	15	11	15	13	5	8	106.182	0	386.986	1070.89	478.178	505.34	1038.92	232.905	334.56	chr2	184346550	184372122	+	25572	444	exon:184346551-184346702,exon:184352068-184352165,exon:184368974-184369102,exon:184372058-184372122	HW1,HW3,HC1,HC2,HC3,HG1,HG2,HG3	4,14,15,11,15,13,5,8	EPB41L5	Ubiquitin-related domain||FERM domain||FERM, C-terminal PH-like domain||FERM central domain||Ezrin/radixin/moesin like||Band 4.1 domain||FERM adjacent (FA)||FERM, N-terminal	GO:0000904//GO:0001701//GO:0001756//GO:0001837//GO:0001839//GO:0001954//GO:0003382//GO:0003383//GO:0006931//GO:0007398//GO:0007492//GO:0007498//GO:0007509//GO:0009826//GO:0010608//GO:0010634//GO:0010718//GO:0022408//GO:0030036//GO:0031032//GO:0032091//GO:0032092//GO:0032525//GO:0048318//GO:0048319//GO:0048339//GO:0048617//GO:0051894//GO:0070201//GO:0070986//GO:0071560
novel_circ_0004326	ENSOARG00000009615	5.62958	6.3996	-0.17749	0.80411	0.975	FALSE	4.56961	3.71318	0.19201	0.75378	0.99665	FALSE	4.86281	6.85878	-0.49463	0.50446	0.89822	FALSE	6	10	10	5	3	3	4	5	4	159.274	263.887	276.419	356.964	130.412	101.068	319.668	232.905	167.28	chr1	257450254	257468617	-	18363	202	exon:257450255-257450295,exon:257468457-257468617	HW1,HW2,HW3,HC1,HC2,HC3,HG1,HG2,HG3	6,10,10,5,3,3,4,5,4	BRWD1	Bromodomain||WD40-repeat-containing domain||WD40 repeat	GO:0006357//GO:0007010//GO:0008360
novel_circ_0004327	ENSOARG00000009615	5.33602	3.21461	0.65964	0.41492	0.91666	FALSE	4.34809	0.438454	0.99177	0.092306	0.99665	FALSE	0.587669	3.44963	-1.4549	0.14017	0.62496	FALSE	4	4	5	0	0	2	2	7	4	106.182	105.555	138.209	0	0	67.3786	159.834	326.067	167.28	chr1	257460246	257471383	-	11137	351	exon:257460247-257460347,exon:257469088-257469186,exon:257471233-257471383	HW1,HW2,HW3,HC3,HG1,HG2,HG3	4,4,5,2,2,7,4	BRWD1	Bromodomain||WD40-repeat-containing domain||WD40 repeat	GO:0006357//GO:0007010//GO:0008360
novel_circ_0000346	ENSOARG00000005010	8.56864	22.2496	-1.257	0.03934	0.44806	TRUE	7.01448	9.99839	-0.35549	0.53554	0.99665	FALSE	13.2765	23.893	-0.73839	0.18792	0.69358	FALSE	18	28	44	4	12	22	3	8	10	477.821	738.884	1216.24	285.572	521.648	741.165	239.751	372.648	418.2	chr10	78241461	78269243	+	27782	352	exon:78241462-78241554,exon:78241844-78241920,exon:78266824-78266943,exon:78269182-78269243	HW1,HW2,HW3,HC1,HC2,HC3,HG1,HG2,HG3	18,28,44,4,12,22,3,8,10	TPP2	Peptidase S8A, tripeptidyl peptidase II||Peptidase S8/S53 domain||Peptidase S8, subtilisin-related	GO:0006508
novel_circ_0008350	ENSOARG00000020875	2.32167	2.99228	-0.23569	0.81102	NA	FALSE	1.90986	0.657681	0.29641	0.55321	0.99665	FALSE	0.881503	3.22106	-1.0631	0.28194	0.78298	FALSE	4	2	6	0	0	3	0	3	3	106.182	52.7774	165.851	0	0	101.068	0	139.743	125.46	chr3	202419142	202420971	+	1829	449	intron:202419143-202419536,intron:202420917-202420971	HW1,HW2,HW3,HC3,HG2,HG3	4,2,6,3,3,3	LRP6	Low-density lipoprotein (LDL) receptor class A repeat||Low density lipoprotein receptor-related protein, 5/6||LDLR class B repeat||Epidermal growth factor-like domain	GO:0001933//GO:0006469//GO:0006898//GO:0007275//GO:0014029//GO:0014033//GO:0016055//GO:0034392//GO:0045787//GO:0045893//GO:0045944//GO:0051091//GO:0060070//GO:0071397//GO:0071901//GO:0072659//GO:1901998
novel_circ_0010358	n/a	3.50441	4.17756	-0.1643	0.87511	0.9805	FALSE	2.84417	0	0.55672	0.22122	0.99665	FALSE	0	4.47426	-2.7449	0.0069456	0.1252	TRUE	4	7	6	0	0	0	0	9	0	106.182	184.721	165.851	0	0	0	0	419.229	0	chr6	50062331	50089118	+	26787	488	intergenic_region:50062332-50062548,intergenic_region:50069216-50069259,intergenic_region:50082842-50082972,intergenic_region:50089023-50089118	HW1,HW2,HW3,HG2	4,7,6,9	--	--	--
novel_circ_0000343	ENSOARG00000004442	6.18626	4.69629	0.37488	0.66516	0.96865	FALSE	5.09753	1.31536	0.57976	0.31194	0.99665	FALSE	1.76301	5.0326	-0.97208	0.29314	0.78845	FALSE	9	6	4	0	0	6	0	7	9	238.911	158.332	110.567	0	0	202.136	0	326.067	376.38	chr10	76297439	76313928	+	16489	417	exon:76297440-76297518,exon:76306894-76306996,exon:76311411-76311505,exon:76313789-76313928	HW1,HW2,HW3,HC3,HG2,HG3	9,6,4,6,7,9	PCCA	Rudiment single hybrid motif||D-alanine--D-alanine ligase, C-terminal||Biotin carboxylase, C-terminal||Biotin carboxylation domain||ATP-grasp fold, RimK-type||ATP-grasp fold||Carbamoyl-phosphate synthase, large subunit, N-terminal||Carbamoyl-phosphate synthetase large subunit-like, ATP-binding domain||Single hybrid motif||Biotin/lipoyl attachment||ATP-grasp fold, ATP-dependent carboxylate-amine l…	--
novel_circ_0004667	n/a	0	3.718	-2.8257	0.017525	NA	TRUE	0	0.438454	-0.21007	0.5041	0.99665	FALSE	0.587669	3.99871	-1.5858	0.10775	0.58683	FALSE	2	4	9	0	0	2	0	0	0	53.0912	105.555	248.777	0	0	67.3786	0	0	0	chr1	60910792	60951568	+	40776	292	intergenic_region:60910793-60910972,intergenic_region:60951457-60951568	HW1,HW2,HW3,HC3	2,4,9,2	--	--	--
novel_circ_0001662	n/a	6.17061	3.6591	0.63826	0.42977	0.92977	FALSE	4.99181	7.58621	-0.30214	0.62088	0.99665	FALSE	9.88117	3.91043	1.0217	0.20461	0.71589	FALSE	2	8	5	13	5	2	5	6	3	53.0912	211.11	138.209	928.107	217.354	67.3786	399.584	279.486	125.46	chr14	12900999	12920978	+	19979	315	intergenic_region:12901000-12901138,intergenic_region:12920803-12920978	HW1,HW2,HW3,HC1,HC2,HC3,HG1,HG2,HG3	2,8,5,13,5,2,5,6,3	--	--	--
novel_circ_0003807	ENSOARG00000019175	4.46631	2.97747	0.47886	0.57354	0.95143	FALSE	3.61697	3.39544	0.0071434	0.99068	0.99665	FALSE	4.53362	3.20082	0.45632	0.59631	0.92851	FALSE	3	3	6	0	5	9	4	3	3	79.6369	79.1661	165.851	0	217.354	303.204	319.668	139.743	125.46	chr1	174354936	174371022	+	16086	152	exon:174370871-174371022	HW1,HW2,HW3,HC2,HC3,HG1,HG2,HG3	3,3,6,5,9,4,3,3	NECTIN3	CD80-like, immunoglobulin C2-set||Immunoglobulin I-set||Immunoglobulin V-set domain||Immunoglobulin subtype||Immunoglobulin-like domain	GO:0002089//GO:0007155//GO:0007156//GO:0007286//GO:0009566//GO:0060042//GO:0098609//GO:1902414
novel_circ_0010775	ENSOARG00000017517	15.5495	17.3319	-0.15324	0.77985	0.975	FALSE	12.6729	9.46338	0.2366	0.6898	0.99665	FALSE	12.6354	18.6135	-0.43934	0.51162	0.90011	FALSE	19	20	31	0	14	25	11	8	17	504.367	527.774	856.898	0	608.59	842.233	879.086	372.648	710.94	chr7	10886229	10901270	-	15041	485	exon:10886230-10886356,exon:10889643-10889738,exon:10900530-10900612,exon:10901092-10901270	HW1,HW2,HW3,HC2,HC3,HG1,HG2,HG3	19,20,31,14,25,11,8,17	SERINC5	Serine incorporator/TMS membrane protein	GO:0006658//GO:0006665//GO:0009597//GO:0042552//GO:0045087//GO:0051607
novel_circ_0010777	ENSOARG00000017517	15.9643	20.2515	-0.30591	0.57248	0.95143	FALSE	13.0855	16.1629	-0.24008	0.64317	0.99665	FALSE	21.4317	21.7041	0.011378	0.98169	0.99642	FALSE	34	27	21	8	19	33	6	12	21	902.551	712.495	580.479	571.143	825.943	1111.75	479.501	558.971	878.22	chr7	10898968	10901270	-	2302	356	exon:10898969-10899062,exon:10900530-10900612,exon:10901092-10901270	HW1,HW2,HW3,HC1,HC2,HC3,HG1,HG2,HG3	34,27,21,8,19,33,6,12,21	SERINC5	Serine incorporator/TMS membrane protein	GO:0006658//GO:0006665//GO:0009597//GO:0042552//GO:0045087//GO:0051607
novel_circ_0010771	ENSOARG00000017517	5.62472	9.16981	-0.65377	0.33216	0.88789	FALSE	4.57419	8.03123	-0.50544	0.39287	0.99665	FALSE	10.5777	9.84578	0.073144	0.90495	0.98368	FALSE	13	10	14	7	12	7	4	4	5	345.093	263.887	386.986	499.75	521.648	235.825	319.668	186.324	209.1	chr7	10873716	10901270	-	27554	422	exon:10873717-10873814,exon:10876058-10876202,exon:10901092-10901270	HW1,HW2,HW3,HC1,HC2,HC3,HG1,HG2,HG3	13,10,14,7,12,7,4,4,5	SERINC5	Serine incorporator/TMS membrane protein	GO:0006658//GO:0006665//GO:0009597//GO:0042552//GO:0045087//GO:0051607
novel_circ_0010773	ENSOARG00000017517	7.47093	9.59992	-0.35321	0.58387	0.95143	FALSE	6.06436	6.73346	-0.11449	0.84497	0.99665	FALSE	8.91085	10.2772	-0.1678	0.78445	0.97148	FALSE	15	15	9	4	9	11	6	5	6	398.184	395.831	248.777	285.572	391.236	370.582	479.501	232.905	250.92	chr7	10876057	10901270	-	25213	443	exon:10876058-10876202,exon:10876853-10876888,exon:10900530-10900612,exon:10901092-10901270	HW1,HW2,HW3,HC1,HC2,HC3,HG1,HG2,HG3	15,15,9,4,9,11,6,5,6	SERINC5	Serine incorporator/TMS membrane protein	GO:0006658//GO:0006665//GO:0009597//GO:0042552//GO:0045087//GO:0051607
novel_circ_0001668	ENSOARG00000015518	5.88191	0	3.8196	0.00087048	0.053496	TRUE	4.76571	0.568958	0.9729	0.099475	0.99665	FALSE	0.755643	0	0.79943	0.35015	NA	FALSE	0	0	0	0	2	0	3	9	2	0	0	0	0	86.9414	0	239.751	419.229	83.64	chr14	14511265	14513089	-	1824	408	exon:14511266-14511375,exon:14511824-14511907,exon:14512876-14513089	HC2,HG1,HG2,HG3	2,3,9,2	VPS35	Vacuolar protein sorting-associated protein 35, Vps35	GO:0010628//GO:0010821//GO:0015031//GO:0031647//GO:0032268//GO:0042147//GO:0043653//GO:0045056//GO:0050728//GO:0060161//GO:0060548//GO:0090141//GO:1901215//GO:1902823//GO:1902950//GO:1903364//GO:1990126//GO:2000331
novel_circ_0002462	ENSOARG00000005038	0.778757	1.22972	-0.32755	0.78638	NA	FALSE	0.632038	5.16296	-0.98402	0.098734	0.99665	FALSE	6.75759	1.31392	1.7281	0.050461	0.4035	FALSE	3	2	0	7	5	3	0	2	0	79.6369	52.7774	0	499.75	217.354	101.068	0	93.1619	0	chr16	8734080	8738334	-	4254	295	exon:8734081-8734180,exon:8737946-8738041,exon:8738236-8738334	HW1,HW2,HC1,HC2,HC3,HG2	3,2,7,5,3,2	TNPO1	HEAT||Armadillo-type fold||Importin-beta, N-terminal domain	GO:0006886
novel_circ_0002845	ENSOARG00000010206	1.53805	3.45184	-0.80983	0.44642	NA	FALSE	1.2824	1.97304	-0.11828	0.80344	0.99665	FALSE	2.64451	3.69661	-0.25525	0.78728	0.97148	FALSE	6	5	3	0	0	9	0	0	4	159.274	131.944	82.9256	0	0	303.204	0	0	167.28	chr18	11899873	11905619	-	5746	368	exon:11899874-11899909,exon:11904019-11904130,exon:11904637-11904713,exon:11905477-11905619	HW1,HW2,HW3,HC3,HG3	6,5,3,9,4	MCTP2	Phosphoribosyltransferase C-terminal||C2 domain	--
novel_circ_0006001	ENSOARG00000015933	10.7181	4.44442	1.1627	0.081882	0.63432	FALSE	8.71702	10.812	-0.24564	0.65661	0.99665	FALSE	14.3497	4.76172	1.4413	0.027544	0.30706	TRUE	8	6	4	5	11	25	7	9	9	212.365	158.332	110.567	356.964	478.178	842.233	559.418	419.229	376.38	chr24	20140775	20152966	+	12191	376	exon:20140776-20140966,exon:20152782-20152966	HW1,HW2,HW3,HC1,HC2,HC3,HG1,HG2,HG3	8,6,4,5,11,25,7,9,9	METTL9	Methyltransferase type 11||DREV methyltransferase||S-adenosyl-L-methionine-dependent methyltransferase||Methyltransferase type 12	--
novel_circ_0004063	ENSOARG00000000418	3.09557	5.40711	-0.62671	0.4702	0.94253	FALSE	2.54647	4.18362	-0.28333	0.63629	0.99665	FALSE	5.5831	5.79184	0.021408	0.97813	0.99593	FALSE	5	9	8	0	7	10	0	4	4	132.728	237.498	221.135	0	304.295	336.893	0	186.324	167.28	chr1	215266511	215273300	+	6789	346	exon:215266512-215266610,exon:215273054-215273300	HW1,HW2,HW3,HC2,HC3,HG2,HG3	5,9,8,7,10,4,4	PHC3	Sterile alpha motif, type 1||Zinc finger, FCS-type||Sterile alpha motif, type 2||Sterile alpha motif/pointed domain||Sterile alpha motif domain	--
novel_circ_0004062	ENSOARG00000000418	9.42755	6.48786	0.47919	0.53444	0.95143	FALSE	7.6353	4.56662	0.47275	0.4312	0.99665	FALSE	5.99628	6.99304	-0.22109	0.77305	0.97148	FALSE	5	4	17	5	6	3	6	12	4	132.728	105.555	469.912	356.964	260.824	101.068	479.501	558.971	167.28	chr1	215264131	215273300	+	9169	505	exon:215264132-215264290,exon:215266512-215266610,exon:215273054-215273300	HW1,HW2,HW3,HC1,HC2,HC3,HG1,HG2,HG3	5,4,17,5,6,3,6,12,4	PHC3	Sterile alpha motif, type 1||Zinc finger, FCS-type||Sterile alpha motif, type 2||Sterile alpha motif/pointed domain||Sterile alpha motif domain	--
novel_circ_0005622	ENSOARG00000013080	6.196	12.0741	-0.80976	0.29003	0.88404	FALSE	5.08837	1.75382	0.46573	0.41703	0.99665	FALSE	2.35068	12.9271	-1.8365	0.023537	0.28442	TRUE	21	18	10	0	0	8	0	9	7	557.458	474.997	276.419	0	0	269.515	0	419.229	292.74	chr22	45752011	45789539	+	37528	388	exon:45752012-45752090,exon:45761094-45761194,exon:45772666-45772724,exon:45789391-45789539	HW1,HW2,HW3,HC3,HG2,HG3	21,18,10,8,9,7	DOCK1	Variant SH3 domain||SH3 domain||Dedicator of cytokinesis C-terminal	GO:0002244//GO:0007010//GO:0007264//GO:0016477//GO:0043547
novel_circ_0005624	ENSOARG00000013080	1.55751	3.45158	-0.80169	0.4511	NA	FALSE	1.26408	0.876908	0.072042	0.86876	0.99665	FALSE	1.17534	3.7021	-0.9934	0.30233	0.78845	FALSE	3	5	6	0	0	4	0	4	0	79.6369	131.944	165.851	0	0	134.757	0	186.324	0	chr22	45807777	45813532	+	5755	161	exon:45807778-45807818,exon:45813413-45813532	HW1,HW2,HW3,HC3,HG2	3,5,6,4,4	DOCK1	Variant SH3 domain||SH3 domain||Dedicator of cytokinesis C-terminal	GO:0002244//GO:0007010//GO:0007264//GO:0016477//GO:0043547
novel_circ_0005627	ENSOARG00000014124	0	3.49584	-2.7645	0.020403	NA	TRUE	0	0	NA	NA	NA	NA	0	3.76648	-2.4794	0.015752	NA	TRUE	4	2	8	0	0	0	0	0	0	106.182	52.7774	221.135	0	0	0	0	0	0	chr22	46421600	46425988	+	4388	338	exon:46421601-46421677,exon:46422453-46422587,exon:46425863-46425988	HW1,HW2,HW3	4,2,8	PTPRE	Protein-tyrosine phosphatase, receptor/non-receptor type||Protein-tyrosine phosphatase, catalytic||Protein-tyrosine phosphatase-like||Receptor tyrosine-protein phosphatase, alpha/epsilon-type||Protein-tyrosine/Dual specificity phosphatase	GO:0006470//GO:0016311//GO:0035335
novel_circ_0010001	n/a	8.32117	4.41462	0.83269	0.25146	0.85535	FALSE	6.8138	3.65645	0.45007	0.463	0.99665	FALSE	4.86957	4.7249	0.079851	0.92267	0.98413	FALSE	4	8	6	0	9	5	4	5	11	106.182	211.11	165.851	0	391.236	168.447	319.668	232.905	460.02	chr5	78912016	78929657	-	17641	277	intergenic_region:78912017-78912101,intergenic_region:78920252-78920370,intergenic_region:78929585-78929657	HW1,HW2,HW3,HC2,HC3,HG1,HG2,HG3	4,8,6,9,5,4,5,11	--	--	--
novel_circ_0009022	n/a	5.00247	1.51087	1.3618	0.16164	0.77438	FALSE	4.04375	3.90894	0.036442	0.95242	0.99665	FALSE	5.11477	1.6326	1.0906	0.25614	0.76789	FALSE	2	0	4	5	6	0	5	3	3	53.0912	0	110.567	356.964	260.824	0	399.584	139.743	125.46	chr4	111390025	111409042	-	19017	391	intergenic_region:111390026-111390189,intergenic_region:111390703-111390805,intergenic_region:111408919-111409042	HW1,HW3,HC1,HC2,HG1,HG2,HG3	2,4,5,6,5,3,3	--	--	--
novel_circ_0009751	ENSOARG00000018623	3.93015	5.43709	-0.42296	0.59947	0.95475	FALSE	3.19019	3.39544	-0.070743	0.90776	0.99665	FALSE	4.53362	5.825	-0.21986	0.7854	0.97148	FALSE	11	7	4	0	5	9	3	3	3	292.002	184.721	110.567	0	217.354	303.204	239.751	139.743	125.46	chr5	26536837	26537093	+	256	256	exon:26536838-26537093	HW1,HW2,HW3,HC2,HC3,HG1,HG2,HG3	11,7,4,5,9,3,3,3	ZNF608	-	GO:0000122
novel_circ_0006032	ENSOARG00000006423	2.30708	3.65919	-0.45594	0.66795	0.96865	FALSE	1.9236	2.2993	-0.069898	0.89675	0.99665	FALSE	3.06445	3.9086	-0.21359	0.80642	0.97148	FALSE	3	8	4	0	5	4	0	0	6	79.6369	211.11	110.567	0	217.354	134.757	0	0	250.92	chr24	26681450	26682542	+	1092	263	exon:26681451-26681553,exon:26682281-26682372,exon:26682475-26682542	HW1,HW2,HW3,HC2,HC3,HG3	3,8,4,5,4,6	ITGAL	Integrin alpha chain, C-terminal cytoplasmic region, conserved site||Integrin alpha beta-propellor||Integrin alpha chain||Integrin alpha-2||von Willebrand factor, type A||FG-GAP repeat	GO:0002291//GO:0007155//GO:0007157//GO:0007159//GO:0007160//GO:0007229//GO:0043113
novel_circ_0009021	ENSOARG00000018856	1.16814	0	1.3414	0.23918	NA	FALSE	0.948057	3.33606	-0.55535	0.33723	0.99665	FALSE	4.39533	0	2.9844	0.0032887	0.078431	TRUE	0	0	0	3	4	4	0	3	0	0	0	0	214.179	173.883	134.757	0	139.743	0	chr4	111390025	111396311	-	6286	384	exon:111390026-111390189,exon:111390703-111390805,exon:111396195-111396311	HC1,HC2,HC3,HG2	3,4,4,3	-	WD repeat binding protein EZH2||SANT/Myb domain	--
novel_circ_0006034	n/a	7.98276	8.66616	-0.1149	0.88896	0.9805	FALSE	6.51404	9.32632	-0.30107	0.62168	0.99665	FALSE	12.3585	9.30219	0.39565	0.53103	0.90625	FALSE	12	10	13	6	5	24	7	0	11	318.547	263.887	359.344	428.357	217.354	808.544	559.418	0	460.02	chr24	27374112	27407682	+	33570	341	intergenic_region:27374113-27374243,intergenic_region:27407473-27407682	HW1,HW2,HW3,HC1,HC2,HC3,HG1,HG3	12,10,13,6,5,24,7,11	--	--	--
novel_circ_0009024	ENSOARG00000018934	4.22858	1.70383	0.98481	0.32606	0.88789	FALSE	3.40713	4.30757	-0.16009	0.79432	0.99665	FALSE	5.64223	1.8152	1.1828	0.18322	0.68345	FALSE	3	4	0	6	2	5	5	2	2	79.6369	105.555	0	428.357	86.9414	168.447	399.584	93.1619	83.64	chr4	111596277	111605470	-	9193	280	exon:111596278-111596430,exon:111605344-111605470	HW1,HW2,HC1,HC2,HC3,HG1,HG2,HG3	3,4,6,2,5,5,2,2	-	Zinc finger, C2H2||Zinc finger, C2H2-like||Krueppel-associated box	GO:0006355
novel_circ_0009111	ENSOARG00000002378	0	2.47382	-2.4133	0.045375	NA	TRUE	0	0	NA	NA	NA	NA	0	2.65723	-2.1141	0.04056	NA	TRUE	2	3	5	0	0	0	0	0	0	53.0912	79.1661	138.209	0	0	0	0	0	0	chr4	11883865	11888476	-	4611	216	exon:11883866-11884054,exon:11884781-11884807	HW1,HW2,HW3	2,3,5	SGCE	Sarcoglycan alpha/epsilon||Dystroglycan-type cadherin-like	--
novel_circ_0004195	ENSOARG00000007346	49.6096	96.0943	-0.92163	0.029648	0.38113	TRUE	40.3786	38.6032	0.049812	0.89054	0.99665	FALSE	51.0904	103.311	-0.96264	0.019978	0.25214	TRUE	108	92	187	23	50	65	29	46	42	2866.93	2427.76	5169.03	1642.04	2173.54	2189.81	2317.59	2142.72	1756.44	chr1	248615953	248622579	+	6626	551	exon:248615954-248616078,exon:248621748-248621838,exon:248621958-248622111,exon:248622399-248622579	HW1,HW2,HW3,HC1,HC2,HC3,HG1,HG2,HG3	108,92,187,23,50,65,29,46,42	CEP70	Tetratricopeptide repeat||Tetratricopeptide repeat-containing domain	GO:0060271//GO:0070507
novel_circ_0001343	ENSOARG00000006243	7.00033	13.9405	-0.95861	0.15946	0.77396	FALSE	5.64011	7.1504	-0.22618	0.70512	0.99665	FALSE	9.43854	14.9009	-0.60682	0.311	0.7989	FALSE	14	28	15	5	12	7	8	4	3	371.639	738.884	414.628	356.964	521.648	235.825	639.335	186.324	125.46	chr13	27323728	27342041	+	18313	339	exon:27323729-27323806,exon:27326476-27326580,exon:27341886-27342041	HW1,HW2,HW3,HC1,HC2,HC3,HG1,HG2,HG3	14,28,15,5,12,7,8,4,3	-	Prp18||Splicing factor motif||Pre-mRNA processing factor 4 (PRP4)-like	GO:0008380
novel_circ_0001342	ENSOARG00000006243	7.1871	3.99958	0.75293	0.34016	0.88789	FALSE	5.83368	5.13558	0.12947	0.83043	0.99665	FALSE	6.75192	4.30825	0.5125	0.51024	0.90011	FALSE	6	2	8	5	8	3	4	9	4	159.274	52.7774	221.135	356.964	347.766	101.068	319.668	419.229	167.28	chr13	27323728	27329550	+	5822	114	exon:27329437-27329550	HW1,HW2,HW3,HC1,HC2,HC3,HG1,HG2,HG3	6,2,8,5,8,3,4,9,4	-	Prp18||Splicing factor motif||Pre-mRNA processing factor 4 (PRP4)-like	GO:0008380
novel_circ_0001346	ENSOARG00000007601	1.15354	3.18516	-1.0045	0.35177	NA	FALSE	0.961798	1.31536	-0.074121	0.86686	0.99665	FALSE	1.76301	3.40549	-0.54942	0.56731	0.92092	FALSE	4	6	3	0	0	6	0	0	3	106.182	158.332	82.9256	0	0	202.136	0	0	125.46	chr13	28587282	28598445	-	11163	175	exon:28597873-28597945,exon:28598344-28598445	HW1,HW2,HW3,HC3,HG3	4,6,3,6,3	DCLRE1C	Beta-lactamase-like||DNA repair metallo-beta-lactamase	GO:0000723//GO:0006302//GO:0006310//GO:0010212//GO:0030183//GO:0033151//GO:0051276//GO:0090305
novel_circ_0011848	ENSOARG00000003537	9.11939	8.66607	0.085522	0.89258	0.9805	FALSE	7.42752	3.94092	0.4747	0.4379	0.99665	FALSE	5.24739	9.30402	-0.64421	0.38886	0.83886	FALSE	11	10	14	0	10	5	4	11	7	292.002	263.887	386.986	0	434.707	168.447	319.668	512.391	292.74	chr8	75932243	75932581	-	338	338	exon:75932244-75932581	HW1,HW2,HW3,HC2,HC3,HG1,HG2,HG3	11,10,14,10,5,4,11,7	SYNE1	KASH domain||Spectrin/alpha-actinin||Calponin homology domain||Spectrin repeat	GO:0007030//GO:0042692//GO:0090286//GO:0090292
novel_circ_0009624	ENSOARG00000009991	5.92314	4.66658	0.26812	0.72548	0.975	FALSE	4.79113	3.90894	0.15141	0.80474	0.99665	FALSE	5.11477	4.99395	-0.034042	0.96751	0.99319	FALSE	6	8	5	5	6	0	6	3	4	159.274	211.11	138.209	356.964	260.824	0	479.501	139.743	167.28	chr5	10714541	10715048	+	507	338	exon:10714542-10714634,exon:10714728-10714856,exon:10714933-10715048	HW1,HW2,HW3,HC1,HC2,HG1,HG2,HG3	6,8,5,5,6,6,3,4	FARSA	Aminoacyl-tRNA synthetase, class II (G/ H/ P/ S), conserved domain||Aminoacyl-tRNA synthetase, class II||Aminoacyl-tRNA synthetase, class II (D/K/N)||Phenylalanyl-tRNA synthetase, class IIc, alpha subunit||Phenylalanyl-tRNA synthetase	GO:0006432//GO:0043039//GO:0051290
novel_circ_0006101	n/a	61.826	30.9623	0.95367	0.035777	0.42803	TRUE	50.1184	38.4198	0.34815	0.40946	0.99665	FALSE	50.3855	33.212	0.54569	0.25278	0.76451	FALSE	57	35	33	48	33	36	54	39	46	1513.1	923.605	912.182	3426.86	1434.53	1212.82	4315.51	1816.66	1923.72	chr24	41591236	41602980	-	11744	752	intergenic_region:41591237-41591405,intergenic_region:41591513-41591539,intergenic_region:41592903-41593074,intergenic_region:41594635-41594784,intergenic_region:41598847-41598943,intergenic_region:41602844-41602980	HW1,HW2,HW3,HC1,HC2,HC3,HG1,HG2,HG3	57,35,33,48,33,36,54,39,46	--	--	--
novel_circ_0006102	n/a	12.1496	10.2816	0.18457	0.78504	0.975	FALSE	9.79462	7.44787	0.25558	0.66411	0.99665	FALSE	9.7856	10.9868	-0.18052	0.78211	0.97148	FALSE	14	20	8	9	3	12	14	6	6	371.639	527.774	221.135	642.536	130.412	404.272	1118.84	279.486	250.92	chr24	41594634	41602980	-	8346	384	intergenic_region:41594635-41594784,intergenic_region:41598847-41598943,intergenic_region:41602844-41602980	HW1,HW2,HW3,HC1,HC2,HC3,HG1,HG2,HG3	14,20,8,9,3,12,14,6,6	--	--	--
novel_circ_0006103	n/a	8.30551	4.66666	0.70739	0.34179	0.88789	FALSE	6.70808	2.23405	0.74524	0.22487	0.99665	FALSE	2.98046	4.99212	-0.51247	0.54064	0.91033	FALSE	7	8	4	0	4	5	9	4	5	185.819	211.11	110.567	0	173.883	168.447	719.252	186.324	209.1	chr24	41598846	41602980	-	4134	234	intergenic_region:41598847-41598943,intergenic_region:41602844-41602980	HW1,HW2,HW3,HC2,HC3,HG1,HG2,HG3	7,8,4,4,5,9,4,5	--	--	--
novel_circ_0000832	ENSOARG00000014169	0	4.6813	-3.1922	0.0061002	NA	TRUE	0	0.657681	-0.23336	0.4764	0.99665	FALSE	0.881503	5.01602	-1.5947	0.088082	0.5454	FALSE	6	7	6	0	0	3	0	0	0	159.274	184.721	165.851	0	0	101.068	0	0	0	chr12	24605526	24609457	+	3931	448	exon:24605527-24605650,exon:24606477-24606604,exon:24606965-24607062,exon:24609360-24609457	HW1,HW2,HW3,HC3	6,7,6,3	DISP1	Patched||Sterol-sensing domain||Membrane transport protein, MMPL domain	GO:0007225//GO:0007368//GO:0009880//GO:0009953//GO:0015833//GO:0060539
novel_circ_0003367	ENSOARG00000010923	40.3385	41.8048	-0.047717	0.90047	0.98287	FALSE	32.8449	30.7651	0.087085	0.81876	0.99665	FALSE	40.6196	44.8654	-0.13666	0.72458	0.96324	FALSE	53	51	65	24	34	48	24	35	36	1406.92	1345.82	1796.72	1713.43	1478	1617.09	1918.01	1630.33	1505.52	chr19	50173822	50180027	-	6205	731	exon:50173823-50173894,exon:50173977-50174126,exon:50174705-50174866,exon:50178619-50178706,exon:50179319-50179416,exon:50179867-50180027	HW1,HW2,HW3,HC1,HC2,HC3,HG1,HG2,HG3	53,51,65,24,34,48,24,35,36	RBM5	Zinc finger, RanBP2-type||Zinc finger, C2H2||G-patch domain||RNA recognition motif domain	GO:0000245//GO:0000381//GO:0008380//GO:0042981//GO:0043065
novel_circ_0000835	ENSOARG00000016018	5.87218	3.70345	0.59857	0.4385	0.93333	FALSE	4.77487	5.0938	-0.040684	0.94633	0.99665	FALSE	6.70981	3.97298	0.62811	0.39483	0.84605	FALSE	4	5	6	5	4	8	3	7	4	106.182	131.944	165.851	356.964	173.883	269.515	239.751	326.067	167.28	chr12	25521971	25539415	-	17444	344	exon:25521972-25522042,exon:25528357-25528445,exon:25531519-25531595,exon:25539309-25539415	HW1,HW2,HW3,HC1,HC2,HC3,HG1,HG2,HG3	4,5,6,5,4,8,3,7,4	NVL	ATPase, AAA-type, core||Zeta toxin domain||DNA helicase, Holliday junction RuvB type, N-terminal||ATPase, dynein-related, AAA domain||AAA+ ATPase domain||P-loop containing nucleoside triphosphate hydrolase	GO:0006364//GO:0032092//GO:0042254//GO:0042273//GO:0051973
novel_circ_0004680	ENSOARG00000014861	0.778757	3.21452	-1.3799	0.20729	NA	FALSE	0.632038	2.19815	-0.35462	0.485	0.99665	FALSE	2.88404	3.45146	-0.23003	0.79751	0.97148	FALSE	3	4	6	3	0	4	0	2	0	79.6369	105.555	165.851	214.179	0	134.757	0	93.1619	0	chr1	63251741	63259108	+	7367	235	exon:63251742-63251883,exon:63259016-63259108	HW1,HW2,HW3,HC1,HC3,HG2	3,4,6,3,4,2	SH3GLB1	BAR domain||Variant SH3 domain||SH3 domain||BAR domain-containing family	GO:0006654//GO:0008654//GO:0010508//GO:0043552//GO:0048102//GO:0051084//GO:1900740//GO:1903778//GO:2000786
novel_circ_0003364	ENSOARG00000010649	6.9299	0.755345	2.4844	0.012388	0.21337	TRUE	5.64217	2.86826	0.45754	0.45623	0.99665	FALSE	3.82009	0.818132	1.3598	0.17709	0.67526	FALSE	0	0	3	0	7	4	5	4	7	0	0	82.9256	0	304.295	134.757	399.584	186.324	292.74	chr19	50121534	50121918	-	384	229	intron:50121535-50121670,intron:50121826-50121918	HW3,HC2,HC3,HG1,HG2,HG3	3,7,4,5,4,7	SEMA3F	Immunoglobulin-like domain||Plexin-like fold||Sema domain||Immunoglobulin subtype	GO:0001755//GO:0007411//GO:0021612//GO:0021637//GO:0021675//GO:0021785//GO:0036486//GO:0048843//GO:0048846//GO:0050919//GO:0061549//GO:0097490//GO:0097491//GO:1901166//GO:1902285//GO:1902287
novel_circ_0009164	ENSOARG00000009409	52.4587	97.164	-0.85962	0.020332	0.29565	TRUE	42.8439	48.7151	-0.16314	0.64668	0.99665	FALSE	64.3534	104.268	-0.67192	0.053997	0.42118	FALSE	117	122	154	37	50	83	25	45	56	3105.84	3219.42	4256.85	2641.54	2173.54	2796.21	1997.92	2096.14	2341.92	chr4	26460688	26467157	-	6469	428	exon:26460689-26460810,exon:26461873-26461962,exon:26464633-26464735,exon:26467045-26467157	HW1,HW2,HW3,HC1,HC2,HC3,HG1,HG2,HG3	117,122,154,37,50,83,25,45,56	SNX13	Phox-associated domain||Sorting nexin, C-terminal||RGS domain||PX-associated, sorting nexin 13||Phox homologous domain	GO:0006886//GO:0043547
novel_circ_0006376	n/a	11.0214	8.5473	0.3035	0.72587	0.975	FALSE	8.92938	11.4267	-0.2756	0.61102	0.99665	FALSE	15.1113	9.14758	0.61781	0.40299	0.84605	FALSE	0	18	17	7	17	16	9	9	7	0	474.997	469.912	499.75	739.002	539.029	719.252	419.229	292.74	chr26	18823717	18875180	-	51463	426	intergenic_region:18823718-18823830,intergenic_region:18859503-18859550,intergenic_region:18864724-18864802,intergenic_region:18871193-18871224,intergenic_region:18875027-18875180	HW2,HW3,HC1,HC2,HC3,HG1,HG2,HG3	18,17,7,17,16,9,9,7	--	--	--
novel_circ_0004186	ENSOARG00000006643	5.86245	4.59277	0.30651	0.71106	0.975	FALSE	4.78403	4.93394	-0.044472	0.94157	0.99665	FALSE	6.55426	4.88725	0.37879	0.62956	0.93672	FALSE	4	13	2	2	5	12	3	5	6	106.182	343.053	55.2837	142.786	217.354	404.272	239.751	232.905	250.92	chr1	245392494	245396562	-	4068	269	exon:245392495-245392572,exon:245393029-245393112,exon:245396456-245396562	HW1,HW2,HW3,HC1,HC2,HC3,HG1,HG2,HG3	4,13,2,2,5,12,3,5,6	RASA2	Pleckstrin homology domain||Rho GTPase activation protein||C2 domain||Ras GTPase-activating protein||Zinc finger, Btk motif	GO:0007165//GO:0035556//GO:0043087//GO:0043547//GO:0046580
novel_circ_0001125	ENSOARG00000009324	8.33577	1.76247	1.7643	0.076366	0.60479	FALSE	6.80006	2.85974	0.66628	0.27791	0.99665	FALSE	3.72935	1.90897	0.54823	0.5878	0.92392	FALSE	0	0	7	5	0	3	4	8	8	0	0	193.493	356.964	0	101.068	319.668	372.648	334.56	chr12	67696151	67711004	-	14853	195	exon:67696152-67696346	HW3,HC1,HC3,HG1,HG2,HG3	7,5,3,4,8,8	PROX1	Homeo-prospero domain||Homeodomain-like	GO:0000122//GO:0001709//GO:0001822//GO:0001889//GO:0001938//GO:0001945//GO:0001946//GO:0002088//GO:0002089//GO:0002194//GO:0006355//GO:0007420//GO:0007623//GO:0008284//GO:0008285//GO:0010468//GO:0010595//GO:0021542//GO:0021707//GO:0030240//GO:0030324//GO:0031016//GO:0042752//GO:0043433//GO:0045071//GO:0045446//GO:0045737//GO:0045787//GO:0045892//GO:0045893//GO:0045944//GO:0046619//GO:0048839//GO:…
novel_circ_0001123	ENSOARG00000009207	4.56213	0	3.562	0.0021585	NA	TRUE	3.71147	0.568958	0.80311	0.1654	0.99665	FALSE	0.755643	0	0.79943	0.35015	NA	FALSE	0	0	0	0	2	0	2	6	3	0	0	0	0	86.9414	0	159.834	279.486	125.46	chr12	67382822	67386461	-	3639	297	exon:67382823-67382947,exon:67383665-67383725,exon:67386351-67386461	HC2,HG1,HG2,HG3	2,2,6,3	-	Zinc finger, MYND-type||SET domain	GO:0010452
novel_circ_0004442	ENSOARG00000015558	2.32167	7.73292	-1.3972	0.11086	0.69006	FALSE	1.90986	2.89173	-0.20957	0.71863	0.99665	FALSE	3.86196	8.31622	-0.82105	0.29662	0.78845	FALSE	15	5	11	0	4	8	0	3	3	398.184	131.944	304.061	0	173.883	269.515	0	139.743	125.46	chr1	272400408	272420084	-	19676	346	exon:272400409-272400581,exon:272411738-272411807,exon:272419982-272420084	HW1,HW2,HW3,HC2,HC3,HG2,HG3	15,5,11,4,8,3,3	TBC1D5	Rab-GTPase-TBC domain	GO:0002092//GO:0006914//GO:0016236//GO:0042147//GO:0042594
novel_circ_0001120	ENSOARG00000008871	3.79797	1.48141	1.0363	0.31657	NA	FALSE	3.06569	0.880825	0.44591	0.4015	0.99665	FALSE	1.13914	1.58846	-0.39942	0.69634	NA	FALSE	2	2	2	2	0	0	2	7	0	53.0912	52.7774	55.2837	142.786	0	0	159.834	326.067	0	chr12	67326170	67329821	+	3651	79	exon:67326171-67326249	HW1,HW2,HW3,HC1,HG1,HG2	2,2,2,2,2,7	PTPN14	Protein-tyrosine phosphatase, receptor/non-receptor type||Band 4.1 domain||FERM, N-terminal||Protein-tyrosine phosphatase, non-receptor type-14, -21||Protein-tyrosine/Dual specificity phosphatase||Protein-tyrosine phosphatase, catalytic||FERM, C-terminal PH-like domain||Ubiquitin-related domain||FERM domain||FERM central domain||Protein-tyrosine phosphatase-like	GO:0001946//GO:0006470//GO:0008285//GO:0016311//GO:0035335//GO:0046825//GO:1903506
novel_circ_0005130	ENSOARG00000003301	6.10018	3.96987	0.56734	0.47925	0.94514	FALSE	4.99387	4.12229	0.15314	0.80142	0.99665	FALSE	5.46291	4.26959	0.3235	0.67732	0.9481	FALSE	3	4	9	2	6	7	2	6	7	79.6369	105.555	248.777	142.786	260.824	235.825	159.834	279.486	292.74	chr20	50851411	50854216	+	2805	320	exon:50851412-50851525,exon:50852822-50852946,exon:50854136-50854216	HW1,HW2,HW3,HC1,HC2,HC3,HG1,HG2,HG3	3,4,9,2,6,7,2,6,7	EXOC2	Immunoglobulin E-set||IPT domain	GO:0006893//GO:2000535
novel_circ_0001129	ENSOARG00000009437	3.39886	9.82269	-1.3154	0.11587	0.71011	FALSE	2.75883	4.49941	-0.3575	0.56009	0.99665	FALSE	5.93039	10.4966	-0.72074	0.31727	0.80188	FALSE	20	17	3	4	5	6	2	4	2	530.912	448.608	82.9256	285.572	217.354	202.136	159.834	186.324	83.64	chr12	68612986	68650271	-	37285	331	exon:68612987-68613080,exon:68624138-68624253,exon:68650151-68650271	HW1,HW2,HW3,HC1,HC2,HC3,HG1,HG2,HG3	20,17,3,4,5,6,2,4,2	RPS6KC1	Protein kinase domain||MIT||Protein kinase-like domain||Serine-threonine/tyrosine-protein kinase catalytic domain||Serine/threonine/dual specificity protein kinase, catalytic domain||Phox homologous domain	GO:0006468
novel_circ_0001128	ENSOARG00000009437	7.72812	11.4358	-0.51664	0.45309	0.93766	FALSE	6.25588	2.38803	0.64152	0.29616	0.99665	FALSE	3.19031	12.3002	-1.5266	0.040946	0.36138	TRUE	13	10	23	0	3	7	5	10	3	345.093	263.887	635.763	0	130.412	235.825	399.584	465.81	125.46	chr12	68598407	68650271	-	51864	331	exon:68612987-68613080,exon:68624138-68624253,exon:68650151-68650271	HW1,HW2,HW3,HC2,HC3,HG1,HG2,HG3	13,10,23,3,7,5,10,3	RPS6KC1	Protein kinase domain||MIT||Protein kinase-like domain||Serine-threonine/tyrosine-protein kinase catalytic domain||Serine/threonine/dual specificity protein kinase, catalytic domain||Phox homologous domain	GO:0006468
novel_circ_0009931	ENSOARG00000009135	1.15354	4.19238	-1.3379	0.19639	NA	FALSE	0.961798	2.08008	-0.24758	0.6306	0.99665	FALSE	2.77061	4.4945	-0.48364	0.57197	0.92092	FALSE	5	6	6	0	5	3	0	0	3	132.728	158.332	165.851	0	217.354	101.068	0	0	125.46	chr5	60520738	60521445	+	707	256	exon:60520739-60520820,exon:60521272-60521445	HW1,HW2,HW3,HC2,HC3,HG3	5,6,6,5,3,3	G3BP1	RNA recognition motif domain||Nuclear transport factor 2||Nuclear transport factor 2, eukaryote	GO:0034063//GO:0090090
novel_circ_0009933	ENSOARG00000009623	9.35712	7.11094	0.38451	0.56573	0.95143	FALSE	7.63736	4.81783	0.34876	0.56777	0.99665	FALSE	6.42273	7.60704	-0.15088	0.83999	0.97178	FALSE	8	13	8	0	10	9	3	12	8	212.365	343.053	221.135	0	434.707	303.204	239.751	558.971	334.56	chr5	62834061	62862588	-	28527	509	exon:62834062-62834115,exon:62837902-62837974,exon:62841363-62841502,exon:62862347-62862588	HW1,HW2,HW3,HC2,HC3,HG1,HG2,HG3	8,13,8,10,9,3,12,8	FAM114A2	Protein of unknown function DUF719	--
novel_circ_0009934	ENSOARG00000009623	5.87705	5.36311	0.12001	0.87983	0.9805	FALSE	4.77029	6.32239	-0.23193	0.69906	0.99665	FALSE	8.32885	5.72196	0.44916	0.5219	0.90397	FALSE	7	12	3	6	6	9	3	8	3	185.819	316.664	82.9256	428.357	260.824	303.204	239.751	372.648	125.46	chr5	62837901	62862588	-	24687	315	exon:62837902-62837974,exon:62862347-62862588	HW1,HW2,HW3,HC1,HC2,HC3,HG1,HG2,HG3	7,12,3,6,6,9,3,8,3	FAM114A2	Protein of unknown function DUF719	--
novel_circ_0009244	ENSOARG00000017123	4.28316	0.755345	1.3453	0.26521	NA	FALSE	3.47621	6.40524	-0.3575	0.55411	0.99665	FALSE	8.50901	0.818132	2.4762	0.0062057	0.1211	TRUE	0	0	3	3	4	18	0	11	0	0	0	82.9256	214.179	173.883	606.408	0	512.391	0	chr4	40417933	40433953	-	16020	607	exon:40417934-40418081,exon:40422767-40422927,exon:40432239-40432446,exon:40433864-40433953	HW3,HC1,HC2,HC3,HG2	3,3,4,18,11	-	CD36 antigen||Adhesion molecule CD36	GO:0006955//GO:0007166
novel_circ_0009245	ENSOARG00000017123	4.54753	0	3.5603	0.0021704	NA	TRUE	3.72521	7.34936	-0.57646	0.34109	0.99665	FALSE	9.75024	0	4.0038	3.29e-05	0.0041179	TRUE	0	0	0	4	5	19	2	3	6	0	0	0	285.572	217.354	640.097	159.834	139.743	250.92	chr4	40422766	40433953	-	11187	459	exon:40422767-40422927,exon:40432239-40432446,exon:40433864-40433953	HC1,HC2,HC3,HG1,HG2,HG3	4,5,19,2,3,6	-	CD36 antigen||Adhesion molecule CD36	GO:0006955//GO:0007166
novel_circ_0007343	ENSOARG00000008546	2.3775	3.02217	-0.27083	0.80749	0.975	FALSE	1.92154	3.05158	-0.26793	0.65487	0.99665	FALSE	4.01751	3.25606	0.21699	0.8094	0.97148	FALSE	9	0	3	3	3	4	3	0	2	238.911	0	82.9256	214.179	130.412	134.757	239.751	0	83.64	chr2	30088498	30111788	-	23290	100	exon:30111689-30111788	HW1,HW3,HC1,HC2,HC3,HG1,HG3	9,3,3,3,4,3,2	ERCC6L2	P-loop containing nucleoside triphosphate hydrolase||Helicase/UvrB domain||Helicase superfamily 1/2, ATP-binding domain||SNF2-related||Helicase, C-terminal	--
novel_circ_0007342	ENSOARG00000008546	3.84893	4.23681	-0.15905	0.8659	0.9805	FALSE	3.08195	1.70687	0.21342	0.69386	0.99665	FALSE	2.26693	4.55522	-0.68376	0.46754	0.87228	FALSE	8	3	6	0	6	0	5	3	0	212.365	79.1661	165.851	0	260.824	0	399.584	139.743	0	chr2	30088498	30091160	-	2662	81	exon:30091080-30091160	HW1,HW2,HW3,HC2,HG1,HG2	8,3,6,6,5,3	ERCC6L2	P-loop containing nucleoside triphosphate hydrolase||Helicase/UvrB domain||Helicase superfamily 1/2, ATP-binding domain||SNF2-related||Helicase, C-terminal	--
novel_circ_0007344	ENSOARG00000008546	2.70619	6.44404	-1.0041	0.2384	0.85169	FALSE	2.23045	3.30671	-0.20783	0.72455	0.99665	FALSE	4.40776	6.9195	-0.47248	0.5416	0.91033	FALSE	9	7	10	0	7	6	0	3	4	238.911	184.721	276.419	0	304.295	202.136	0	139.743	167.28	chr2	30101326	30111788	-	10462	253	exon:30101327-30101479,exon:30111689-30111788	HW1,HW2,HW3,HC2,HC3,HG2,HG3	9,7,10,7,6,3,4	ERCC6L2	P-loop containing nucleoside triphosphate hydrolase||Helicase/UvrB domain||Helicase superfamily 1/2, ATP-binding domain||SNF2-related||Helicase, C-terminal	--
novel_circ_0007188	ENSOARG00000001899	0	1.48141	-1.8859	0.11978	NA	FALSE	0	0	NA	NA	NA	NA	0	1.58846	-1.5896	0.11874	NA	FALSE	2	2	2	0	0	0	0	0	0	53.0912	52.7774	55.2837	0	0	0	0	0	0	chr2	235423305	235436864	+	13559	106	exon:235423306-235423411	HW1,HW2,HW3	2,2,2	PUM1	Armadillo-type fold||Pumilio RNA-binding repeat	GO:0007283//GO:0008344//GO:0010608//GO:0016441//GO:0035196//GO:0043488//GO:0048863//GO:0051726//GO:0051983//GO:0061157//GO:1900246//GO:2000637
novel_circ_0001655	ENSOARG00000010703	11.5625	0	4.7674	9.45e-06	0.002395	TRUE	9.35158	16.9778	-0.63835	0.23121	0.99665	FALSE	22.3237	0	5.0767	1.66e-08	1.18e-05	TRUE	0	0	0	19	11	25	10	10	6	0	0	0	1356.46	478.178	842.233	799.169	465.81	250.92	chr14	10129161	10135722	+	6561	362	exon:10129162-10129311,exon:10129389-10129457,exon:10130231-10130306,exon:10135656-10135722	HC1,HC2,HC3,HG1,HG2,HG3	19,11,25,10,10,6	ATP2C2	HAD-like domain||P-type ATPase, cytoplasmic domain N||Cation-transporting P-type ATPase, N-terminal||P-type ATPase||Cation-transporting P-type ATPase, C-terminal||P-type ATPase, subfamily IIA, PMR1-type||P-type ATPase, A domain	GO:0006811//GO:0006816//GO:0061180//GO:0070588//GO:0072659//GO:0090280
novel_circ_0001654	ENSOARG00000010703	8.30065	0.474113	3.0671	0.0023531	0.078452	TRUE	6.71266	9.01641	-0.30577	0.60289	0.99665	FALSE	11.957	0.501278	3.344	0.00011738	0.010403	TRUE	0	2	0	5	7	22	9	3	6	0	52.7774	0	356.964	304.295	741.165	719.252	139.743	250.92	chr14	10129161	10130306	+	1145	295	exon:10129162-10129311,exon:10129389-10129457,exon:10130231-10130306	HW2,HC1,HC2,HC3,HG1,HG2,HG3	2,5,7,22,9,3,6	ATP2C2	HAD-like domain||P-type ATPase, cytoplasmic domain N||Cation-transporting P-type ATPase, N-terminal||P-type ATPase||Cation-transporting P-type ATPase, C-terminal||P-type ATPase, subfamily IIA, PMR1-type||P-type ATPase, A domain	GO:0006811//GO:0006816//GO:0061180//GO:0070588//GO:0072659//GO:0090280
novel_circ_0001656	ENSOARG00000011327	0	1.7332	-2.0429	0.092185	NA	FALSE	0	0	NA	NA	NA	NA	0	1.86117	-1.744	0.089298	NA	FALSE	2	2	3	0	0	0	0	0	0	53.0912	52.7774	82.9256	0	0	0	0	0	0	chr14	11106369	11106588	+	219	219	exon:11106370-11106588	HW1,HW2,HW3	2,2,3	GSE1	Genetic suppressor element-like	--
novel_circ_0001651	ENSOARG00000010703	1.92256	0	1.8018	0.13052	NA	FALSE	1.603	3.71122	-0.40112	0.49423	0.99665	FALSE	4.88091	0	3.104	0.0021235	0.064182	TRUE	0	0	0	4	3	5	0	0	5	0	0	0	285.572	130.412	168.447	0	0	209.1	chr14	10107570	10118726	+	11156	282	exon:10107571-10107681,exon:10115150-10115211,exon:10118618-10118726	HC1,HC2,HC3,HG3	4,3,5,5	ATP2C2	HAD-like domain||P-type ATPase, cytoplasmic domain N||Cation-transporting P-type ATPase, N-terminal||P-type ATPase||Cation-transporting P-type ATPase, C-terminal||P-type ATPase, subfamily IIA, PMR1-type||P-type ATPase, A domain	GO:0006811//GO:0006816//GO:0061180//GO:0070588//GO:0072659//GO:0090280
novel_circ_0001019	ENSOARG00000013220	2.32167	4.48842	-0.7166	0.44533	0.93653	FALSE	1.90986	1.00741	0.23575	0.66415	0.99665	FALSE	1.34331	4.8316	-1.2616	0.16474	0.66385	FALSE	6	3	9	0	2	2	0	3	3	159.274	79.1661	248.777	0	86.9414	67.3786	0	139.743	125.46	chr12	53639830	53649256	+	9426	337	exon:53639831-53639897,exon:53645219-53645321,exon:53649090-53649256	HW1,HW2,HW3,HC2,HC3,HG2,HG3	6,3,9,2,2,3,3	RABGAP1L	PTB/PI domain||Kinesin-like||Rab-GTPase-TBC domain	GO:0032880//GO:0043547
novel_circ_0002693	ENSOARG00000018223	73.1093	85.7004	-0.22812	0.48071	0.94514	FALSE	59.4115	67.2144	-0.16867	0.57769	0.99665	FALSE	88.7647	91.8161	-0.04628	0.88693	0.98105	FALSE	107	131	110	52	71	110	49	64	57	2840.38	3456.92	3040.61	3712.43	3086.42	3705.82	3915.93	2981.18	2383.74	chr17	54829141	54831592	-	2451	354	exon:54829142-54829292,exon:54829854-54829925,exon:54830369-54830462,exon:54831556-54831592	HW1,HW2,HW3,HC1,HC2,HC3,HG1,HG2,HG3	107,131,110,52,71,110,49,64,57	ATXN2	LsmAD domain||Ataxin-2, C-terminal||Like-Sm (LSM) domain	GO:0002091//GO:0033962//GO:0034063
novel_circ_0002698	ENSOARG00000000627	13.2316	3.94086	1.5095	0.055355	0.53081	FALSE	10.639	12.2814	-0.12419	0.83235	0.99665	FALSE	16.0635	4.2163	1.611	0.025749	0.29604	TRUE	8	6	2	17	13	5	16	8	4	212.365	158.332	55.2837	1213.68	565.119	168.447	1278.67	372.648	167.28	chr17	55177697	55179526	+	1829	358	exon:55177698-55177901,exon:55179373-55179526	HW1,HW2,HW3,HC1,HC2,HC3,HG1,HG2,HG3	8,6,2,17,13,5,16,8,4	CIT	Citron-like||Protein kinase domain||Tyrosine-protein kinase, catalytic domain||Serine-threonine/tyrosine-protein kinase catalytic domain||Pleckstrin homology domain||Protein kinase, C-terminal||Protein kinase C-like, phorbol ester/diacylglycerol-binding domain||Tropomyosin||AGC-kinase, C-terminal||Protein kinase-like domain||Serine/threonine/dual specificity protein kinase, catalytic domain||Citr…	GO:0000281//GO:0006468//GO:0016310//GO:0032467//GO:0035556//GO:0051402
novel_circ_0001011	n/a	0.778757	3.85198	-1.5174	0.17488	NA	FALSE	0.632038	1.22664	-0.16435	0.72355	0.99665	FALSE	1.63715	4.09485	-0.86247	0.35794	0.8209	FALSE	2	12	2	0	2	3	0	2	0	53.0912	316.664	55.2837	0	86.9414	101.068	0	93.1619	0	chr12	52937321	52943967	-	6646	110	intergenic_region:52937322-52937431	HW1,HW2,HW3,HC2,HC3,HG2	2,12,2,2,3,2	--	--	--
[truncated: 1,665 more rows]
[truncated: 8 more columns]

## Sheet: mIRNA_description
precursor_id	precursor_seq	mfe	position	mature_id	mature_seq	EL1	EL2	EL3	PL1	PL2	PL3	PP1	PP2	PP3
[truncated: 271 more rows]
