# Supplementary material for: Non-coding transcriptomic profiles in the sheep mammary gland during different lactation periods
Source: Front Vet Sci. 2022 Nov 8;9:983562. doi: 10.3389/fvets.2022.983562 (PMC9679157; doi:10.3389/fvets.2022.983562)
Supplement: Supplementary Table S5 — Differentially expressed (DE) miRNAs and circRNAs. [file Table_5.XLSX]

## Sheet: miRNA_ELvsPP
sRNA	HC_readcount	HW_readcount	log2FoldChange	pval	padj
oar-miR-370-3p	37.6432	276.531	-2.4932	7.0441e-08	4.3674e-06
oar-miR-148a	1.0853e+07	1.5106e+06	2.3857	3.6191e-06	0.00011219
novel_175	13.0622	0.370081	2.7806	5.0277e-05	NA
oar-miR-543-3p	14.5993	109.74	-2.1043	0.00059834	NA
oar-miR-194	536.002	202.235	1.29	0.00081143	0.016769
oar-miR-99a	15079.2	60623	-1.6632	0.0016404	0.025426
oar-miR-154b-5p	115.175	294.096	-1.2117	0.0039801	0.049353
oar-miR-493-3p	363.688	867.942	-1.1293	0.0066934	0.061343
oar-miR-409-3p	599.373	1405.71	-1.1106	0.0069258	0.061343
oar-miR-200a	48109.7	18883.2	1.1818	0.010646	0.082505
oar-miR-103	13523.4	5971.12	1.0535	0.014995	0.093033
oar-miR-382-5p	139.188	354.844	-1.1617	0.015005	0.093033
oar-miR-381-3p	103.933	38.9591	1.1903	0.017917	NA
oar-miR-379-3p	60.2045	139.847	-1.0759	0.018968	NA
oar-miR-125b	2473	8278.33	-1.3444	0.022359	0.12602
novel_156	2.35564	12.0265	-1.4594	0.025564	NA
oar-miR-221	262.235	739.824	-1.2129	0.026595	0.13741
oar-miR-665-3p	4.51678	16.4393	-1.3803	0.029734	NA
oar-miR-200b	18894.4	8676.61	0.98858	0.029851	0.14237
oar-miR-411a-3p	65.5953	138.05	-0.94423	0.035063	NA
oar-miR-485-3p	4.77306	19.7776	-1.3335	0.036176	NA
oar-miR-22-3p	9628.43	4890.24	0.87481	0.042032	0.17311
oar-miR-30b	4577.53	2228.18	0.91408	0.044884	0.17311
oar-miR-376b-3p	27.1912	7.97314	1.2597	0.046601	NA
oar-miR-200c	18097.4	9605.45	0.82496	0.047212	0.17311
oar-miR-218a	1232.89	2290.58	-0.80957	0.047467	0.17311
oar-miR-432	73.0214	133.576	-0.78524	0.048114	NA
novel_209	8.91309	1.42483	1.3789	0.048517	NA
oar-miR-485-5p	41.6295	116.221	-1.1384	0.048541	NA
novel_260	0	3.6203	-1.3491	0.048635	NA

## Sheet: miRNA_PLvsPP
sRNA	HG_readcount	HW_readcount	log2FoldChange	pval	padj
oar-miR-148a	1.19468e+07	1.64906e+06	2.3064	1.4914e-05	0.0010887
oar-miR-370-3p	52.4786	308.675	-2.0993	4.6109e-05	0.001683
oar-miR-99a	11969.9	68708.9	-2.0155	0.00019582	0.0037543
oar-miR-543-3p	17.1805	124.46	-2.1513	0.00020572	0.0037543
oar-miR-409-3p	540.621	1565.77	-1.384	0.00058816	0.0081523
oar-miR-382-5p	114.843	398.085	-1.554	0.00072814	0.0081523
oar-miR-194	599.588	222.971	1.2988	0.00081311	0.0081523
novel_380	14.3022	0.222751	2.2598	0.00085357	NA
oar-miR-30b	6672.92	2427.43	1.3203	0.0008934	0.0081523
oar-miR-154b-5p	118.656	328.529	-1.3023	0.0024418	0.019806
oar-miR-381-3p	115.607	42.2761	1.2703	0.0044808	0.03271
oar-miR-369-5p	49.7785	118.548	-1.1259	0.0057219	0.037973
novel_524	5.61162	0	1.8144	0.0062536	NA
oar-miR-25	5144.04	14886.3	-1.2936	0.0085167	0.049447
oar-miR-485-5p	36.1388	131.736	-1.4545	0.009319	0.049447
oar-miR-493-3p	390.336	968.893	-1.1509	0.009483	0.049447
oar-miR-376b-3p	36.1282	8.53538	1.5205	0.011082	NA
oar-miR-27a	10346.1	3696.46	1.2459	0.012322	0.059965
oar-miR-152	5161.14	2738.9	0.84728	0.016357	0.070994
oar-miR-411a-3p	78.7142	151.683	-0.87307	0.016533	0.070994
oar-miR-181a	5137.84	12264.5	-1.0816	0.020776	0.084258
oar-miR-221	290.23	837.524	-1.2278	0.022538	0.086594
novel_470	3.93718	0	1.4515	0.023557	NA
oar-miR-374a	2356.72	752.434	1.2685	0.025915	0.09459
oar-miR-432	68.8866	147.908	-0.96507	0.029963	0.10416
novel_480	5.13161	0.408647	1.4574	0.030422	NA
novel_395	33.4547	12.3947	1.1433	0.034145	NA
oar-miR-376c-5p	16.2108	4.52481	1.3009	0.034507	NA
oar-miR-487a-3p	1.04892	6.63626	-1.4102	0.035181	NA
oar-miR-3958-3p	992.696	1816.57	-0.79649	0.036223	0.12019
oar-miR-143	6.73226e+06	3.60836e+06	0.81298	0.042156	0.1338
oar-miR-329b-3p	11.4574	34.668	-1.1905	0.04397	NA
oar-miR-433-3p	3.12416	11.4718	-1.2528	0.046682	NA
novel_269	3.23418	0.191946	1.3047	0.047399	NA

## Sheet: miRNA_PLvsEL
sRNA	HG_readcount	HC_readcount	log2FoldChange	pval	padj
oar-miR-218a	1919.59	737.708	1.1321	0.00029007	0.039449
oar-miR-3959-3p	43.5075	14.1121	1.1765	0.0014561	0.099011
oar-miR-181a	2886.29	5371.51	-0.76003	0.0094331	0.40976
oar-miR-133	80.6176	32.0261	0.93504	0.01223	0.40976
oar-miR-23a	5496	3004.38	0.73006	0.015065	0.40976
novel_370	4.53052	15.7925	-0.90028	0.027196	0.61643
oar-miR-29b	175.382	104.384	0.62469	0.040946	0.79553

## Sheet: circRNA_ELvsPP
ID	HC_readcount	HW_readcount	log2FoldChange	pval	padj
novel_circ_0010649	94.3888	0	6.6897	1.3281e-15	2.8248e-12
novel_circ_0010160	0	44.1666	-5.5121	2.4841e-10	2.6418e-07
novel_circ_0001655	22.3237	0	5.0767	1.6577e-08	1.1753e-05
novel_circ_0011345	90.6755	12.068	2.7286	2.6794e-08	1.4248e-05
novel_circ_0007689	20.1113	0	4.9717	3.7409e-08	1.5914e-05
novel_circ_0000646	44.8113	5.32738	2.8401	1.2165e-07	4.3125e-05
novel_circ_0007416	50.925	2.83799	3.5481	5.202e-07	0.00014503
novel_circ_0010253	15.1226	0	4.6229	5.4549e-07	0.00014503
novel_circ_0002308	37.1641	4.24203	2.8406	7.2805e-07	0.00017206
novel_circ_0007682	14.5952	0	4.5595	8.8325e-07	0.00018787
novel_circ_0010162	7.4179	52.1052	-2.57	7.7823e-06	0.0015048
novel_circ_0010296	18.9962	1.31941	3.2099	1.305e-05	0.0023132
novel_circ_0012130	16.5491	0.501278	3.6509	2.2045e-05	0.0036069
novel_circ_0005375	10.4211	0	4.0191	3.0224e-05	0.0041179
novel_circ_0007000	13.3721	0.545421	3.5026	3.1601e-05	0.0041179
novel_circ_0009245	9.75024	0	4.0038	3.2912e-05	0.0041179
novel_circ_0012152	8.5568	51.1272	-2.3539	2.7108e-05	0.0041179
novel_circ_0007846	48.5944	12.7224	1.8371	3.8678e-05	0.0043299
novel_circ_0012556	0	11.5543	-3.9288	3.7547e-05	0.0043299
novel_circ_0009236	16.4603	1.09084	3.1913	4.8456e-05	0.0051533
novel_circ_0001536	8.89842	0	3.9085	5.2513e-05	0.0053188
novel_circ_0009217	9.7494	0	3.8939	6.1708e-05	0.005966
novel_circ_0001654	11.957	0.501278	3.344	0.00011738	0.010403
novel_circ_0009635	7.95103	0	3.7627	0.00011402	0.010403
novel_circ_0012319	5.07941	36.0952	-2.4348	0.00013591	0.011563
novel_circ_0009421	34.7484	7.55923	2.0193	0.00018758	0.014777
novel_circ_0010295	24.0508	3.90677	2.3206	0.00018256	0.014777
novel_circ_0012148	0.587669	15.7637	-3.2522	0.00020327	0.015441
novel_circ_0005886	58.8626	156.432	-1.3553	0.00024643	0.017829
novel_circ_0009370	0	8.89705	-3.5714	0.00025147	0.017829
novel_circ_0002996	20.5199	2.64808	2.5469	0.00027759	0.018996
novel_circ_0011459	0	9.12379	-3.5517	0.00028578	0.018996
novel_circ_0003072	6.87211	0	3.5686	0.00030003	0.019338
novel_circ_0002709	0	8.50064	-3.5259	0.00030976	0.019378
novel_circ_0007409	6.77002	0	3.5431	0.00033613	0.020427
novel_circ_0007412	7.51891	0	3.5285	0.0003759	0.022209
novel_circ_0005724	44.8327	10.686	1.899	0.00042174	0.024244
novel_circ_0004436	0	8.00852	-3.4526	0.00043567	0.024386
novel_circ_0000976	63.9217	145.096	-1.1585	0.00046935	0.024957
novel_circ_0009871	0	8.60044	-3.4532	0.00045778	0.024957
novel_circ_0007335	6.79947	0	3.4545	0.00051659	0.026161
novel_circ_0010314	0	7.99753	-3.4226	0.00050779	0.026161
novel_circ_0010301	17.654	2.67198	2.3791	0.00053947	0.026685
novel_circ_0002772	0	7.70458	-3.3823	0.00060637	0.029001
novel_circ_0003834	0	7.70081	-3.3711	0.00064082	0.029001
novel_circ_0004980	53.5917	14.619	1.749	0.00062846	0.029001
novel_circ_0012063	6.12214	0	3.4047	0.00062423	0.029001
novel_circ_0005856	0	7.56106	-3.361	0.00066691	0.029553
novel_circ_0011548	0	7.17563	-3.3074	0.00083537	0.036262
novel_circ_0000948	6.02005	0	3.3333	0.0008571	0.036461
novel_circ_0004573	0	6.87902	-3.2808	0.00092537	0.038593
novel_circ_0004713	0	7.0782	-3.2721	0.00098033	0.040099
novel_circ_0002614	0	6.60631	-3.2333	0.0011292	0.044095
novel_circ_0005561	3.19598	26.2215	-2.4864	0.0011402	0.044095
novel_circ_0009341	19.7278	3.06839	2.2934	0.0011138	0.044095
novel_circ_0011728	0	6.97657	-3.2295	0.0011807	0.044846
novel_circ_0001354	0	6.70935	-3.199	0.0013282	0.04664
novel_circ_0001545	1.72113	14.0418	-2.4251	0.001273	0.04664
novel_circ_0005598	0	6.80548	-3.1978	0.0013471	0.04664
novel_circ_0005864	0	6.68361	-3.2007	0.0013161	0.04664
novel_circ_0006474	15.7513	2.08974	2.3987	0.0013411	0.04664
novel_circ_0010292	5.69677	0	3.2253	0.0013595	0.04664
novel_circ_0003373	5.06699	0	3.1812	0.0015738	0.053135
novel_circ_0000578	0	6.70009	-3.1442	0.0016872	0.056072
novel_circ_0005247	0	6.12527	-3.1299	0.0017249	0.056445
novel_circ_0001418	5.13287	0	3.1087	0.0021103	0.064182
novel_circ_0001625	0	5.8728	-3.0681	0.0022028	0.064182
novel_circ_0001651	4.88091	0	3.104	0.0021235	0.064182
novel_circ_0002826	0	6.00016	-3.0758	0.0021558	0.064182
novel_circ_0003075	11.4468	1.35806	2.4657	0.0021087	0.064182
novel_circ_0007880	0	5.8728	-3.0681	0.0022028	0.064182
novel_circ_0009854	2.39279	15.4238	-2.1976	0.002191	0.064182
novel_circ_0010088	10.7216	1.31941	2.4491	0.0020557	0.064182
novel_circ_0007978	20.3212	4.71941	1.8781	0.0022973	0.066031
novel_circ_0011895	4.81503	0	3.0785	0.0023587	0.066893
novel_circ_0006939	24.0629	59.4514	-1.2649	0.0024046	0.067298
novel_circ_0003060	0	6.47152	-3.0509	0.0024502	0.067684
novel_circ_0000978	4.40776	21.1697	-1.9238	0.0025614	0.069849
novel_circ_0009239	14.9492	2.17802	2.3096	0.0026412	0.071111
novel_circ_0012274	0	5.92244	-3.0062	0.0028427	0.075581
novel_circ_0001911	0	5.5651	-2.9886	0.0029864	0.076594
novel_circ_0009422	4.58708	0	3.0118	0.0029861	0.076594
novel_circ_0010382	0	5.51364	-2.9877	0.0029889	0.076594
novel_circ_0003152	2.01497	14.0381	-2.2278	0.0032205	0.078431
novel_circ_0003774	0	5.26666	-2.9522	0.0033841	0.078431
novel_circ_0004090	0	5.30897	-2.9604	0.0032836	0.078431
novel_circ_0005480	23.919	6.63204	1.6799	0.0032099	0.078431
novel_circ_0005556	0	5.51181	-2.9624	0.0033025	0.078431
novel_circ_0009021	4.39533	0	2.9844	0.0032887	0.078431
novel_circ_0011075	8.82686	28.373	-1.5374	0.0033924	0.078431
novel_circ_0011114	5.8464	22.979	-1.791	0.0032765	0.078431
novel_circ_0011721	0	5.33104	-2.9552	0.0033554	0.078431
novel_circ_0001117	0	5.24459	-2.9392	0.0035554	0.079604
novel_circ_0003290	62.3869	25.0047	1.2516	0.0034853	0.079604
novel_circ_0008106	7.9929	0.541761	2.6948	0.00353	0.079604
novel_circ_0004529	0	5.28324	-2.9334	0.0036433	0.080722
novel_circ_0003021	44.9923	96.7839	-1.0555	0.0038105	0.083555
novel_circ_0009695	6.22422	22.8445	-1.7104	0.0039943	0.086692
novel_circ_0008046	63.7068	139.254	-1.083	0.0040562	0.087147
novel_circ_0001020	0	5.06199	-2.8816	0.0043773	0.092184
novel_circ_0008901	29.275	9.36151	1.5313	0.0043432	0.092184
novel_circ_0008406	0.881503	9.79615	-2.4342	0.004673	0.097447
novel_circ_0005533	1.72113	12.251	-2.213	0.0051826	0.10702
novel_circ_0011520	0.755643	8.87498	-2.5112	0.0052554	0.10748
novel_circ_0004800	0	4.74331	-2.823	0.0053397	0.10749
novel_circ_0005418	0.755643	8.52454	-2.488	0.0053566	0.10749
novel_circ_0006978	0	5.08773	-2.82	0.0054891	0.10912
novel_circ_0005476	3.93352	0	2.8231	0.0057313	0.11288
novel_circ_0009244	8.50901	0.818132	2.4762	0.0062057	0.1211
novel_circ_0007395	1.88911	14.4837	-2.2725	0.0064096	0.12394
novel_circ_0004479	23.9314	7.92755	1.4678	0.0066195	0.1246
novel_circ_0006191	23.1112	60.6795	-1.2968	0.0065854	0.1246
novel_circ_0009887	1.51129	11.5506	-2.2647	0.0065843	0.1246
novel_circ_0008276	0	4.84635	-2.7606	0.0066847	0.12472
novel_circ_0004028	0	4.53681	-2.7538	0.0067499	0.12484
novel_circ_0003081	4.9287	0	2.7719	0.00694	0.1252
novel_circ_0008036	31.6656	9.56209	1.5673	0.006882	0.1252
novel_circ_0010358	0	4.47426	-2.7449	0.0069456	0.1252
novel_circ_0000131	0	4.83709	-2.7415	0.0071351	0.12647
novel_circ_0002450	0	4.55705	-2.7384	0.0071243	0.12647
novel_circ_0012587	0	4.49816	-2.7269	0.0073943	0.12998
novel_circ_0004550	1.63715	10.9054	-2.1042	0.0075538	0.13063
novel_circ_0007651	8.38907	24.6009	-1.4544	0.0075464	0.13063
novel_circ_0003449	0	4.5423	-2.7073	0.007914	0.13575
novel_circ_0004259	0	4.24203	-2.6856	0.0084006	0.14181
novel_circ_0006813	0	4.46694	-2.6908	0.0083413	0.14181
novel_circ_0010947	0	4.22179	-2.6825	0.0084822	0.14206
novel_circ_0006894	0	4.52206	-2.6828	0.0085801	0.14258
novel_circ_0002710	0	4.21996	-2.6766	0.0086513	0.14265
novel_circ_0000572	2.77061	14.7924	-1.9561	0.0089781	0.14588
novel_circ_0003332	0	4.22545	-2.6594	0.0091587	0.14588
novel_circ_0003395	0	4.21813	-2.6583	0.0091906	0.14588
novel_circ_0004082	0	4.40621	-2.6655	0.0090484	0.14588
novel_circ_0008476	6.58962	0.501278	2.4511	0.0090777	0.14588
novel_circ_0003634	0	4.17948	-2.6535	0.0093229	0.14689
novel_circ_0006226	0	4.17765	-2.645	0.0095865	0.14993
novel_circ_0000902	0	4.15924	-2.6274	0.010141	0.15517
novel_circ_0006793	15.5061	3.88652	1.7244	0.010034	0.15517
novel_circ_0012360	2.01497	11.3846	-1.9677	0.01008	0.15517
novel_circ_0002052	0	4.16107	-2.606	0.010857	0.16181
novel_circ_0002456	0	3.97298	-2.603	0.010877	0.16181
novel_circ_0008262	10.9677	30.4902	-1.3278	0.010857	0.16181
novel_circ_0010827	37.5066	15.7981	1.1653	0.010878	0.16181
novel_circ_0008360	0	4.29909	-2.588	0.011526	0.16907
novel_circ_0011184	0	3.97481	-2.5857	0.011489	0.16907
novel_circ_0011371	14.3316	36.1492	-1.2198	0.011962	0.17427
novel_circ_0002309	7.35202	0.812641	2.292	0.012258	0.17506
novel_circ_0006767	0	3.90677	-2.562	0.012346	0.17506
novel_circ_0007468	2.27828	11.9926	-2.0919	0.012133	0.17506
novel_circ_0012675	3.74177	14.206	-1.6738	0.012333	0.17506
novel_circ_0002275	2.31448	11.3294	-1.9118	0.01264	0.17805
novel_circ_0012149	32.7048	91.6922	-1.3672	0.012965	0.18143
novel_circ_0001908	8.19708	1.00256	2.2207	0.013064	0.18162
novel_circ_0004465	0	3.91043	-2.5413	0.013156	0.18171
novel_circ_0012671	4.61085	19.6487	-1.8153	0.014206	0.19494
novel_circ_0001398	2.81248	13.5902	-1.7904	0.014812	0.20195
novel_circ_0009282	1.17534	9.68526	-2.1204	0.015447	0.20927
novel_circ_0002144	9.43179	1.56456	1.9948	0.016664	0.22433
novel_circ_0005286	5.44481	0.541761	2.2524	0.017271	0.23104
novel_circ_0000609	3.06445	13.3327	-1.7228	0.017631	0.23439
novel_circ_0006023	1.46917	9.94741	-1.9876	0.018182	0.23582
novel_circ_0006480	25.4063	10.2845	1.2095	0.018079	0.23582
novel_circ_0009399	15.9804	5.10248	1.4801	0.01807	0.23582
novel_circ_0010500	3.35828	13.9461	-1.6752	0.017896	0.23582
novel_circ_0005478	14.1879	3.9086	1.6137	0.0185	0.23848
novel_circ_0009890	1.89478	11.105	-2.0352	0.019189	0.24588
novel_circ_0001562	0.881503	7.67874	-2.0999	0.019453	0.24777
novel_circ_0004195	51.0904	103.311	-0.96264	0.019978	0.25214
novel_circ_0012536	10.0805	31.3151	-1.4281	0.020034	0.25214
novel_circ_0009018	8.64754	27.6485	-1.4362	0.020301	0.25289
novel_circ_0009058	13.1744	31.8414	-1.1547	0.020331	0.25289
novel_circ_0009221	6.67361	0.751917	2.1447	0.020854	0.25788
novel_circ_0007212	2.22482	10.9385	-1.7689	0.022189	0.27282
novel_circ_0012218	14.5474	4.7488	1.4449	0.022717	0.2777
novel_circ_0001496	1.51129	9.37024	-1.9683	0.023109	0.28087
novel_circ_0002830	44.6428	83.3674	-0.87184	0.023668	0.28442
novel_circ_0005622	2.35068	12.9271	-1.8365	0.023537	0.28442
novel_circ_0005333	6.70413	19.2547	-1.3552	0.024073	0.28733
novel_circ_0008902	26.7555	10.1282	1.2679	0.024181	0.28733
novel_circ_0002060	12.5926	3.10888	1.6868	0.024329	0.28749
novel_circ_0004815	23.6432	8.36585	1.3529	0.024649	0.28966
novel_circ_0002058	48.3184	20.9655	1.1139	0.02506	0.29251
novel_circ_0011686	17.2043	38.5857	-1.0561	0.025167	0.29251
novel_circ_0012478	4.02318	14.7202	-1.666	0.025315	0.29263
novel_circ_0002698	16.0635	4.2163	1.611	0.025749	0.29604
novel_circ_0007710	24.3273	51.8491	-1.0341	0.026118	0.29707
novel_circ_0007787	5.24063	0.545421	2.1331	0.026111	0.29707
novel_circ_0005152	9.01294	1.89982	1.8249	0.026308	0.29764
novel_circ_0001284	5.09076	0.545421	2.1227	0.027158	0.30563
novel_circ_0006001	14.3497	4.76172	1.4413	0.027544	0.30706
novel_circ_0007648	5.17475	15.1198	-1.4052	0.027573	0.30706
novel_circ_0003507	22.2943	43.0324	-0.92619	0.028106	0.31136
novel_circ_0002737	21.6887	7.67691	1.3308	0.028411	0.31311
novel_circ_0002070	32.7629	13.8574	1.1399	0.028761	0.31534
novel_circ_0000885	0.755643	6.63753	-2.07	0.028988	0.31619
novel_circ_0000674	12.106	2.54687	1.7649	0.029512	0.31822
novel_circ_0002852	5.8464	16.2553	-1.3414	0.029471	0.31822
novel_circ_0006459	18.7569	6.89926	1.296	0.029772	0.31822
novel_circ_0012399	1.93098	9.40382	-1.7343	0.029711	0.31822
novel_circ_0002676	4.81503	0.501278	2.0957	0.030239	0.31895
novel_circ_0003525	1.76301	10.7339	-1.8621	0.030291	0.31895
novel_circ_0007208	7.8195	1.2532	1.9359	0.030091	0.31895
novel_circ_0011894	6.68603	1.00256	1.9603	0.030706	0.32173
novel_circ_0005474	0.587669	5.60192	-2.0304	0.030996	0.32318
novel_circ_0007019	0.755643	5.85256	-2.0063	0.031261	0.32436
novel_circ_0001350	1.63715	9.17849	-1.8233	0.031964	0.32659
novel_circ_0001357	11.6871	25.9369	-1.0664	0.031829	0.32659
novel_circ_0006463	8.49683	1.79496	1.7625	0.031689	0.32659
novel_circ_0011111	6.37977	18.0834	-1.4165	0.032091	0.32659
novel_circ_0001287	11.0395	3.17692	1.5271	0.032756	0.3303
novel_circ_0001832	4.68917	0.545421	2.0519	0.032766	0.3303
novel_circ_0000713	0.881503	6.63021	-1.9304	0.033373	0.3317
novel_circ_0001551	0.587669	5.49523	-2.0091	0.033249	0.3317
novel_circ_0009891	11.6393	27.8261	-1.1252	0.033306	0.3317
novel_circ_0001694	12.8263	4.28251	1.4004	0.033835	0.33288
novel_circ_0001881	6.38628	19.4245	-1.3608	0.034274	0.33288
novel_circ_0005491	3.23242	13.0158	-1.6229	0.034017	0.33288
novel_circ_0007692	4.94113	0.541761	2.0572	0.033842	0.33288
novel_circ_0012264	30.0908	59.1758	-0.91153	0.03423	0.33288
novel_circ_0012190	0.881503	6.5879	-1.9203	0.034777	0.33623
novel_circ_0000045	70.5501	127.522	-0.80778	0.035382	0.33883
novel_circ_0001043	11.255	2.66832	1.6761	0.035586	0.33883
novel_circ_0003508	0.881503	6.95073	-1.9431	0.03541	0.33883
novel_circ_0004825	6.57827	1.00256	1.9255	0.035829	0.33883
novel_circ_0012147	0.881503	7.07453	-1.9506	0.035842	0.33883
novel_circ_0000649	8.78499	1.63626	1.844	0.036257	0.34124
novel_circ_0005005	2.89647	11.4269	-1.5545	0.036464	0.34167
novel_circ_0008473	6.18235	1.0467	1.8703	0.036779	0.34311
novel_circ_0003025	0.587669	5.28507	-1.964	0.037856	0.35008
novel_circ_0010317	1.17534	7.39688	-1.8265	0.037704	0.35008
novel_circ_0007394	1.93098	9.6521	-1.7234	0.038316	0.3528
novel_circ_0000742	2.59021	10.0413	-1.6551	0.039527	0.36138
novel_circ_0000880	4.49174	15.2449	-1.4508	0.040169	0.36138
novel_circ_0001128	3.19031	12.3002	-1.5266	0.040946	0.36138
novel_circ_0002882	4.40776	14.602	-1.4209	0.03984	0.36138
novel_circ_0007139	0.881503	6.30787	-1.8688	0.040781	0.36138
novel_circ_0007663	1.17534	8.37683	-1.8822	0.040751	0.36138
novel_circ_0008739	10.9985	30.3522	-1.2678	0.040181	0.36138
novel_circ_0009093	16.8743	35.1503	-0.97362	0.040846	0.36138
novel_circ_0011693	1.17534	7.39322	-1.8163	0.040271	0.36138
novel_circ_0011739	0.881503	6.34835	-1.8715	0.040788	0.36138
novel_circ_0003494	1.70871	7.72848	-1.8167	0.041308	0.36307
novel_circ_0001059	14.7335	30.2194	-0.96577	0.041708	0.36507
novel_circ_0001841	4.92279	15.7333	-1.4441	0.042187	0.36512
novel_circ_0006605	0.755643	5.70172	-1.9289	0.04218	0.36512
novel_circ_0007943	28.3086	13.6661	0.97471	0.042228	0.36512
novel_circ_0001498	2.35068	11.3128	-1.6685	0.043164	0.3717
novel_circ_0001692	20.1305	8.57052	1.1518	0.043514	0.37321
novel_circ_0002180	7.47112	1.56456	1.7186	0.043818	0.3743
novel_circ_0000017	12.4609	31.9101	-1.2073	0.045748	0.3801
novel_circ_0000549	0.881503	6.24714	-1.8471	0.044753	0.3801
novel_circ_0001244	10.6911	3.11437	1.4676	0.04549	0.3801
novel_circ_0002148	16.2437	6.3336	1.2003	0.045238	0.3801
novel_circ_0006589	6.30821	1.29368	1.7306	0.045748	0.3801
novel_circ_0008298	2.3088	9.30402	-1.5525	0.045391	0.3801
novel_circ_0010765	1.46917	8.29964	-1.7431	0.045524	0.3801
novel_circ_0006561	4.53929	14.3549	-1.3899	0.046241	0.3827
novel_circ_0011957	0.755643	5.47132	-1.8899	0.046548	0.38375
novel_circ_0006961	17.1071	4.90147	1.5049	0.046797	0.38431
novel_circ_0002779	1.13346	6.78524	-1.8079	0.04946	0.40001
novel_circ_0003249	2.35068	10.933	-1.6253	0.049408	0.40001
novel_circ_0004878	10.212	2.16704	1.7218	0.049339	0.40001
novel_circ_0008342	1.34331	6.98389	-1.7093	0.049415	0.40001
novel_circ_0012217	33.4726	66.1096	-0.90744	0.049835	0.40151
novel_circ_0000083	0	3.21923	-2.3244	0.024032	NA
novel_circ_0000147	0	3.65979	-2.4712	0.016097	NA
novel_circ_0000190	0	3.20265	-2.3005	0.025598	NA
novel_circ_0000519	0	3.40366	-2.3938	0.019954	NA
novel_circ_0000709	0	3.13461	-2.3138	0.024694	NA
novel_circ_0000755	0	3.67637	-2.5044	0.014598	NA
novel_circ_0000941	0	2.6554	-2.1322	0.038853	NA
novel_circ_0001008	0	3.19899	-2.3401	0.023026	NA
novel_circ_0001174	0	2.61309	-2.1024	0.041683	NA
novel_circ_0001319	0	3.34293	-2.3224	0.024217	NA
novel_circ_0001520	0	3.69661	-2.5081	0.014444	NA
novel_circ_0001865	0	3.44963	-2.4367	0.017688	NA
novel_circ_0001906	0	2.92445	-2.2347	0.030244	NA
novel_circ_0001912	0	2.6793	-2.0975	0.042166	NA
novel_circ_0002274	0	3.45146	-2.424	0.018341	NA
novel_circ_0002348	0	2.67198	-2.0956	0.042353	NA
novel_circ_0002407	0	2.6554	-2.1322	0.038853	NA
novel_circ_0002630	0	2.65174	-2.1127	0.040697	NA
novel_circ_0002751	0	3.22106	-2.32	0.024318	NA
novel_circ_0002963	0	3.69844	-2.5218	0.013858	NA
novel_circ_0003012	0	3.49011	-2.411	0.019042	NA
novel_circ_0003113	0	2.90238	-2.2172	0.031607	NA
novel_circ_0003528	0	3.15668	-2.3311	0.023581	NA
novel_circ_0003723	0	2.84166	-2.1643	0.035994	NA
novel_circ_0003821	0	2.61309	-2.1024	0.041683	NA
novel_circ_0004016	0	2.90787	-2.2185	0.031505	NA
novel_circ_0004381	0	3.17875	-2.3358	0.023292	NA
novel_circ_0004527	0	3.49743	-2.3537	0.022311	NA
novel_circ_0004601	0	3.75916	-2.4781	0.01581	NA
novel_circ_0004636	0	3.13644	-2.3016	0.02551	NA
novel_circ_0005466	0	3.6543	-2.4702	0.016143	NA
novel_circ_0005627	0	3.76648	-2.4794	0.015752	NA
novel_circ_0005642	0	2.90604	-2.2376	0.030015	NA
novel_circ_0005776	0	2.61309	-2.1024	0.041683	NA
novel_circ_0005810	0	2.61309	-2.1024	0.041683	NA
novel_circ_0005817	0	3.2174	-2.3192	0.024367	NA
novel_circ_0005976	0	2.92628	-2.2423	0.029662	NA
novel_circ_0006176	0	3.68003	-2.505	0.01457	NA
novel_circ_0006285	0	2.63333	-2.1264	0.039391	NA
novel_circ_0006491	0	3.49194	-2.4114	0.019023	NA
novel_circ_0006514	0	3.4478	-2.4363	0.017705	NA
novel_circ_0006539	3.45361	0	2.4126	0.01941	NA
novel_circ_0006857	0	3.71868	-2.5202	0.013936	NA
novel_circ_0006985	0	3.59357	-2.3922	0.020125	NA
novel_circ_0007157	0	3.17509	-2.335	0.023341	NA
novel_circ_0007177	0	3.70393	-2.4794	0.01573	NA
novel_circ_0007348	0	3.17875	-2.3358	0.023292	NA
novel_circ_0007411	2.48245	0	2.2416	0.029889	NA
novel_circ_0007469	0	2.8858	-2.2132	0.031921	NA
novel_circ_0007807	0	2.94469	-2.2156	0.031739	NA
novel_circ_0008061	0	3.70027	-2.5222	0.013844	NA
novel_circ_0008155	2.86027	0	2.4173	0.019102	NA
novel_circ_0008265	0	2.84166	-2.1643	0.035994	NA
novel_circ_0008838	0	2.95018	-2.2169	0.031638	NA
novel_circ_0008986	0	2.94652	-2.2276	0.030796	NA
novel_circ_0009111	0	2.65723	-2.1141	0.04056	NA
novel_circ_0009153	0	3.65796	-2.492	0.015142	NA
novel_circ_0009177	0	3.4717	-2.428	0.018141	NA
novel_circ_0009193	0	2.63333	-2.1264	0.039391	NA
novel_circ_0009196	0	2.8619	-2.1958	0.03333	NA
novel_circ_0009371	0	3.76282	-2.4938	0.015096	NA
novel_circ_0009438	0	3.19899	-2.3401	0.023026	NA
novel_circ_0009537	0	3.42756	-2.4323	0.017902	NA
novel_circ_0009761	0	2.86373	-2.1962	0.033294	NA
novel_circ_0009835	0	3.7021	-2.5091	0.014403	NA
novel_circ_0009912	0	3.17692	-2.343	0.022839	NA
novel_circ_0010122	0	3.22472	-2.2759	0.027303	NA
novel_circ_0010255	3.19031	0	2.4174	0.019167	NA
novel_circ_0010427	0	3.45146	-2.424	0.018341	NA
novel_circ_0010930	0	3.46621	-2.4107	0.019055	NA
novel_circ_0011039	0	2.88214	-2.2123	0.03199	NA
novel_circ_0011084	0	2.90604	-2.2376	0.030015	NA
novel_circ_0011610	0	3.46987	-2.4327	0.017895	NA
novel_circ_0011618	3.80766	0	2.7523	0.0072063	NA
novel_circ_0011709	0	2.8858	-2.2132	0.031921	NA
novel_circ_0011715	3.15411	0	2.56	0.01286	NA
novel_circ_0011776	0	3.11437	-2.2813	0.026895	NA
novel_circ_0011897	0	3.46987	-2.4327	0.017895	NA
novel_circ_0012069	0	3.22106	-2.32	0.024318	NA
novel_circ_0012114	0	2.61126	-2.102	0.04173	NA
novel_circ_0012244	0	2.65174	-2.1127	0.040697	NA
novel_circ_0012261	0	3.21923	-2.3244	0.024032	NA
novel_circ_0012369	0	2.92445	-2.2347	0.030244	NA
novel_circ_0012452	0	2.92628	-2.2423	0.029662	NA

## Sheet: circRNA_PLvsPP
ID	HG_readcount	HW_readcount	log2FoldChange	pval	padj
novel_circ_0010252	379.001	8.35504	5.2889	1.9663e-30	3.4882e-27
novel_circ_0010649	105.516	0	7.2067	1.0843e-13	9.6174e-11
novel_circ_0010642	34.7043	0	6.1433	5.8961e-10	3.4866e-07
novel_circ_0011345	115.557	11.2137	3.1594	4.0293e-08	1.787e-05
novel_circ_0010253	21.0471	0	5.328	4.4142e-07	0.00015661
novel_circ_0004980	67.1375	13.6891	2.1985	3.6068e-06	0.0010664
novel_circ_0001655	11.5625	0	4.7674	9.4502e-06	0.002395
novel_circ_0009236	18.735	1.00713	3.599	1.7331e-05	0.0038431
novel_circ_0001545	0	13.0959	-4.444	3.7161e-05	0.006349
novel_circ_0005039	9.10479	0	4.4982	3.9368e-05	0.006349
novel_circ_0007416	42.9265	2.66687	3.4352	3.3688e-05	0.006349
novel_circ_0009217	8.4062	0	4.3476	8.4935e-05	0.012556
novel_circ_0003081	7.86031	0	4.301	0.00010246	0.013982
novel_circ_0011075	4.93691	26.4585	-2.2292	0.0002106	0.026687
novel_circ_0007409	7.37511	0	4.0752	0.00031222	0.036926
novel_circ_0000646	23.4851	4.9628	2.0891	0.00041741	0.042606
novel_circ_0002308	23.7679	3.95541	2.3455	0.00050435	0.042606
novel_circ_0003075	13.5506	1.25917	2.9339	0.00043177	0.042606
novel_circ_0005476	6.0141	0	3.9575	0.00047113	0.042606
novel_circ_0012152	6.52593	47.6594	-2.5749	0.000492	0.042606
novel_circ_0012399	0	8.79987	-3.9256	0.00043584	0.042606
novel_circ_0009635	6.30279	0	3.9146	0.00059076	0.045584
novel_circ_0009890	0	10.4303	-3.8949	0.000591	0.045584
novel_circ_0004135	0	8.05917	-3.8123	0.00069726	0.048282
novel_circ_0010162	7.51703	48.7562	-2.4653	0.00067242	0.048282
novel_circ_0011520	0	8.3113	-3.815	0.00070764	0.048282
novel_circ_0005375	5.4828	0	3.8285	0.0007984	0.052458
novel_circ_0001668	5.88191	0	3.8196	0.00087048	0.053496
novel_circ_0008046	50.221	130.178	-1.3374	0.00087451	0.053496
novel_circ_0009871	0	8.05961	-3.7122	0.0011014	0.065128
novel_circ_0007846	35.843	11.8664	1.5353	0.0012731	0.066424
novel_circ_0010317	0	6.90351	-3.6616	0.0012199	0.066424
novel_circ_0011253	0	6.88852	-3.6519	0.0012722	0.066424
novel_circ_0011895	5.53377	0	3.7354	0.0011774	0.066424
novel_circ_0011693	0	6.90369	-3.6373	0.0013579	0.068829
novel_circ_0006589	10.9413	1.21491	2.696	0.0014501	0.071456
novel_circ_0010295	18.4063	3.65927	2.1141	0.0015018	0.072004
novel_circ_0011548	0	6.68083	-3.5866	0.0016479	0.076932
novel_circ_0004449	0	6.41476	-3.5545	0.0018334	0.077438
novel_circ_0004573	0	6.41441	-3.5677	0.0017345	0.077438
novel_circ_0009520	0	6.72518	-3.566	0.0018033	0.077438
novel_circ_0011113	0	6.42914	-3.5633	0.0017693	0.077438
novel_circ_0000738	0	6.22197	-3.4901	0.0023366	0.078452
novel_circ_0001354	0	6.23661	-3.4748	0.0024866	0.078452
novel_circ_0001654	8.30065	0.474113	3.0671	0.0023531	0.078452
novel_circ_0003021	41.2846	90.2928	-1.0942	0.0020648	0.078452
novel_circ_0003290	56.7057	23.3628	1.2412	0.0023112	0.078452
novel_circ_0003881	0	5.92548	-3.4637	0.0025207	0.078452
novel_circ_0005864	0	6.22206	-3.4785	0.0024475	0.078452
novel_circ_0006474	12.7816	1.95553	2.3601	0.0023264	0.078452
novel_circ_0006939	21.2531	55.4797	-1.3256	0.0023546	0.078452
novel_circ_0007682	7.60205	0	3.6239	0.0020626	0.078452
novel_circ_0008243	0	5.89612	-3.4661	0.0024908	0.078452
novel_circ_0008438	0	6.22206	-3.4785	0.0024475	0.078452
novel_circ_0011649	0	6.13318	-3.5089	0.0021486	0.078452
novel_circ_0012130	9.67626	0.474113	3.1757	0.0019393	0.078452
novel_circ_0012319	5.0084	33.5516	-2.3713	0.0022622	0.078452
novel_circ_0001392	0	5.94021	-3.4563	0.0026	0.07933
novel_circ_0005724	38.5424	9.93988	1.8124	0.0026384	0.07933
novel_circ_0012147	0	6.62254	-3.4562	0.0027715	0.081943
novel_circ_0006513	0	5.67388	-3.4245	0.0028664	0.08336
novel_circ_0000549	0	5.85186	-3.4138	0.0030471	0.084157
novel_circ_0000948	5.4221	0	3.4869	0.0030451	0.084157
novel_circ_0004815	34.3014	7.76211	1.9682	0.00296	0.084157
novel_circ_0012326	0	5.71814	-3.4067	0.0030835	0.084157
novel_circ_0010296	11.087	1.22946	2.6206	0.0032245	0.085377
novel_circ_0010827	43.3055	14.7552	1.4921	0.0031818	0.085377
novel_circ_0006983	0	5.65933	-3.3788	0.0034137	0.086565
novel_circ_0007115	0	5.64408	-3.3776	0.0034252	0.086565
novel_circ_0007472	8.02655	0.503563	2.9835	0.0034646	0.086565
novel_circ_0012590	0	5.73304	-3.3799	0.0034198	0.086565
novel_circ_0003491	21.1888	50.1759	-1.2135	0.0035772	0.088138
novel_circ_0001625	0	5.46636	-3.3561	0.0036459	0.088601
novel_circ_0006360	1.94689	15.896	-2.4944	0.0038824	0.091833
novel_circ_0012149	13.5407	86.0486	-2.3147	0.0038343	0.091833
novel_circ_0004020	0	5.98421	-3.3438	0.0039921	0.093183
novel_circ_0008901	33.8268	8.77033	1.8103	0.004049	0.093284
novel_circ_0002996	16.4689	2.47426	2.3695	0.0043786	0.09951
novel_circ_0003446	37.6736	12.2362	1.5374	0.0044828	0.09951
novel_circ_0005886	65.6781	145.861	-1.1108	0.0044875	0.09951
novel_circ_0003060	0	5.99894	-3.3064	0.0045642	0.099961
novel_circ_0008106	6.63634	0.503739	2.839	0.0048465	0.10359
novel_circ_0009891	5.81148	26.0147	-1.9174	0.0048387	0.10359
novel_circ_0008262	8.96774	28.4127	-1.5408	0.0054756	0.11564
novel_circ_0005005	1.15354	10.6516	-2.5344	0.0055441	0.11571
novel_circ_0007644	17.4915	42.1767	-1.2262	0.0056219	0.11597
novel_circ_0000976	66.4353	135.388	-1.0113	0.0060534	0.12343
novel_circ_0005480	20.2925	6.17718	1.6032	0.0066653	0.13437
novel_circ_0006191	19.7015	56.4837	-1.4207	0.0069069	0.13767
novel_circ_0009221	8.45716	0.711169	2.6949	0.0071877	0.14168
novel_circ_0008339	6.38888	0.503739	2.7475	0.0073589	0.14346
novel_circ_0009341	15.5738	2.88911	2.1175	0.0075206	0.14502
novel_circ_0001881	3.47035	18.1034	-2.0417	0.0078875	0.15046
novel_circ_0007978	15.4222	4.41488	1.6655	0.0086743	0.1637
novel_circ_0005533	1.60848	11.4663	-2.4322	0.0093937	0.17359
novel_circ_0007859	1.92256	13.9254	-2.3117	0.0093557	0.17359
novel_circ_0006588	8.33577	0.948225	2.4848	0.0095646	0.17492
novel_circ_0009648	1.15354	9.70291	-2.3947	0.010563	0.19121
novel_circ_0001506	5.62472	0.503563	2.6008	0.011522	0.20592
novel_circ_0010160	9.35837	41.349	-1.9295	0.011607	0.20592
novel_circ_0000743	0.769026	8.45803	-2.5378	0.01186	0.20831
novel_circ_0010159	10.1674	1.76291	2.1599	0.012017	0.209
novel_circ_0003364	6.9299	0.755345	2.4844	0.012388	0.21337
novel_circ_0009887	1.9323	10.8	-2.0574	0.013117	0.22375
novel_circ_0009320	27.1071	10.3703	1.3086	0.013358	0.22569
novel_circ_0000978	7.08641	19.7474	-1.4178	0.01358	0.22697
novel_circ_0009421	23.2387	7.08167	1.5787	0.01369	0.22697
novel_circ_0003525	1.15354	9.98493	-2.3804	0.01397	0.22737
novel_circ_0009239	11.1633	2.01443	2.1019	0.01395	0.22737
novel_circ_0011578	13.5468	2.66687	2.0195	0.01472	0.23739
novel_circ_0001132	49.1741	90.4987	-0.85491	0.01519	0.24277
novel_circ_0010301	12.1132	2.48889	1.9721	0.015647	0.24785
novel_circ_0007867	0.769026	7.19929	-2.3896	0.016364	0.25464
novel_circ_0011111	3.86459	16.9188	-1.8296	0.016289	0.25464
novel_circ_0001398	2.9234	12.6509	-1.9271	0.016953	0.26151
novel_circ_0001284	5.53863	0.503563	2.5059	0.017375	0.26344
novel_circ_0001694	13.1915	3.98503	1.5897	0.017318	0.26344
novel_circ_0001562	0.769026	7.15485	-2.3685	0.018329	0.27556
novel_circ_0006592	45.0572	22.502	0.97344	0.018984	0.283
novel_circ_0004998	33.5808	15.4956	1.0829	0.019164	0.28331
novel_circ_0008902	26.1549	9.49658	1.3644	0.020063	0.29414
novel_circ_0009164	52.4587	97.164	-0.85962	0.020332	0.29565
novel_circ_0002070	29.2154	12.903	1.1238	0.020559	0.29646
novel_circ_0010457	17.6214	6.11845	1.4231	0.020722	0.29646
novel_circ_0002263	0.778757	6.60729	-2.2842	0.022552	0.32005
novel_circ_0009370	1.15354	8.32602	-2.1891	0.022743	0.32021
novel_circ_0002177	7.95612	20.6364	-1.2835	0.022986	0.32108
novel_circ_0000786	5.31169	0.503563	2.4373	0.023437	0.32114
novel_circ_0000919	19.8229	40.5919	-0.99333	0.023432	0.32114
novel_circ_0005331	3.54564	11.8514	-1.6047	0.023534	0.32114
novel_circ_0006688	5.47794	15.5399	-1.3887	0.024827	0.33442
novel_circ_0008298	1.85108	8.66607	-1.9416	0.024883	0.33442
novel_circ_0012270	1.54778	8.17741	-1.9404	0.025969	0.34638
novel_circ_0002060	14.1474	2.91874	1.9124	0.026262	0.34768
novel_circ_0004876	10.8601	25.0357	-1.1567	0.027161	0.35691
novel_circ_0011927	16.8741	36.6189	-1.0772	0.027676	0.36101
novel_circ_0000641	10.8941	2.20713	1.9311	0.028256	0.36588
novel_circ_0004195	49.6096	96.0943	-0.92163	0.029648	0.38113
novel_circ_0003227	5.52403	18.651	-1.6083	0.030832	0.39069
novel_circ_0012148	2.30708	14.8007	-2.0885	0.030663	0.39069
novel_circ_0007786	1.16814	7.43653	-2.0564	0.031888	0.40121
novel_circ_0002309	8.42566	0.755609	2.3758	0.032441	0.40529
novel_circ_0000045	63.9218	119.137	-0.86461	0.033364	0.40819
novel_circ_0004825	6.55512	0.948225	2.1335	0.033137	0.40819
novel_circ_0006177	18.7603	37.3311	-0.94459	0.033293	0.40819
novel_circ_0004436	1.16814	7.45125	-2.0497	0.033682	0.40926
novel_circ_0000184	33.7022	61.9359	-0.85256	0.034025	0.41062
novel_circ_0002882	4.70891	13.6145	-1.4047	0.035951	0.42803
novel_circ_0006101	61.826	30.9623	0.95367	0.035777	0.42803
novel_circ_0002360	1.15354	7.33327	-2.0327	0.036337	0.42974
novel_circ_0007074	3.39886	12.4592	-1.6417	0.036937	0.43395
novel_circ_0009611	8.08831	2.22221	1.6401	0.037209	0.43427
novel_circ_0000346	8.56864	22.2496	-1.257	0.03934	0.44806
novel_circ_0004658	8.03248	1.25935	2.0823	0.03898	0.44806
novel_circ_0004886	1.53805	8.39948	-1.9222	0.038708	0.44806
novel_circ_0008417	4.16302	12.8433	-1.454	0.039401	0.44806
novel_circ_0000189	0.769026	5.71823	-2.0954	0.040414	0.45376
novel_circ_0009592	9.07454	2.48872	1.6196	0.040189	0.45376
novel_circ_0009906	0.778757	5.64443	-2.082	0.041388	0.46178
novel_circ_0001699	16.5563	6.44439	1.2658	0.044367	0.47701
novel_circ_0004129	0.769026	5.73287	-2.0835	0.043235	0.47701
novel_circ_0005705	0.778757	5.70368	-2.0739	0.044218	0.47701
novel_circ_0007468	3.14653	11.17	-1.6256	0.043713	0.47701
novel_circ_0009461	12.6407	4.71066	1.3189	0.044123	0.47701
novel_circ_0009464	159.19	101.463	0.63503	0.043781	0.47701
novel_circ_0001863	1.9323	8.14769	-1.6964	0.044882	0.47964
novel_circ_0004396	1.55751	8.17732	-1.8763	0.045202	0.48017
novel_circ_0002826	0.778757	5.61462	-2.0545	0.046932	0.49558
novel_circ_0003303	1.60848	7.43661	-1.8986	0.048386	0.50197
novel_circ_0005570	4.17275	12.2369	-1.3923	0.047907	0.50197
novel_circ_0011371	11.5986	33.6718	-1.3663	0.048259	0.50197
novel_circ_0008036	23.8307	8.91855	1.2973	0.048897	0.50432
novel_circ_0002947	12.2757	4.68148	1.284	0.049347	0.50602
novel_circ_0000068	0	4.94772	-3.2389	0.0053132	NA
novel_circ_0000147	0	3.42204	-2.7669	0.020204	NA
novel_circ_0000151	0	3.46639	-2.8223	0.017412	NA
novel_circ_0000162	0	2.97747	-2.6269	0.028238	NA
novel_circ_0000190	0	2.97738	-2.591	0.030819	NA
novel_circ_0000505	0	3.95523	-2.975	0.011576	NA
novel_circ_0000519	0	3.18525	-2.6932	0.024173	NA
novel_circ_0000643	4.85569	0.474113	2.4051	0.022725	NA
novel_circ_0000701	0	4.97717	-3.2025	0.0060414	NA
novel_circ_0000709	0	2.93329	-2.6184	0.02879	NA
novel_circ_0000755	0	3.43703	-2.8075	0.018111	NA
novel_circ_0000766	0	2.45918	-2.4342	0.043322	NA
novel_circ_0000821	3.38913	0	3.1806	0.007219	NA
novel_circ_0000832	0	4.6813	-3.1922	0.0061002	NA
novel_circ_0000844	0	2.44445	-2.4062	0.046045	NA
novel_circ_0000869	0	4.44424	-3.1297	0.0073749	NA
novel_circ_0000889	0	3.49593	-2.7789	0.019634	NA
novel_circ_0000890	0	4.72556	-3.1744	0.0065047	NA
novel_circ_0001002	0	4.25154	-2.9875	0.011384	NA
novel_circ_0001008	0	2.97756	-2.6429	0.027137	NA
novel_circ_0001020	0	4.71066	-3.173	0.0065286	NA
novel_circ_0001117	0	4.90363	-3.2348	0.0053736	NA
novel_circ_0001123	4.56213	0	3.562	0.0021585	NA
novel_circ_0001138	0	2.7405	-2.5255	0.035612	NA
novel_circ_0001143	3.77851	0	3.34	0.0044457	NA
novel_circ_0001174	0	2.44437	-2.4062	0.046047	NA
novel_circ_0001242	0	2.47382	-2.4133	0.045375	NA
novel_circ_0001330	0	2.44437	-2.4062	0.046047	NA
novel_circ_0001364	0	3.74763	-2.8302	0.017334	NA
novel_circ_0001383	0	3.39259	-2.7212	0.022747	NA
novel_circ_0001385	0	4.62231	-3.1072	0.0080672	NA
novel_circ_0001388	0	2.96274	-2.6401	0.027312	NA
novel_circ_0001418	3.93015	0	3.3813	0.0038902	NA
novel_circ_0001536	3.75312	0	2.3874	0.048974	NA
novel_circ_0001558	0	2.45918	-2.4342	0.043322	NA
novel_circ_0001601	0	2.45909	-2.4187	0.044829	NA
novel_circ_0001751	0	2.69615	-2.5159	0.036356	NA
novel_circ_0001906	0	2.72586	-2.5382	0.03455	NA
novel_circ_0001912	0	2.48854	-2.3875	0.047986	NA
novel_circ_0001928	0	3.70363	-2.9049	0.013994	NA
novel_circ_0001963	0	2.44437	-2.4062	0.046047	NA
novel_circ_0002228	0	2.48863	-2.4169	0.045043	NA
novel_circ_0002235	0	3.21461	-2.7413	0.02135	NA
novel_circ_0002272	0	4.88873	-3.2106	0.00584	NA
novel_circ_0002407	0	2.4739	-2.4377	0.043005	NA
novel_circ_0002450	0	4.23673	-3.0286	0.01003	NA
novel_circ_0002528	0	3.2147	-2.7413	0.021349	NA
novel_circ_0002608	0	3.74798	-2.8473	0.016533	NA
novel_circ_0002613	0	3.45167	-2.8269	0.017178	NA
novel_circ_0002630	0	2.47408	-2.4134	0.045369	NA
novel_circ_0002670	0	2.69623	-2.5319	0.035031	NA
novel_circ_0002710	0	3.94068	-2.9782	0.011452	NA
novel_circ_0002749	0	4.20745	-3.0095	0.010621	NA
novel_circ_0002828	0	4.71022	-2.7461	0.022353	NA
novel_circ_0002944	0	3.18516	-2.7196	0.022576	NA
novel_circ_0002963	0	3.45176	-2.8269	0.017178	NA
novel_circ_0003025	0	4.93326	-3.245	0.0051949	NA
novel_circ_0003072	4.57673	0	3.1434	0.0085624	NA
novel_circ_0003095	0	3.21461	-2.7413	0.02135	NA
novel_circ_0003153	0	2.96283	-2.6499	0.02665	NA
novel_circ_0003300	0	4.66649	-3.1812	0.0063297	NA
novel_circ_0003345	0	3.674	-2.8887	0.014644	NA
novel_circ_0003355	0	3.2147	-2.7413	0.021349	NA
novel_circ_0003369	0	3.68855	-2.8468	0.016508	NA
novel_circ_0003373	5.22074	0	3.3537	0.0046496	NA
novel_circ_0003395	0	3.94077	-2.9556	0.012262	NA
novel_circ_0003449	0	4.22165	-2.9904	0.011264	NA
novel_circ_0003552	0	3.91123	-2.9087	0.014052	NA
novel_circ_0003788	0	3.73308	-2.8919	0.01456	NA
novel_circ_0003936	0	2.71087	-2.5191	0.036106	NA
novel_circ_0004013	0	2.74041	-2.5105	0.036869	NA
novel_circ_0004028	0	4.22191	-3.0496	0.0093815	NA
novel_circ_0004090	0	4.9479	-3.256	0.0050004	NA
novel_circ_0004094	0	2.94793	-2.6113	0.02931	NA
novel_circ_0004259	0	3.95541	-2.9873	0.01115	NA
novel_circ_0004293	0	2.44445	-2.4062	0.046045	NA
novel_circ_0004313	3.00461	0	3.0321	0.010932	NA
novel_circ_0004381	0	2.96274	-2.6401	0.027312	NA
novel_circ_0004414	0	2.47382	-2.4133	0.045375	NA
novel_circ_0004465	0	3.6591	-2.8339	0.017084	NA
novel_circ_0004527	0	3.24389	-2.6295	0.028397	NA
novel_circ_0004555	0	2.93329	-2.6184	0.02879	NA
novel_circ_0004636	0	2.9332	-2.6021	0.029956	NA
novel_circ_0004667	0	3.718	-2.8257	0.017525	NA
novel_circ_0004705	0	4.60741	-3.0813	0.0087547	NA
novel_circ_0004761	0	4.65185	-3.1596	0.0068026	NA
novel_circ_0004811	0	2.74067	-2.5105	0.036864	NA
novel_circ_0004941	0	2.45927	-2.4187	0.044825	NA
novel_circ_0005272	0	2.99219	-2.594	0.030619	NA
novel_circ_0005366	3.77851	0	3.34	0.0044457	NA
novel_circ_0005466	0	3.4223	-2.767	0.020201	NA
novel_circ_0005627	0	3.49584	-2.7645	0.020403	NA
novel_circ_0005642	0	2.71096	-2.5444	0.034028	NA
novel_circ_0005675	0	3.70371	-2.8827	0.014924	NA
novel_circ_0005741	0	2.47399	-2.4378	0.043003	NA
novel_circ_0005776	0	2.44437	-2.4062	0.046047	NA
novel_circ_0005817	0	2.99246	-2.6138	0.029183	NA
novel_circ_0006142	0	4.74073	-3.0965	0.008409	NA
novel_circ_0006202	0	3.43694	-2.8177	0.017608	NA
novel_circ_0006226	0	3.91114	-2.9429	0.012715	NA
novel_circ_0006266	0	2.48863	-2.4169	0.045043	NA
novel_circ_0006277	0	2.48889	-2.3876	0.047978	NA
novel_circ_0006285	0	2.45918	-2.4342	0.043322	NA
novel_circ_0006325	0	4.22165	-2.9904	0.011264	NA
novel_circ_0006491	0	3.24415	-2.7037	0.02359	NA
novel_circ_0006507	0	2.48854	-2.3875	0.047986	NA
novel_circ_0006514	0	3.2147	-2.7413	0.021349	NA
novel_circ_0006539	4.70404	0	3.6321	0.0016577	NA
novel_circ_0006706	0	2.97773	-2.627	0.028235	NA
novel_circ_0006722	0	2.45927	-2.4187	0.044825	NA
novel_circ_0006767	0	3.65927	-2.8608	0.015846	NA
novel_circ_0006857	0	3.46657	-2.8223	0.017411	NA
novel_circ_0006978	0	4.72521	-3.0948	0.0084483	NA
novel_circ_0006985	0	3.37787	-2.676	0.025496	NA
novel_circ_0007018	0	3.91105	-2.9532	0.012328	NA
novel_circ_0007127	0	3.64455	-2.8142	0.01802	NA
novel_circ_0007157	0	2.96292	-2.6401	0.02731	NA
novel_circ_0007177	0	3.45149	-2.7718	0.019969	NA
novel_circ_0007218	0	3.94059	-2.9854	0.011204	NA
novel_circ_0007227	4.3244	0.503739	2.211	0.040459	NA
novel_circ_0007231	0	3.45158	-2.8098	0.018011	NA
novel_circ_0007335	2.91366	0	2.6277	0.029967	NA
novel_circ_0007348	0	2.96274	-2.6401	0.027312	NA
novel_circ_0007411	2.77661	0	2.6145	0.030811	NA
novel_circ_0007469	0	2.69615	-2.5159	0.036356	NA
novel_circ_0007512	3.38913	0	3.1806	0.007219	NA
novel_circ_0007559	0	3.65919	-2.8608	0.015847	NA
novel_circ_0007689	5.01326	0	3.3232	0.0051057	NA
novel_circ_0007695	0	3.89633	-2.9225	0.01349	NA
novel_circ_0007810	0	4.2071	-3.055	0.0092111	NA
novel_circ_0007826	4.31953	0.503563	2.2352	0.036597	NA
novel_circ_0007903	0	2.99237	-2.6199	0.028747	NA
novel_circ_0007961	3.93015	0	3.3813	0.0038902	NA
novel_circ_0008069	0	2.47382	-2.4133	0.045375	NA
novel_circ_0008143	0	2.74067	-2.5105	0.036864	NA
novel_circ_0008177	0	4.23664	-3.0247	0.010151	NA
novel_circ_0008233	0	2.97756	-2.6429	0.027137	NA
novel_circ_0008238	3.15626	0	3.0609	0.010124	NA
novel_circ_0008259	0	3.94077	-2.9556	0.012262	NA
novel_circ_0008265	0	2.6667	-2.4599	0.041245	NA
novel_circ_0008276	0	4.5035	-3.0367	0.0099701	NA
novel_circ_0008284	0	2.72569	-2.5382	0.034553	NA
novel_circ_0008360	0	4.00002	-2.8609	0.016152	NA
novel_circ_0008371	0	3.45184	-2.8099	0.018009	NA
novel_circ_0008435	0	2.4739	-2.4377	0.043005	NA
novel_circ_0008552	0	3.68872	-2.9028	0.014068	NA
novel_circ_0008674	0	4.19238	-3.0586	0.0090988	NA
novel_circ_0008704	0	2.44445	-2.4062	0.046045	NA
novel_circ_0008756	0	4.84438	-3.1007	0.0083732	NA
novel_circ_0008781	0	2.48872	-2.4258	0.044173	NA
novel_circ_0008799	0	4.94807	-3.239	0.0053127	NA
novel_circ_0008929	0	2.48872	-2.4258	0.044173	NA
novel_circ_0009007	0	4.72583	-3.1525	0.007001	NA
novel_circ_0009108	0	3.18516	-2.7196	0.022576	NA
novel_circ_0009111	0	2.47382	-2.4133	0.045375	NA
novel_circ_0009153	0	3.42213	-2.7936	0.018802	NA
novel_circ_0009193	0	2.45918	-2.4342	0.043322	NA
novel_circ_0009196	0	2.68151	-2.4975	0.037909	NA
novel_circ_0009245	4.54753	0	3.5603	0.0021704	NA
novel_circ_0009371	0	3.49602	-2.7837	0.019384	NA
novel_circ_0009372	0	3.24424	-2.7037	0.023589	NA
novel_circ_0009422	5.09342	0	3.737	0.0011293	NA
novel_circ_0009429	0	3.92587	-2.9712	0.01169	NA
novel_circ_0009460	0	5.24394	-3.2535	0.0051799	NA
novel_circ_0009761	0	2.68142	-2.4975	0.037911	NA
novel_circ_0009895	0	4.39989	-3.0904	0.0083647	NA
novel_circ_0009983	0	3.18525	-2.6932	0.024173	NA
novel_circ_0010255	3.93015	0	3.3813	0.0038902	NA
novel_circ_0010292	2.77661	0	2.6145	0.030811	NA
novel_circ_0010321	0	5.22904	-3.2676	0.0049235	NA
novel_circ_0010382	0	5.15559	-3.2786	0.0047079	NA
novel_circ_0010413	0	3.20006	-2.6958	0.024027	NA
novel_circ_0010497	0	2.71096	-2.5444	0.034028	NA
novel_circ_0010930	0	3.2296	-2.7065	0.023405	NA
novel_circ_0010947	0	3.94059	-2.9854	0.011204	NA
novel_circ_0011032	3.15626	0	3.0609	0.010124	NA
novel_circ_0011046	0	4.71075	-3.1856	0.0062543	NA
novel_circ_0011084	0	2.71096	-2.5444	0.034028	NA
novel_circ_0011090	0	3.46639	-2.8223	0.017412	NA
novel_circ_0011109	0	3.95549	-2.975	0.011575	NA
novel_circ_0011515	0	3.46666	-2.8007	0.018482	NA
novel_circ_0011610	0	3.22942	-2.7339	0.02179	NA
novel_circ_0011618	4.66281	0	3.185	0.0076379	NA
novel_circ_0011650	0	2.74041	-2.5105	0.036869	NA
novel_circ_0011678	0	4.17765	-3.0515	0.0092955	NA
novel_circ_0011721	0	4.96262	-3.2477	0.0051565	NA
novel_circ_0011776	0	2.91848	-2.5793	0.031633	NA
novel_circ_0011982	0	3.45158	-2.8098	0.018011	NA
novel_circ_0011992	0	2.68151	-2.4975	0.037909	NA
novel_circ_0012056	0	5.12605	-3.2346	0.005486	NA
novel_circ_0012069	0	2.99228	-2.6137	0.029185	NA
novel_circ_0012114	0	2.44445	-2.4062	0.046045	NA
novel_circ_0012223	0	4.66631	-3.141	0.007246	NA
novel_circ_0012228	0	3.48112	-2.803	0.01838	NA
novel_circ_0012286	0	2.45909	-2.4187	0.044829	NA
novel_circ_0012369	0	2.72586	-2.5382	0.03455	NA
novel_circ_0012427	0	4.9479	-3.256	0.0050004	NA
novel_circ_0012496	0	2.42964	-2.373	0.04942	NA
novel_circ_0012587	0	4.1922	-3.0193	0.010295	NA
novel_circ_0012606	0	3.97022	-2.977	0.011518	NA

## Sheet: circRNA_PLvsEL
ID	HG_readcount	HC_readcount	log2FoldChange	pval	padj
novel_circ_0000578	4.33893	0	1.2237	0.032303	0.99665
novel_circ_0000885	6.06184	0.568958	1.2404	0.040642	0.99665
novel_circ_0001489	3.82681	0	1.1912	0.036431	0.99665
novel_circ_0001520	3.72521	0	1.1441	0.042564	0.99665
novel_circ_0001786	12.2207	1.99135	1.2924	0.035157	0.99665
novel_circ_0002446	0	9.83786	-2.1064	0.00059494	0.99665
novel_circ_0002828	0	4.21297	-1.2355	0.032261	0.99665
novel_circ_0003094	3.50621	0	1.1113	0.047514	0.99665
novel_circ_0003345	0	5.09575	-1.386	0.018592	0.99665
novel_circ_0003430	0	4.06095	-1.1905	0.037715	0.99665
novel_circ_0004047	0	5.5029	-1.459	0.013894	0.99665
novel_circ_0004135	0	4.887	-1.3012	0.025287	0.99665
novel_circ_0005039	7.44126	0.876908	1.2494	0.04123	0.99665
novel_circ_0005247	4.67579	0	1.3575	0.020065	0.99665
novel_circ_0006119	8.7216	1.75773	1.2244	0.045247	0.99665
novel_circ_0006360	1.5801	10.8636	-1.3273	0.030562	0.99665
novel_circ_0006588	6.80006	0.853437	1.198	0.049556	0.99665
novel_circ_0006894	4.14283	0	1.2626	0.028416	0.99665
novel_circ_0007000	1.2824	10.1367	-1.4095	0.021642	0.99665
novel_circ_0007412	0	5.75931	-1.4021	0.017287	0.99665
novel_circ_0007690	0	7.35915	-1.7539	0.0038403	0.99665
novel_circ_0007771	5.09089	0	1.4429	0.014418	0.99665
novel_circ_0008061	4.57671	0	1.2659	0.027899	0.99665
novel_circ_0008243	0	4.50333	-1.2065	0.035439	0.99665
novel_circ_0008406	6.36412	0.657681	1.205	0.047332	0.99665
novel_circ_0008444	6.06184	0	1.6282	0.0066512	0.99665
novel_circ_0008476	0	5.03246	-1.3326	0.022642	0.99665
novel_circ_0009098	0	4.21297	-1.2355	0.032261	0.99665
novel_circ_0009520	0	4.4322	-1.2778	0.027754	0.99665
novel_circ_0009608	0	4.08834	-1.1339	0.045321	0.99665
novel_circ_0009744	3.72521	0	1.1441	0.042564	0.99665
novel_circ_0010160	7.57996	0	1.4116	0.015718	0.99665
novel_circ_0011092	0	3.86324	-1.1236	0.046884	0.99665
novel_circ_0011253	0	5.59554	-1.5079	0.01146	0.99665
novel_circ_0011540	6.92044	0.438454	1.3449	0.026399	0.99665
novel_circ_0011827	3.50621	0	1.1113	0.047514	0.99665
