# Supplementary material for: Non-coding transcriptomic profiles in the sheep mammary gland during different lactation periods
Source: Front Vet Sci. 2022 Nov 8;9:983562. doi: 10.3389/fvets.2022.983562 (PMC9679157; doi:10.3389/fvets.2022.983562)
Supplement: Supplementary Table S6 — Detailed enrichment results of the target genes of the DE miRNAs and parental genes of the DE circRNAs. [file Table_6.XLSX]

## Sheet: ELvsPP_GO_circRNA
GO_accession	Description	Term_type	Over_represented_pValue	Corrected_pValue	CAD_item	CAD_list	Bg_item	Bg_list	Gene_names
GO:0071840	cellular component organization or biogenesis	biological_process	1.4497e-07	0.0015147	104	237	3893	17822	ENSOARG00000013097,ENSOARG00000003926,ENSOARG00000005004,ENSOARG00000005170,ENSOARG00000013362,ENSOARG00000016047,ENSOARG00000004654,ENSOARG00000003189,ENSOARG00000015684,ENSOARG00000019554,ENSOARG00000008677,ENSOARG00000015056,ENSOARG00000004233,ENSOARG00000014844,ENSOARG00000013876,ENSOARG00000003665,ENSOARG00000009781,ENSOARG00000004707,ENSOARG00000020614,ENSOARG00000018617,ENSOARG00000004269,…
GO:0016043	cellular component organization	biological_process	1.7949e-07	0.0015147	103	237	3817	17822	ENSOARG00000020740,ENSOARG00000013972,ENSOARG00000012269,ENSOARG00000006076,ENSOARG00000007851,ENSOARG00000006876,ENSOARG00000006163,ENSOARG00000001949,ENSOARG00000018082,ENSOARG00000015104,ENSOARG00000014836,ENSOARG00000013181,ENSOARG00000007346,ENSOARG00000009306,ENSOARG00000011507,ENSOARG00000015286,ENSOARG00000013607,ENSOARG00000008936,ENSOARG00000003051,ENSOARG00000009528,ENSOARG00000003971,…
GO:0006996	organelle organization	biological_process	9.7787e-07	0.0049046	67	237	2177	17822	ENSOARG00000009306,ENSOARG00000009528,ENSOARG00000003051,ENSOARG00000008936,ENSOARG00000013607,ENSOARG00000003971,ENSOARG00000011316,ENSOARG00000001185,ENSOARG00000020740,ENSOARG00000006076,ENSOARG00000012269,ENSOARG00000007851,ENSOARG00000006876,ENSOARG00000018082,ENSOARG00000015104,ENSOARG00000001949,ENSOARG00000014836,ENSOARG00000007346,ENSOARG00000000461,ENSOARG00000015181,ENSOARG00000002871,…
GO:0043227	membrane-bounded organelle	cellular_component	1.3273e-06	0.0049046	143	237	7290	17822	ENSOARG00000011316,ENSOARG00000008936,ENSOARG00000003051,ENSOARG00000009528,ENSOARG00000006863,ENSOARG00000009306,ENSOARG00000006967,ENSOARG00000011507,ENSOARG00000002378,ENSOARG00000013181,ENSOARG00000016803,ENSOARG00000006512,ENSOARG00000009688,ENSOARG00000010969,ENSOARG00000020470,ENSOARG00000012269,ENSOARG00000013972,ENSOARG00000007851,ENSOARG00000018768,ENSOARG00000017029,ENSOARG00000003427,…
GO:0043226	organelle	cellular_component	1.4529e-06	0.0049046	158	237	8372	17822	ENSOARG00000012241,ENSOARG00000010989,ENSOARG00000013607,ENSOARG00000013971,ENSOARG00000007416,ENSOARG00000003971,ENSOARG00000001185,ENSOARG00000010864,ENSOARG00000006876,ENSOARG00000001874,ENSOARG00000004840,ENSOARG00000006163,ENSOARG00000017295,ENSOARG00000014836,ENSOARG00000007346,ENSOARG00000018082,ENSOARG00000015104,ENSOARG00000017994,ENSOARG00000007686,ENSOARG00000001914,ENSOARG00000016227,…
GO:0043229	intracellular organelle	cellular_component	2.1174e-06	0.0059564	157	237	8339	17822	ENSOARG00000006876,ENSOARG00000001874,ENSOARG00000014836,ENSOARG00000007346,ENSOARG00000015104,ENSOARG00000018082,ENSOARG00000017994,ENSOARG00000004840,ENSOARG00000006163,ENSOARG00000017295,ENSOARG00000013607,ENSOARG00000012241,ENSOARG00000010989,ENSOARG00000001185,ENSOARG00000010864,ENSOARG00000013971,ENSOARG00000007416,ENSOARG00000003971,ENSOARG00000004103,ENSOARG00000003926,ENSOARG00000005004,…
GO:0043231	intracellular membrane-bounded organelle	cellular_component	3.0475e-06	0.0073481	142	237	7266	17822	ENSOARG00000014475,ENSOARG00000003592,ENSOARG00000014199,ENSOARG00000008308,ENSOARG00000010578,ENSOARG00000002110,ENSOARG00000009084,ENSOARG00000004275,ENSOARG00000020532,ENSOARG00000012014,ENSOARG00000003589,ENSOARG00000019870,ENSOARG00000020630,ENSOARG00000014063,ENSOARG00000005343,ENSOARG00000000321,ENSOARG00000020813,ENSOARG00000014676,ENSOARG00000008357,ENSOARG00000018279,ENSOARG00000013080,…
GO:0005634	nucleus	cellular_component	2.0122e-05	0.042453	98	237	4642	17822	ENSOARG00000014930,ENSOARG00000005018,ENSOARG00000006543,ENSOARG00000002461,ENSOARG00000004448,ENSOARG00000008132,ENSOARG00000008810,ENSOARG00000000106,ENSOARG00000016922,ENSOARG00000014124,ENSOARG00000000750,ENSOARG00000014239,ENSOARG00000011894,ENSOARG00000014084,ENSOARG00000014817,ENSOARG00000013220,ENSOARG00000009429,ENSOARG00000013080,ENSOARG00000011438,ENSOARG00000018122,ENSOARG00000012888,…
GO:0000280	nuclear division	biological_process	5.736e-05	0.094455	11	237	166	17822	ENSOARG00000020740,ENSOARG00000014063,ENSOARG00000019412,ENSOARG00000015181,ENSOARG00000010580,ENSOARG00000002461,ENSOARG00000011894,ENSOARG00000004707,ENSOARG00000016116,ENSOARG00000010917,ENSOARG00000014836
GO:0007067	mitosis	biological_process	5.736e-05	0.094455	11	237	166	17822	ENSOARG00000010580,ENSOARG00000002461,ENSOARG00000020740,ENSOARG00000014063,ENSOARG00000019412,ENSOARG00000015181,ENSOARG00000016116,ENSOARG00000014836,ENSOARG00000010917,ENSOARG00000011894,ENSOARG00000004707
GO:0048285	organelle fission	biological_process	6.156e-05	0.094455	12	237	200	17822	ENSOARG00000015547,ENSOARG00000010917,ENSOARG00000014836,ENSOARG00000016116,ENSOARG00000004707,ENSOARG00000011894,ENSOARG00000002461,ENSOARG00000010580,ENSOARG00000015181,ENSOARG00000020740,ENSOARG00000014063,ENSOARG00000019412
GO:0005622	intracellular	cellular_component	0.00011366	0.15986	178	237	10180	17822	ENSOARG00000015723,ENSOARG00000012014,ENSOARG00000020532,ENSOARG00000004275,ENSOARG00000005343,ENSOARG00000000321,ENSOARG00000003589,ENSOARG00000019870,ENSOARG00000014063,ENSOARG00000020630,ENSOARG00000008308,ENSOARG00000014199,ENSOARG00000016116,ENSOARG00000014475,ENSOARG00000003592,ENSOARG00000002110,ENSOARG00000009084,ENSOARG00000007284,ENSOARG00000010578,ENSOARG00000013114,ENSOARG00000016922,…
GO:0044424	intracellular part	cellular_component	0.00012653	0.16427	170	237	9565	17822	ENSOARG00000009084,ENSOARG00000002110,ENSOARG00000013114,ENSOARG00000010578,ENSOARG00000007284,ENSOARG00000016116,ENSOARG00000014199,ENSOARG00000008308,ENSOARG00000003592,ENSOARG00000014475,ENSOARG00000000321,ENSOARG00000005343,ENSOARG00000020630,ENSOARG00000014063,ENSOARG00000019870,ENSOARG00000003589,ENSOARG00000012014,ENSOARG00000020532,ENSOARG00000004275,ENSOARG00000012388,ENSOARG00000013220,…
GO:0044767	single-organism developmental process	biological_process	0.00036049	0.43459	81	237	3155	17822	ENSOARG00000012888,ENSOARG00000005494,ENSOARG00000012714,ENSOARG00000010246,ENSOARG00000013080,ENSOARG00000017702,ENSOARG00000008389,ENSOARG00000003603,ENSOARG00000016922,ENSOARG00000000750,ENSOARG00000014239,ENSOARG00000009224,ENSOARG00000011894,ENSOARG00000010703,ENSOARG00000008295,ENSOARG00000014930,ENSOARG00000010027,ENSOARG00000005018,ENSOARG00000002461,ENSOARG00000004448,ENSOARG00000003608,…
GO:0051276	chromosome organization	biological_process	0.00045806	0.5154	24	237	699	17822	ENSOARG00000003071,ENSOARG00000016116,ENSOARG00000004233,ENSOARG00000018082,ENSOARG00000015104,ENSOARG00000009781,ENSOARG00000008677,ENSOARG00000007851,ENSOARG00000006547,ENSOARG00000020740,ENSOARG00000019554,ENSOARG00000010578,ENSOARG00000011438,ENSOARG00000006876,ENSOARG00000011894,ENSOARG00000004275,ENSOARG00000005141,ENSOARG00000000106,ENSOARG00000010917,ENSOARG00000010580,ENSOARG00000004448,…
GO:0044428	nuclear part	cellular_component	0.00059835	0.63118	69	237	2994	17822	ENSOARG00000010584,ENSOARG00000017029,ENSOARG00000010917,ENSOARG00000016227,ENSOARG00000018617,ENSOARG00000004269,ENSOARG00000020614,ENSOARG00000000971,ENSOARG00000013876,ENSOARG00000009781,ENSOARG00000004233,ENSOARG00000017126,ENSOARG00000015056,ENSOARG00000008677,ENSOARG00000019554,ENSOARG00000003926,ENSOARG00000013971,ENSOARG00000007416,ENSOARG00000011316,ENSOARG00000001185,ENSOARG00000009306,…
GO:0032990	cell part morphogenesis	biological_process	0.00067131	0.66649	25	237	551	17822	ENSOARG00000014844,ENSOARG00000003665,ENSOARG00000015056,ENSOARG00000007346,ENSOARG00000008308,ENSOARG00000008971,ENSOARG00000006163,ENSOARG00000013362,ENSOARG00000005170,ENSOARG00000002110,ENSOARG00000004654,ENSOARG00000003189,ENSOARG00000015519,ENSOARG00000015785,ENSOARG00000013616,ENSOARG00000003971,ENSOARG00000000750,ENSOARG00000009224,ENSOARG00000017420,ENSOARG00000005343,ENSOARG00000015286,…
GO:0006325	chromatin organization	biological_process	0.00088208	0.78422	18	237	470	17822	ENSOARG00000019554,ENSOARG00000007851,ENSOARG00000011438,ENSOARG00000006876,ENSOARG00000003071,ENSOARG00000009781,ENSOARG00000018082,ENSOARG00000015104,ENSOARG00000008677,ENSOARG00000004448,ENSOARG00000010580,ENSOARG00000018617,ENSOARG00000008936,ENSOARG00000020614,ENSOARG00000011894,ENSOARG00000004275,ENSOARG00000005141,ENSOARG00000000106
GO:0048523	negative regulation of cellular process	biological_process	0.0009753	0.78422	64	237	2739	17822	ENSOARG00000007851,ENSOARG00000013972,ENSOARG00000006076,ENSOARG00000020470,ENSOARG00000020740,ENSOARG00000010969,ENSOARG00000010953,ENSOARG00000008936,ENSOARG00000015286,ENSOARG00000003051,ENSOARG00000011316,ENSOARG00000013971,ENSOARG00000001185,ENSOARG00000004654,ENSOARG00000010432,ENSOARG00000003189,ENSOARG00000019554,ENSOARG00000003926,ENSOARG00000016047,ENSOARG00000004707,ENSOARG00000011638,…
GO:0005654	nucleoplasm	cellular_component	0.001036	0.78422	54	237	2172	17822	ENSOARG00000010917,ENSOARG00000017029,ENSOARG00000010810,ENSOARG00000020532,ENSOARG00000010584,ENSOARG00000004275,ENSOARG00000018617,ENSOARG00000004269,ENSOARG00000020614,ENSOARG00000017420,ENSOARG00000010580,ENSOARG00000008677,ENSOARG00000017126,ENSOARG00000013876,ENSOARG00000004233,ENSOARG00000000971,ENSOARG00000014475,ENSOARG00000003071,ENSOARG00000003926,ENSOARG00000009084,ENSOARG00000019554,…
GO:0048858	cell projection morphogenesis	biological_process	0.0010465	0.78422	24	237	535	17822	ENSOARG00000015056,ENSOARG00000007346,ENSOARG00000008308,ENSOARG00000014844,ENSOARG00000003665,ENSOARG00000006163,ENSOARG00000008971,ENSOARG00000002110,ENSOARG00000005170,ENSOARG00000013362,ENSOARG00000004654,ENSOARG00000003189,ENSOARG00000015519,ENSOARG00000015785,ENSOARG00000009224,ENSOARG00000003971,ENSOARG00000013616,ENSOARG00000005343,ENSOARG00000015286,ENSOARG00000004269,ENSOARG00000017420,…
GO:0048519	negative regulation of biological process	biological_process	0.0010911	0.78422	69	237	3018	17822	ENSOARG00000005141,ENSOARG00000010584,ENSOARG00000010917,ENSOARG00000016017,ENSOARG00000016340,ENSOARG00000018678,ENSOARG00000008988,ENSOARG00000015181,ENSOARG00000007686,ENSOARG00000018617,ENSOARG00000020614,ENSOARG00000004707,ENSOARG00000011638,ENSOARG00000015056,ENSOARG00000008677,ENSOARG00000009781,ENSOARG00000004233,ENSOARG00000010432,ENSOARG00000003189,ENSOARG00000004654,ENSOARG00000019554,…
GO:0032502	developmental process	biological_process	0.001113	0.78422	87	237	3653	17822	ENSOARG00000014475,ENSOARG00000003071,ENSOARG00000003592,ENSOARG00000008971,ENSOARG00000008308,ENSOARG00000016116,ENSOARG00000013114,ENSOARG00000010578,ENSOARG00000020851,ENSOARG00000010394,ENSOARG00000002110,ENSOARG00000004275,ENSOARG00000015519,ENSOARG00000003589,ENSOARG00000005343,ENSOARG00000010580,ENSOARG00000000321,ENSOARG00000017420,ENSOARG00000012888,ENSOARG00000005494,ENSOARG00000013080,…
GO:0003682	chromatin binding	molecular_function	0.0011151	0.78422	14	237	314	17822	ENSOARG00000000106,ENSOARG00000013971,ENSOARG00000014239,ENSOARG00000004275,ENSOARG00000010584,ENSOARG00000004269,ENSOARG00000018617,ENSOARG00000009688,ENSOARG00000009429,ENSOARG00000017420,ENSOARG00000004448,ENSOARG00000010580,ENSOARG00000005018,ENSOARG00000007851
GO:0032467	positive regulation of cytokinesis	biological_process	0.0012297	0.83018	4	237	23	17822	ENSOARG00000016116,ENSOARG00000000745,ENSOARG00000000627,ENSOARG00000014063
GO:0007569	cell aging	biological_process	0.0013618	0.87128	6	237	69	17822	ENSOARG00000004233,ENSOARG00000002461,ENSOARG00000010432,ENSOARG00000011894,ENSOARG00000006076,ENSOARG00000010578
GO:0004594	pantothenate kinase activity	molecular_function	0.0013938	0.87128	2	237	4	17822	ENSOARG00000002732,ENSOARG00000000750
GO:0003948	N4-(beta-N-acetylglucosaminyl)-L-asparaginase activity	molecular_function	0.0015142	0.91275	1	237	1	17822	ENSOARG00000006863
GO:0006333	chromatin assembly or disassembly	biological_process	0.001635	0.95156	6	237	108	17822	ENSOARG00000018082,ENSOARG00000009781,ENSOARG00000018617,ENSOARG00000008677,ENSOARG00000019554,ENSOARG00000004275
GO:0044422	organelle part	cellular_component	0.0017659	0.97868	104	237	5329	17822	ENSOARG00000009084,ENSOARG00000002110,ENSOARG00000010941,ENSOARG00000010578,ENSOARG00000020851,ENSOARG00000002893,ENSOARG00000006547,ENSOARG00000016116,ENSOARG00000015547,ENSOARG00000016864,ENSOARG00000013238,ENSOARG00000003071,ENSOARG00000014475,ENSOARG00000017420,ENSOARG00000010580,ENSOARG00000005343,ENSOARG00000014063,ENSOARG00000003589,ENSOARG00000015519,ENSOARG00000010810,ENSOARG00000004275,…
GO:0032989	cellular component morphogenesis	biological_process	0.0019111	0.97868	33	237	911	17822	ENSOARG00000017420,ENSOARG00000005343,ENSOARG00000004269,ENSOARG00000000461,ENSOARG00000007686,ENSOARG00000018927,ENSOARG00000015519,ENSOARG00000015785,ENSOARG00000013616,ENSOARG00000013362,ENSOARG00000016047,ENSOARG00000003926,ENSOARG00000005170,ENSOARG00000002110,ENSOARG00000004654,ENSOARG00000003189,ENSOARG00000016116,ENSOARG00000003665,ENSOARG00000014844,ENSOARG00000015056,ENSOARG00000008308,…
GO:0009653	anatomical structure morphogenesis	biological_process	0.0019701	0.97868	53	237	1836	17822	ENSOARG00000003189,ENSOARG00000004654,ENSOARG00000019554,ENSOARG00000013114,ENSOARG00000005170,ENSOARG00000002110,ENSOARG00000003926,ENSOARG00000010394,ENSOARG00000016047,ENSOARG00000013362,ENSOARG00000003592,ENSOARG00000008971,ENSOARG00000008308,ENSOARG00000015056,ENSOARG00000003665,ENSOARG00000014844,ENSOARG00000016116,ENSOARG00000004233,ENSOARG00000018927,ENSOARG00000007686,ENSOARG00000000461,…
GO:0070227	lymphocyte apoptotic process	biological_process	0.0019865	0.97868	4	237	45	17822	ENSOARG00000017420,ENSOARG00000010969,ENSOARG00000011638,ENSOARG00000014475
GO:0016568	chromatin modification	biological_process	0.0020591	0.97868	16	237	383	17822	ENSOARG00000011438,ENSOARG00000007851,ENSOARG00000006876,ENSOARG00000003071,ENSOARG00000008677,ENSOARG00000015104,ENSOARG00000009781,ENSOARG00000020614,ENSOARG00000008936,ENSOARG00000018617,ENSOARG00000010580,ENSOARG00000004448,ENSOARG00000005141,ENSOARG00000011894,ENSOARG00000004275,ENSOARG00000000106
GO:0007568	aging	biological_process	0.0020826	0.97868	7	237	95	17822	ENSOARG00000004233,ENSOARG00000000321,ENSOARG00000002461,ENSOARG00000010432,ENSOARG00000011894,ENSOARG00000010578,ENSOARG00000006076
GO:0030900	forebrain development	biological_process	0.0021659	0.97868	13	237	242	17822	ENSOARG00000017420,ENSOARG00000015286,ENSOARG00000018617,ENSOARG00000004269,ENSOARG00000005343,ENSOARG00000003589,ENSOARG00000014844,ENSOARG00000003665,ENSOARG00000016116,ENSOARG00000008308,ENSOARG00000015056,ENSOARG00000003592,ENSOARG00000004275
GO:0043234	protein complex	cellular_component	0.0022068	0.97868	64	237	2891	17822	ENSOARG00000004654,ENSOARG00000009860,ENSOARG00000003926,ENSOARG00000005170,ENSOARG00000013362,ENSOARG00000016047,ENSOARG00000008677,ENSOARG00000017126,ENSOARG00000015056,ENSOARG00000014844,ENSOARG00000013876,ENSOARG00000003665,ENSOARG00000007686,ENSOARG00000015181,ENSOARG00000004955,ENSOARG00000004269,ENSOARG00000016340,ENSOARG00000009085,ENSOARG00000015785,ENSOARG00000017029,ENSOARG00000002847,…
GO:1990074	polyuridylation-dependent mRNA catabolic process	biological_process	0.0022221	0.97868	2	237	2	17822	ENSOARG00000020740,ENSOARG00000005494
GO:0035174	histone serine kinase activity	molecular_function	0.0022614	0.97868	2	237	5	17822	ENSOARG00000000106,ENSOARG00000007851
GO:0043933	macromolecular complex subunit organization	biological_process	0.0024491	1	35	237	1342	17822	ENSOARG00000005960,ENSOARG00000011507,ENSOARG00000019412,ENSOARG00000013607,ENSOARG00000002461,ENSOARG00000005018,ENSOARG00000001185,ENSOARG00000013972,ENSOARG00000012269,ENSOARG00000003603,ENSOARG00000013181,ENSOARG00000018082,ENSOARG00000003589,ENSOARG00000000461,ENSOARG00000018617,ENSOARG00000002871,ENSOARG00000000321,ENSOARG00000004275,ENSOARG00000020532,ENSOARG00000018678,ENSOARG00000015785,…
GO:0051781	positive regulation of cell division	biological_process	0.0025494	1	4	237	31	17822	ENSOARG00000016116,ENSOARG00000000745,ENSOARG00000000627,ENSOARG00000014063
GO:0090068	positive regulation of cell cycle process	biological_process	0.0027173	1	8	237	140	17822	ENSOARG00000015181,ENSOARG00000014063,ENSOARG00000000627,ENSOARG00000018617,ENSOARG00000000745,ENSOARG00000015056,ENSOARG00000016116,ENSOARG00000004233
GO:0031974	membrane-enclosed lumen	cellular_component	0.0027731	1	64	237	2950	17822	ENSOARG00000016227,ENSOARG00000020614,ENSOARG00000018617,ENSOARG00000004269,ENSOARG00000010584,ENSOARG00000010917,ENSOARG00000017029,ENSOARG00000019554,ENSOARG00000003926,ENSOARG00000000971,ENSOARG00000017126,ENSOARG00000015056,ENSOARG00000008677,ENSOARG00000004233,ENSOARG00000013876,ENSOARG00000009781,ENSOARG00000012241,ENSOARG00000006967,ENSOARG00000009528,ENSOARG00000013607,ENSOARG00000008936,…
GO:0044446	intracellular organelle part	cellular_component	0.0028952	1	101	237	5246	17822	ENSOARG00000010580,ENSOARG00000017420,ENSOARG00000005343,ENSOARG00000014063,ENSOARG00000003589,ENSOARG00000015519,ENSOARG00000010810,ENSOARG00000004275,ENSOARG00000020532,ENSOARG00000009084,ENSOARG00000010941,ENSOARG00000002110,ENSOARG00000002893,ENSOARG00000006547,ENSOARG00000020851,ENSOARG00000010578,ENSOARG00000016116,ENSOARG00000016864,ENSOARG00000015547,ENSOARG00000003071,ENSOARG00000014475,…
GO:0000902	cell morphogenesis	biological_process	0.0030447	1	31	237	857	17822	ENSOARG00000008389,ENSOARG00000004654,ENSOARG00000017702,ENSOARG00000003189,ENSOARG00000013362,ENSOARG00000016047,ENSOARG00000003926,ENSOARG00000005170,ENSOARG00000002110,ENSOARG00000008971,ENSOARG00000006163,ENSOARG00000012888,ENSOARG00000016116,ENSOARG00000018082,ENSOARG00000003665,ENSOARG00000014844,ENSOARG00000007346,ENSOARG00000015056,ENSOARG00000008308,ENSOARG00000009306,ENSOARG00000007686,…
GO:0031323	regulation of cellular metabolic process	biological_process	0.0036282	1	78	237	3853	17822	ENSOARG00000007686,ENSOARG00000002872,ENSOARG00000002476,ENSOARG00000018617,ENSOARG00000020614,ENSOARG00000010584,ENSOARG00000005141,ENSOARG00000015785,ENSOARG00000008988,ENSOARG00000016017,ENSOARG00000016340,ENSOARG00000019554,ENSOARG00000016414,ENSOARG00000009860,ENSOARG00000010432,ENSOARG00000003189,ENSOARG00000004654,ENSOARG00000016047,ENSOARG00000005170,ENSOARG00000004707,ENSOARG00000009781,…
GO:0031981	nuclear lumen	cellular_component	0.0037144	1	61	237	2730	17822	ENSOARG00000010917,ENSOARG00000017029,ENSOARG00000010810,ENSOARG00000020532,ENSOARG00000010584,ENSOARG00000004275,ENSOARG00000018617,ENSOARG00000004269,ENSOARG00000020614,ENSOARG00000017420,ENSOARG00000010580,ENSOARG00000016227,ENSOARG00000017126,ENSOARG00000008677,ENSOARG00000013876,ENSOARG00000009781,ENSOARG00000004233,ENSOARG00000014475,ENSOARG00000000971,ENSOARG00000003071,ENSOARG00000003926,…
GO:0030071	regulation of mitotic metaphase/anaphase transition	biological_process	0.003771	1	4	237	40	17822	ENSOARG00000015181,ENSOARG00000011894,ENSOARG00000014063,ENSOARG00000014836
GO:0045602	negative regulation of endothelial cell differentiation	biological_process	0.0037862	1	2	237	4	17822	ENSOARG00000013971,ENSOARG00000010953
GO:0007420	brain development	biological_process	0.0038728	1	17	237	378	17822	ENSOARG00000014844,ENSOARG00000003665,ENSOARG00000016116,ENSOARG00000008308,ENSOARG00000015056,ENSOARG00000008971,ENSOARG00000003592,ENSOARG00000006076,ENSOARG00000015684,ENSOARG00000004275,ENSOARG00000017420,ENSOARG00000010580,ENSOARG00000015286,ENSOARG00000018617,ENSOARG00000004269,ENSOARG00000005343,ENSOARG00000003589
GO:0030532	small nuclear ribonucleoprotein complex	cellular_component	0.0039084	1	3	237	39	17822	ENSOARG00000011507,ENSOARG00000001185,ENSOARG00000018082
GO:0050868	negative regulation of T cell activation	biological_process	0.0039482	1	4	237	58	17822	ENSOARG00000017420,ENSOARG00000016017,ENSOARG00000014475,ENSOARG00000011638
GO:0044451	nucleoplasm part	cellular_component	0.0039935	1	27	237	955	17822	ENSOARG00000014239,ENSOARG00000013971,ENSOARG00000007416,ENSOARG00000010584,ENSOARG00000020532,ENSOARG00000009528,ENSOARG00000018617,ENSOARG00000014930,ENSOARG00000020614,ENSOARG00000017420,ENSOARG00000002461,ENSOARG00000005018,ENSOARG00000010580,ENSOARG00000014475,ENSOARG00000003071,ENSOARG00000008677,ENSOARG00000017126,ENSOARG00000015104,ENSOARG00000018082,ENSOARG00000004233,ENSOARG00000011438,…
GO:0005905	coated pit	cellular_component	0.0043142	1	4	237	31	17822	ENSOARG00000005004,ENSOARG00000003592,ENSOARG00000004654,ENSOARG00000003189
GO:1902099	regulation of metaphase/anaphase transition of cell cycle	biological_process	0.0043198	1	4	237	41	17822	ENSOARG00000011894,ENSOARG00000014063,ENSOARG00000015181,ENSOARG00000014836
GO:0070231	T cell apoptotic process	biological_process	0.0044163	1	3	237	30	17822	ENSOARG00000010969,ENSOARG00000017420,ENSOARG00000014475
GO:0007091	metaphase/anaphase transition of mitotic cell cycle	biological_process	0.0044226	1	4	237	41	17822	ENSOARG00000015181,ENSOARG00000014063,ENSOARG00000011894,ENSOARG00000014836
GO:0051250	negative regulation of lymphocyte activation	biological_process	0.0044415	1	5	237	80	17822	ENSOARG00000011894,ENSOARG00000011638,ENSOARG00000014475,ENSOARG00000017420,ENSOARG00000016017
GO:0010629	negative regulation of gene expression	biological_process	0.0044597	1	24	237	877	17822	ENSOARG00000007851,ENSOARG00000020470,ENSOARG00000004654,ENSOARG00000010432,ENSOARG00000009084,ENSOARG00000014475,ENSOARG00000004233,ENSOARG00000009781,ENSOARG00000008677,ENSOARG00000015056,ENSOARG00000010953,ENSOARG00000010027,ENSOARG00000010580,ENSOARG00000005018,ENSOARG00000017420,ENSOARG00000014930,ENSOARG00000008936,ENSOARG00000018617,ENSOARG00000009528,ENSOARG00000004275,ENSOARG00000005141,…
GO:1901363	heterocyclic compound binding	molecular_function	0.0045429	1	85	237	4702	17822	ENSOARG00000013971,ENSOARG00000005569,ENSOARG00000014940,ENSOARG00000011507,ENSOARG00000010953,ENSOARG00000003051,ENSOARG00000009528,ENSOARG00000013607,ENSOARG00000008936,ENSOARG00000018082,ENSOARG00000015104,ENSOARG00000013972,ENSOARG00000020740,ENSOARG00000020470,ENSOARG00000006076,ENSOARG00000007851,ENSOARG00000018768,ENSOARG00000002732,ENSOARG00000009688,ENSOARG00000005141,ENSOARG00000004811,…
GO:0031491	nucleosome binding	molecular_function	0.004759	1	3	237	29	17822	ENSOARG00000000106,ENSOARG00000010584,ENSOARG00000004275
GO:0044784	metaphase/anaphase transition of cell cycle	biological_process	0.0050327	1	4	237	42	17822	ENSOARG00000014836,ENSOARG00000014063,ENSOARG00000011894,ENSOARG00000015181
GO:0008283	cell proliferation	biological_process	0.0052653	1	30	237	1150	17822	ENSOARG00000011638,ENSOARG00000003592,ENSOARG00000018396,ENSOARG00000015056,ENSOARG00000014844,ENSOARG00000018082,ENSOARG00000004233,ENSOARG00000016116,ENSOARG00000004654,ENSOARG00000020851,ENSOARG00000020740,ENSOARG00000006076,ENSOARG00000019554,ENSOARG00000002893,ENSOARG00000005170,ENSOARG00000002110,ENSOARG00000020687,ENSOARG00000010969,ENSOARG00000014239,ENSOARG00000013971,ENSOARG00000005141,…
GO:0016071	mRNA metabolic process	biological_process	0.0053013	1	11	237	337	17822	ENSOARG00000015056,ENSOARG00000016340,ENSOARG00000018082,ENSOARG00000007416,ENSOARG00000005494,ENSOARG00000020532,ENSOARG00000011894,ENSOARG00000006543,ENSOARG00000011507,ENSOARG00000020740,ENSOARG00000002893
GO:0070013	intracellular organelle lumen	cellular_component	0.0053811	1	62	237	2909	17822	ENSOARG00000010810,ENSOARG00000017029,ENSOARG00000010917,ENSOARG00000004275,ENSOARG00000020532,ENSOARG00000010584,ENSOARG00000010580,ENSOARG00000017420,ENSOARG00000020614,ENSOARG00000018617,ENSOARG00000004269,ENSOARG00000016227,ENSOARG00000004233,ENSOARG00000013876,ENSOARG00000009781,ENSOARG00000017126,ENSOARG00000008677,ENSOARG00000016864,ENSOARG00000003071,ENSOARG00000000971,ENSOARG00000014475,…
GO:0017111	nucleoside-triphosphatase activity	molecular_function	0.0053953	1	22	237	708	17822	ENSOARG00000012714,ENSOARG00000010246,ENSOARG00000018768,ENSOARG00000013972,ENSOARG00000016864,ENSOARG00000016116,ENSOARG00000014704,ENSOARG00000015680,ENSOARG00000014844,ENSOARG00000003665,ENSOARG00000009781,ENSOARG00000020558,ENSOARG00000009073,ENSOARG00000008971,ENSOARG00000007167,ENSOARG00000004269,ENSOARG00000018617,ENSOARG00000002871,ENSOARG00000015181,ENSOARG00000001914,ENSOARG00000006439,…
GO:0005637	nuclear inner membrane	cellular_component	0.0054589	1	3	237	22	17822	ENSOARG00000003051,ENSOARG00000013181,ENSOARG00000008132
GO:0048518	positive regulation of biological process	biological_process	0.0054641	1	76	237	3575	17822	ENSOARG00000005960,ENSOARG00000003608,ENSOARG00000014930,ENSOARG00000010027,ENSOARG00000005018,ENSOARG00000004448,ENSOARG00000000745,ENSOARG00000002461,ENSOARG00000014239,ENSOARG00000011894,ENSOARG00000014227,ENSOARG00000010703,ENSOARG00000015469,ENSOARG00000011992,ENSOARG00000016922,ENSOARG00000017702,ENSOARG00000008389,ENSOARG00000003603,ENSOARG00000010246,ENSOARG00000012888,ENSOARG00000005494,…
GO:0016570	histone modification	biological_process	0.00551	1	13	237	314	17822	ENSOARG00000011894,ENSOARG00000003071,ENSOARG00000005141,ENSOARG00000015104,ENSOARG00000008677,ENSOARG00000000106,ENSOARG00000007851,ENSOARG00000011438,ENSOARG00000010580,ENSOARG00000004448,ENSOARG00000020614,ENSOARG00000018617,ENSOARG00000008936
GO:0043233	organelle lumen	cellular_component	0.0055162	1	62	237	2911	17822	ENSOARG00000001185,ENSOARG00000016922,ENSOARG00000008810,ENSOARG00000000106,ENSOARG00000013971,ENSOARG00000014239,ENSOARG00000011316,ENSOARG00000007416,ENSOARG00000014817,ENSOARG00000014084,ENSOARG00000011894,ENSOARG00000009528,ENSOARG00000013607,ENSOARG00000008936,ENSOARG00000014930,ENSOARG00000004448,ENSOARG00000002461,ENSOARG00000005018,ENSOARG00000012241,ENSOARG00000008132,ENSOARG00000006967,…
GO:0006975	DNA damage induced protein phosphorylation	biological_process	0.00556	1	2	237	5	17822	ENSOARG00000002461,ENSOARG00000011894
GO:0097159	organic cyclic compound binding	molecular_function	0.0055907	1	85	237	4739	17822	ENSOARG00000004275,ENSOARG00000020532,ENSOARG00000010810,ENSOARG00000015519,ENSOARG00000012014,ENSOARG00000000627,ENSOARG00000020630,ENSOARG00000000321,ENSOARG00000017420,ENSOARG00000015404,ENSOARG00000009073,ENSOARG00000008971,ENSOARG00000014475,ENSOARG00000016116,ENSOARG00000016864,ENSOARG00000008308,ENSOARG00000002893,ENSOARG00000010578,ENSOARG00000008546,ENSOARG00000011894,ENSOARG00000010703,…
GO:0034728	nucleosome organization	biological_process	0.0059942	1	5	237	100	17822	ENSOARG00000019554,ENSOARG00000004275,ENSOARG00000018082,ENSOARG00000018617,ENSOARG00000008677
GO:0072401	signal transduction involved in DNA integrity checkpoint	biological_process	0.0060019	1	3	237	17	17822	ENSOARG00000011894,ENSOARG00000002461,ENSOARG00000004233
GO:0072422	signal transduction involved in DNA damage checkpoint	biological_process	0.0060019	1	3	237	17	17822	ENSOARG00000002461,ENSOARG00000004233,ENSOARG00000011894
GO:0008285	negative regulation of cell proliferation	biological_process	0.0060739	1	14	237	386	17822	ENSOARG00000010953,ENSOARG00000003608,ENSOARG00000020740,ENSOARG00000019554,ENSOARG00000002110,ENSOARG00000017420,ENSOARG00000011638,ENSOARG00000013971,ENSOARG00000011894,ENSOARG00000014146,ENSOARG00000015056,ENSOARG00000016017,ENSOARG00000010917,ENSOARG00000004233
GO:0072395	signal transduction involved in cell cycle checkpoint	biological_process	0.006103	1	3	237	18	17822	ENSOARG00000002461,ENSOARG00000004233,ENSOARG00000011894
GO:0035404	histone-serine phosphorylation	biological_process	0.0063056	1	2	237	7	17822	ENSOARG00000007851,ENSOARG00000000106
GO:0060271	cilium morphogenesis	biological_process	0.0065068	1	10	237	176	17822	ENSOARG00000008971,ENSOARG00000003971,ENSOARG00000006163,ENSOARG00000014844,ENSOARG00000003665,ENSOARG00000015519,ENSOARG00000007346,ENSOARG00000007686,ENSOARG00000013362,ENSOARG00000002110
GO:0021846	cell proliferation in forebrain	biological_process	0.0066886	1	3	237	20	17822	ENSOARG00000017420,ENSOARG00000016116,ENSOARG00000003589
GO:0016569	covalent chromatin modification	biological_process	0.0066895	1	13	237	321	17822	ENSOARG00000005141,ENSOARG00000011894,ENSOARG00000003071,ENSOARG00000000106,ENSOARG00000008677,ENSOARG00000015104,ENSOARG00000011438,ENSOARG00000007851,ENSOARG00000020614,ENSOARG00000008936,ENSOARG00000018617,ENSOARG00000010580,ENSOARG00000004448
GO:0080090	regulation of primary metabolic process	biological_process	0.0067172	1	74	237	3732	17822	ENSOARG00000005170,ENSOARG00000016047,ENSOARG00000003189,ENSOARG00000010432,ENSOARG00000004654,ENSOARG00000019554,ENSOARG00000016414,ENSOARG00000009860,ENSOARG00000015056,ENSOARG00000017126,ENSOARG00000008677,ENSOARG00000009781,ENSOARG00000004233,ENSOARG00000004707,ENSOARG00000018617,ENSOARG00000020614,ENSOARG00000002476,ENSOARG00000002872,ENSOARG00000007686,ENSOARG00000016017,ENSOARG00000016340,…
GO:0070242	thymocyte apoptotic process	biological_process	0.006805	1	2	237	13	17822	ENSOARG00000017420,ENSOARG00000014475
GO:0045601	regulation of endothelial cell differentiation	biological_process	0.0069099	1	2	237	13	17822	ENSOARG00000013971,ENSOARG00000010953
GO:0044260	cellular macromolecule metabolic process	biological_process	0.0069794	1	104	237	6010	17822	ENSOARG00000016116,ENSOARG00000008308,ENSOARG00000016864,ENSOARG00000003592,ENSOARG00000003071,ENSOARG00000014475,ENSOARG00000009084,ENSOARG00000010941,ENSOARG00000007701,ENSOARG00000020851,ENSOARG00000010578,ENSOARG00000002893,ENSOARG00000013114,ENSOARG00000010810,ENSOARG00000015519,ENSOARG00000015723,ENSOARG00000014146,ENSOARG00000004275,ENSOARG00000020532,ENSOARG00000017420,ENSOARG00000015404,…
GO:0071481	cellular response to X-ray	biological_process	0.0070153	1	2	237	7	17822	ENSOARG00000010580,ENSOARG00000011894
GO:0036033	mediator complex binding	molecular_function	0.0070872	1	2	237	5	17822	ENSOARG00000017420,ENSOARG00000010580
GO:0005623	cell	cellular_component	0.0071217	1	189	237	11891	17822	ENSOARG00000007167,ENSOARG00000011638,ENSOARG00000014844,ENSOARG00000003665,ENSOARG00000019494,ENSOARG00000004233,ENSOARG00000019554,ENSOARG00000015684,ENSOARG00000016414,ENSOARG00000021096,ENSOARG00000016047,ENSOARG00000013362,ENSOARG00000005170,ENSOARG00000016161,ENSOARG00000012362,ENSOARG00000018678,ENSOARG00000017029,ENSOARG00000003427,ENSOARG00000010917,ENSOARG00000016340,ENSOARG00000009437,…
GO:0051233	spindle midzone	cellular_component	0.0072747	1	3	237	22	17822	ENSOARG00000015056,ENSOARG00000016116,ENSOARG00000014063
GO:0032555	purine ribonucleotide binding	molecular_function	0.0072869	1	45	237	1694	17822	ENSOARG00000015519,ENSOARG00000016017,ENSOARG00000009437,ENSOARG00000000627,ENSOARG00000001914,ENSOARG00000015181,ENSOARG00000002871,ENSOARG00000015404,ENSOARG00000000321,ENSOARG00000018617,ENSOARG00000004269,ENSOARG00000008971,ENSOARG00000007167,ENSOARG00000009073,ENSOARG00000020558,ENSOARG00000014844,ENSOARG00000003665,ENSOARG00000009781,ENSOARG00000016116,ENSOARG00000015680,ENSOARG00000016864,…
GO:0071824	protein-DNA complex subunit organization	biological_process	0.0074026	1	6	237	141	17822	ENSOARG00000018617,ENSOARG00000008677,ENSOARG00000018082,ENSOARG00000005018,ENSOARG00000019554,ENSOARG00000004275
GO:0032469	endoplasmic reticulum calcium ion homeostasis	biological_process	0.0074838	1	3	237	20	17822	ENSOARG00000008132,ENSOARG00000015056,ENSOARG00000004233
GO:0017076	purine nucleotide binding	molecular_function	0.0074958	1	45	237	1700	17822	ENSOARG00000000106,ENSOARG00000015469,ENSOARG00000010703,ENSOARG00000011894,ENSOARG00000009224,ENSOARG00000000750,ENSOARG00000002461,ENSOARG00000006439,ENSOARG00000005960,ENSOARG00000014704,ENSOARG00000018122,ENSOARG00000012714,ENSOARG00000010246,ENSOARG00000009429,ENSOARG00000002732,ENSOARG00000013972,ENSOARG00000006076,ENSOARG00000018768,ENSOARG00000007851,ENSOARG00000015519,ENSOARG00000016017,…
GO:0044464	cell part	cellular_component	0.0075297	1	188	237	11801	17822	ENSOARG00000009437,ENSOARG00000000461,ENSOARG00000015181,ENSOARG00000002871,ENSOARG00000002476,ENSOARG00000002872,ENSOARG00000018617,ENSOARG00000020614,ENSOARG00000016161,ENSOARG00000012362,ENSOARG00000017029,ENSOARG00000018678,ENSOARG00000003427,ENSOARG00000010917,ENSOARG00000016340,ENSOARG00000019554,ENSOARG00000016414,ENSOARG00000015684,ENSOARG00000021096,ENSOARG00000016047,ENSOARG00000013362,…
GO:0032991	macromolecular complex	cellular_component	0.0076628	1	71	237	3856	17822	ENSOARG00000014239,ENSOARG00000016922,ENSOARG00000008132,ENSOARG00000005960,ENSOARG00000000745,ENSOARG00000005018,ENSOARG00000010027,ENSOARG00000014930,ENSOARG00000008389,ENSOARG00000017702,ENSOARG00000011438,ENSOARG00000009429,ENSOARG00000012388,ENSOARG00000014222,ENSOARG00000004275,ENSOARG00000020532,ENSOARG00000010810,ENSOARG00000014063,ENSOARG00000003589,ENSOARG00000017420,ENSOARG00000010580,…
GO:0006901	vesicle coating	biological_process	0.007793	1	3	237	21	17822	ENSOARG00000004654,ENSOARG00000005004,ENSOARG00000015547
GO:0009395	phospholipid catabolic process	biological_process	0.0078913	1	3	237	27	17822	ENSOARG00000003189,ENSOARG00000018396,ENSOARG00000008988
GO:0052745	inositol phosphate phosphatase activity	molecular_function	0.0078952	1	2	237	7	17822	ENSOARG00000003189,ENSOARG00000014146
GO:0043995	histone acetyltransferase activity (H4-K5 specific)	molecular_function	0.0080166	1	2	237	7	17822	ENSOARG00000015104,ENSOARG00000011438
GO:0043996	histone acetyltransferase activity (H4-K8 specific)	molecular_function	0.0080166	1	2	237	7	17822	ENSOARG00000011438,ENSOARG00000015104
GO:0046972	histone acetyltransferase activity (H4-K16 specific)	molecular_function	0.0080166	1	2	237	7	17822	ENSOARG00000015104,ENSOARG00000011438
GO:0032553	ribonucleotide binding	molecular_function	0.0081378	1	45	237	1706	17822	ENSOARG00000008546,ENSOARG00000010578,ENSOARG00000002893,ENSOARG00000009860,ENSOARG00000016864,ENSOARG00000008308,ENSOARG00000003665,ENSOARG00000014844,ENSOARG00000009781,ENSOARG00000016116,ENSOARG00000015680,ENSOARG00000020558,ENSOARG00000008971,ENSOARG00000007167,ENSOARG00000009073,ENSOARG00000018617,ENSOARG00000004269,ENSOARG00000015404,ENSOARG00000002871,ENSOARG00000000321,ENSOARG00000015181,…
GO:0000166	nucleotide binding	molecular_function	0.0082747	1	48	237	1885	17822	ENSOARG00000012014,ENSOARG00000016017,ENSOARG00000015519,ENSOARG00000015181,ENSOARG00000009437,ENSOARG00000001914,ENSOARG00000000627,ENSOARG00000004269,ENSOARG00000018617,ENSOARG00000002871,ENSOARG00000015404,ENSOARG00000000321,ENSOARG00000020558,ENSOARG00000008971,ENSOARG00000007167,ENSOARG00000009073,ENSOARG00000016864,ENSOARG00000008308,ENSOARG00000009781,ENSOARG00000014844,ENSOARG00000003665,…
GO:1901265	nucleoside phosphate binding	molecular_function	0.0082747	1	48	237	1885	17822	ENSOARG00000000106,ENSOARG00000015469,ENSOARG00000000750,ENSOARG00000009224,ENSOARG00000010703,ENSOARG00000011894,ENSOARG00000013607,ENSOARG00000002461,ENSOARG00000010953,ENSOARG00000005960,ENSOARG00000006439,ENSOARG00000014704,ENSOARG00000018122,ENSOARG00000002732,ENSOARG00000010246,ENSOARG00000012714,ENSOARG00000009429,ENSOARG00000007851,ENSOARG00000018768,ENSOARG00000006076,ENSOARG00000013972,…
GO:0031329	regulation of cellular catabolic process	biological_process	0.0083532	1	21	237	581	17822	ENSOARG00000001949,ENSOARG00000004233,ENSOARG00000018396,ENSOARG00000016864,ENSOARG00000013220,ENSOARG00000005170,ENSOARG00000010394,ENSOARG00000020687,ENSOARG00000007701,ENSOARG00000007851,ENSOARG00000007284,ENSOARG00000013080,ENSOARG00000004654,ENSOARG00000001185,ENSOARG00000011992,ENSOARG00000016340,ENSOARG00000011894,ENSOARG00000011316,ENSOARG00000002476,ENSOARG00000005343,ENSOARG00000007686
GO:0000781	chromosome, telomeric region	cellular_component	0.0084975	1	5	237	78	17822	ENSOARG00000011894,ENSOARG00000004233,ENSOARG00000002461,ENSOARG00000009781,ENSOARG00000018617
GO:0061038	uterus morphogenesis	biological_process	0.0085222	1	2	237	5	17822	ENSOARG00000010580,ENSOARG00000004448
GO:0032550	purine ribonucleoside binding	molecular_function	0.0086263	1	44	237	1673	17822	ENSOARG00000015519,ENSOARG00000002871,ENSOARG00000015404,ENSOARG00000000321,ENSOARG00000018617,ENSOARG00000004269,ENSOARG00000009437,ENSOARG00000001914,ENSOARG00000000627,ENSOARG00000015181,ENSOARG00000014844,ENSOARG00000003665,ENSOARG00000009781,ENSOARG00000016116,ENSOARG00000015680,ENSOARG00000008308,ENSOARG00000016864,ENSOARG00000007167,ENSOARG00000008971,ENSOARG00000009073,ENSOARG00000020558,…
GO:0016462	pyrophosphatase activity	molecular_function	0.008629	1	22	237	744	17822	ENSOARG00000012714,ENSOARG00000010246,ENSOARG00000013972,ENSOARG00000018768,ENSOARG00000014844,ENSOARG00000009781,ENSOARG00000003665,ENSOARG00000016116,ENSOARG00000015680,ENSOARG00000014704,ENSOARG00000016864,ENSOARG00000008971,ENSOARG00000007167,ENSOARG00000009073,ENSOARG00000020558,ENSOARG00000002871,ENSOARG00000004269,ENSOARG00000018617,ENSOARG00000006439,ENSOARG00000001914,ENSOARG00000015181,…
GO:0001883	purine nucleoside binding	molecular_function	0.0086322	1	44	237	1674	17822	ENSOARG00000018617,ENSOARG00000004269,ENSOARG00000015404,ENSOARG00000002871,ENSOARG00000000321,ENSOARG00000015181,ENSOARG00000009437,ENSOARG00000001914,ENSOARG00000000627,ENSOARG00000015519,ENSOARG00000008546,ENSOARG00000010578,ENSOARG00000009860,ENSOARG00000002893,ENSOARG00000008308,ENSOARG00000016864,ENSOARG00000014844,ENSOARG00000003665,ENSOARG00000009781,ENSOARG00000015680,ENSOARG00000016116,…
GO:0051249	regulation of lymphocyte activation	biological_process	0.0089359	1	9	237	254	17822	ENSOARG00000016017,ENSOARG00000013971,ENSOARG00000014239,ENSOARG00000014475,ENSOARG00000011638,ENSOARG00000011894,ENSOARG00000010969,ENSOARG00000017420,ENSOARG00000010246
GO:1990120	messenger ribonucleoprotein complex assembly	biological_process	0.0089617	1	1	237	3	17822	ENSOARG00000020532
GO:0016818	hydrolase activity, acting on acid anhydrides, in phosphorus-containing anhydrides	molecular_function	0.0089825	1	22	237	746	17822	ENSOARG00000015181,ENSOARG00000001914,ENSOARG00000006439,ENSOARG00000004269,ENSOARG00000018617,ENSOARG00000002871,ENSOARG00000010703,ENSOARG00000018768,ENSOARG00000013972,ENSOARG00000012714,ENSOARG00000010246,ENSOARG00000020558,ENSOARG00000009073,ENSOARG00000007167,ENSOARG00000008971,ENSOARG00000016864,ENSOARG00000016116,ENSOARG00000014704,ENSOARG00000015680,ENSOARG00000014844,ENSOARG00000003665,…
GO:0032549	ribonucleoside binding	molecular_function	0.0089987	1	44	237	1676	17822	ENSOARG00000015519,ENSOARG00000018617,ENSOARG00000004269,ENSOARG00000000321,ENSOARG00000015404,ENSOARG00000002871,ENSOARG00000015181,ENSOARG00000000627,ENSOARG00000001914,ENSOARG00000009437,ENSOARG00000008308,ENSOARG00000016864,ENSOARG00000015680,ENSOARG00000016116,ENSOARG00000003665,ENSOARG00000014844,ENSOARG00000009781,ENSOARG00000020558,ENSOARG00000009073,ENSOARG00000008971,ENSOARG00000007167,…
GO:0045581	negative regulation of T cell differentiation	biological_process	0.0090035	1	2	237	19	17822	ENSOARG00000014475,ENSOARG00000017420
GO:0044699	single-organism process	biological_process	0.00925	1	172	237	10022	17822	ENSOARG00000001834,ENSOARG00000004103,ENSOARG00000003926,ENSOARG00000005004,ENSOARG00000009860,ENSOARG00000014501,ENSOARG00000004654,ENSOARG00000003189,ENSOARG00000010432,ENSOARG00000015680,ENSOARG00000013876,ENSOARG00000009781,ENSOARG00000008677,ENSOARG00000015056,ENSOARG00000004707,ENSOARG00000016772,ENSOARG00000004269,ENSOARG00000001914,ENSOARG00000004955,ENSOARG00000007686,ENSOARG00000008988,…
GO:0061351	neural precursor cell proliferation	biological_process	0.0093752	1	6	237	97	17822	ENSOARG00000016116,ENSOARG00000014844,ENSOARG00000017420,ENSOARG00000003589,ENSOARG00000003592,ENSOARG00000009306
GO:0045934	negative regulation of nucleobase-containing compound metabolic process	biological_process	0.0093946	1	22	237	856	17822	ENSOARG00000006543,ENSOARG00000017420,ENSOARG00000010580,ENSOARG00000005018,ENSOARG00000008936,ENSOARG00000018617,ENSOARG00000020614,ENSOARG00000014930,ENSOARG00000004275,ENSOARG00000010584,ENSOARG00000014239,ENSOARG00000013971,ENSOARG00000005141,ENSOARG00000010810,ENSOARG00000016340,ENSOARG00000020470,ENSOARG00000010432,ENSOARG00000009084,ENSOARG00000014475,ENSOARG00000009781,ENSOARG00000004233,…
GO:0036094	small molecule binding	molecular_function	0.0094063	1	50	237	2021	17822	ENSOARG00000002461,ENSOARG00000013607,ENSOARG00000006439,ENSOARG00000008132,ENSOARG00000010953,ENSOARG00000005960,ENSOARG00000000106,ENSOARG00000015469,ENSOARG00000010703,ENSOARG00000011894,ENSOARG00000000750,ENSOARG00000009224,ENSOARG00000012714,ENSOARG00000010246,ENSOARG00000009429,ENSOARG00000002732,ENSOARG00000018768,ENSOARG00000007851,ENSOARG00000013972,ENSOARG00000006076,ENSOARG00000014704,…
GO:0048869	cellular developmental process	biological_process	0.0094086	1	61	237	2540	17822	ENSOARG00000011638,ENSOARG00000014475,ENSOARG00000003592,ENSOARG00000008971,ENSOARG00000015056,ENSOARG00000008308,ENSOARG00000004233,ENSOARG00000016116,ENSOARG00000003665,ENSOARG00000014844,ENSOARG00000004654,ENSOARG00000003189,ENSOARG00000010394,ENSOARG00000003926,ENSOARG00000002110,ENSOARG00000005170,ENSOARG00000013362,ENSOARG00000016047,ENSOARG00000013616,ENSOARG00000004275,ENSOARG00000016017,…
GO:0001882	nucleoside binding	molecular_function	0.009478	1	44	237	1680	17822	ENSOARG00000008546,ENSOARG00000009860,ENSOARG00000002893,ENSOARG00000010578,ENSOARG00000016116,ENSOARG00000015680,ENSOARG00000009781,ENSOARG00000014844,ENSOARG00000003665,ENSOARG00000008308,ENSOARG00000016864,ENSOARG00000009073,ENSOARG00000008971,ENSOARG00000007167,ENSOARG00000020558,ENSOARG00000000321,ENSOARG00000002871,ENSOARG00000015404,ENSOARG00000018617,ENSOARG00000004269,ENSOARG00000001914,…
GO:0019222	regulation of metabolic process	biological_process	0.0095813	1	84	237	4433	17822	ENSOARG00000012888,ENSOARG00000005494,ENSOARG00000013220,ENSOARG00000017702,ENSOARG00000013080,ENSOARG00000018913,ENSOARG00000008389,ENSOARG00000016922,ENSOARG00000015469,ENSOARG00000011992,ENSOARG00000014239,ENSOARG00000009224,ENSOARG00000000750,ENSOARG00000011894,ENSOARG00000014227,ENSOARG00000011906,ENSOARG00000014930,ENSOARG00000002461,ENSOARG00000006543,ENSOARG00000004448,ENSOARG00000005018,…
GO:0016817	hydrolase activity, acting on acid anhydrides	molecular_function	0.0096335	1	22	237	748	17822	ENSOARG00000013972,ENSOARG00000018768,ENSOARG00000012714,ENSOARG00000010246,ENSOARG00000007167,ENSOARG00000008971,ENSOARG00000009073,ENSOARG00000020558,ENSOARG00000014844,ENSOARG00000003665,ENSOARG00000009781,ENSOARG00000016116,ENSOARG00000014704,ENSOARG00000015680,ENSOARG00000016864,ENSOARG00000006439,ENSOARG00000001914,ENSOARG00000015181,ENSOARG00000002871,ENSOARG00000004269,ENSOARG00000018617,…
GO:0007417	central nervous system development	biological_process	0.0096516	1	19	237	505	17822	ENSOARG00000015684,ENSOARG00000006076,ENSOARG00000011638,ENSOARG00000003592,ENSOARG00000008971,ENSOARG00000015056,ENSOARG00000008308,ENSOARG00000016116,ENSOARG00000014844,ENSOARG00000003665,ENSOARG00000003589,ENSOARG00000005343,ENSOARG00000015286,ENSOARG00000018617,ENSOARG00000004269,ENSOARG00000010580,ENSOARG00000017420,ENSOARG00000013971,ENSOARG00000004275
GO:0050435	beta-amyloid metabolic process	biological_process	0.0099313	1	3	237	20	17822	ENSOARG00000000321,ENSOARG00000015056,ENSOARG00000004654
GO:0051172	negative regulation of nitrogen compound metabolic process	biological_process	0.009993	1	22	237	866	17822	ENSOARG00000014930,ENSOARG00000020614,ENSOARG00000008936,ENSOARG00000018617,ENSOARG00000010580,ENSOARG00000005018,ENSOARG00000017420,ENSOARG00000006543,ENSOARG00000016340,ENSOARG00000010810,ENSOARG00000005141,ENSOARG00000014239,ENSOARG00000013971,ENSOARG00000010584,ENSOARG00000004275,ENSOARG00000009084,ENSOARG00000010432,ENSOARG00000020470,ENSOARG00000008677,ENSOARG00000004233,ENSOARG00000009781,…
GO:0006282	regulation of DNA repair	biological_process	0.010175	1	5	237	76	17822	ENSOARG00000010584,ENSOARG00000003071,ENSOARG00000020614,ENSOARG00000004233,ENSOARG00000009781
GO:0051129	negative regulation of cellular component organization	biological_process	0.010187	1	14	237	401	17822	ENSOARG00000011992,ENSOARG00000001185,ENSOARG00000008308,ENSOARG00000016116,ENSOARG00000018678,ENSOARG00000005141,ENSOARG00000004707,ENSOARG00000011894,ENSOARG00000020614,ENSOARG00000003926,ENSOARG00000015286,ENSOARG00000004654,ENSOARG00000003189,ENSOARG00000015181
GO:0043583	ear development	biological_process	0.010222	1	8	237	156	17822	ENSOARG00000010989,ENSOARG00000008389,ENSOARG00000009860,ENSOARG00000010549,ENSOARG00000017420,ENSOARG00000010580,ENSOARG00000013971,ENSOARG00000014844
GO:0051253	negative regulation of RNA metabolic process	biological_process	0.010308	1	20	237	776	17822	ENSOARG00000008677,ENSOARG00000009781,ENSOARG00000004233,ENSOARG00000014475,ENSOARG00000009084,ENSOARG00000010432,ENSOARG00000020470,ENSOARG00000016340,ENSOARG00000010810,ENSOARG00000013971,ENSOARG00000014239,ENSOARG00000005141,ENSOARG00000004275,ENSOARG00000018617,ENSOARG00000008936,ENSOARG00000014930,ENSOARG00000017420,ENSOARG00000006543,ENSOARG00000010580,ENSOARG00000005018
GO:0015937	coenzyme A biosynthetic process	biological_process	0.010351	1	2	237	11	17822	ENSOARG00000002732,ENSOARG00000000750
GO:0033866	nucleoside bisphosphate biosynthetic process	biological_process	0.010351	1	2	237	11	17822	ENSOARG00000000750,ENSOARG00000002732
GO:0034030	ribonucleoside bisphosphate biosynthetic process	biological_process	0.010351	1	2	237	11	17822	ENSOARG00000000750,ENSOARG00000002732
GO:0034033	purine nucleoside bisphosphate biosynthetic process	biological_process	0.010351	1	2	237	11	17822	ENSOARG00000002732,ENSOARG00000000750
GO:0000242	pericentriolar material	cellular_component	0.010447	1	3	237	17	17822	ENSOARG00000015519,ENSOARG00000003589,ENSOARG00000006163
GO:2000780	negative regulation of double-strand break repair	biological_process	0.010614	1	3	237	23	17822	ENSOARG00000010584,ENSOARG00000020614,ENSOARG00000009781
GO:0044085	cellular component biogenesis	biological_process	0.010669	1	40	237	1699	17822	ENSOARG00000020532,ENSOARG00000010810,ENSOARG00000015785,ENSOARG00000018678,ENSOARG00000000461,ENSOARG00000005343,ENSOARG00000018617,ENSOARG00000000321,ENSOARG00000002871,ENSOARG00000009073,ENSOARG00000008677,ENSOARG00000015056,ENSOARG00000015547,ENSOARG00000004233,ENSOARG00000016116,ENSOARG00000009781,ENSOARG00000014844,ENSOARG00000004654,ENSOARG00000002893,ENSOARG00000015684,ENSOARG00000006547,…
GO:0045738	negative regulation of DNA repair	biological_process	0.010732	1	3	237	24	17822	ENSOARG00000010584,ENSOARG00000020614,ENSOARG00000009781
GO:0070087	chromo shadow domain binding	molecular_function	0.010893	1	2	237	6	17822	ENSOARG00000010580,ENSOARG00000018617
GO:0000785	chromatin	cellular_component	0.010952	1	11	237	385	17822	ENSOARG00000018617,ENSOARG00000004269,ENSOARG00000010580,ENSOARG00000008677,ENSOARG00000010917,ENSOARG00000010810,ENSOARG00000004233,ENSOARG00000014475,ENSOARG00000014239,ENSOARG00000004275,ENSOARG00000020532
GO:0006337	nucleosome disassembly	biological_process	0.011032	1	2	237	12	17822	ENSOARG00000019554,ENSOARG00000004275
GO:0032986	protein-DNA complex disassembly	biological_process	0.011032	1	2	237	12	17822	ENSOARG00000019554,ENSOARG00000004275
GO:2000779	regulation of double-strand break repair	biological_process	0.01107	1	4	237	50	17822	ENSOARG00000020614,ENSOARG00000009781,ENSOARG00000004233,ENSOARG00000010584
GO:0034375	high-density lipoprotein particle remodeling	biological_process	0.0111	1	2	237	12	17822	ENSOARG00000018396,ENSOARG00000013972
GO:0022607	cellular component assembly	biological_process	0.011134	1	39	237	1604	17822	ENSOARG00000013181,ENSOARG00000018082,ENSOARG00000012888,ENSOARG00000003603,ENSOARG00000012269,ENSOARG00000001185,ENSOARG00000011992,ENSOARG00000011316,ENSOARG00000003971,ENSOARG00000002461,ENSOARG00000005018,ENSOARG00000005960,ENSOARG00000011507,ENSOARG00000019412,ENSOARG00000003608,ENSOARG00000015547,ENSOARG00000008677,ENSOARG00000015056,ENSOARG00000014844,ENSOARG00000009781,ENSOARG00000004233,…
GO:0072413	signal transduction involved in mitotic cell cycle checkpoint	biological_process	0.011325	1	2	237	8	17822	ENSOARG00000004233,ENSOARG00000011894
GO:0002695	negative regulation of leukocyte activation	biological_process	0.011439	1	5	237	92	17822	ENSOARG00000016017,ENSOARG00000017420,ENSOARG00000014475,ENSOARG00000011638,ENSOARG00000011894
GO:0003777	microtubule motor activity	molecular_function	0.011474	1	6	237	72	17822	ENSOARG00000008971,ENSOARG00000015181,ENSOARG00000020558,ENSOARG00000016116,ENSOARG00000003665,ENSOARG00000014844
GO:0030330	DNA damage response, signal transduction by p53 class mediator	biological_process	0.01178	1	4	237	52	17822	ENSOARG00000018617,ENSOARG00000002461,ENSOARG00000004233,ENSOARG00000011894
GO:0030575	nuclear body organization	biological_process	0.011884	1	2	237	9	17822	ENSOARG00000004233,ENSOARG00000009528
GO:0045839	negative regulation of mitosis	biological_process	0.012035	1	3	237	33	17822	ENSOARG00000004707,ENSOARG00000015181,ENSOARG00000011894
GO:0051784	negative regulation of nuclear division	biological_process	0.012035	1	3	237	33	17822	ENSOARG00000011894,ENSOARG00000015181,ENSOARG00000004707
GO:0071887	leukocyte apoptotic process	biological_process	0.012311	1	4	237	64	17822	ENSOARG00000017420,ENSOARG00000010969,ENSOARG00000014475,ENSOARG00000011638
GO:0005524	ATP binding	molecular_function	0.012804	1	39	237	1318	17822	ENSOARG00000015404,ENSOARG00000000321,ENSOARG00000004269,ENSOARG00000018617,ENSOARG00000009437,ENSOARG00000001914,ENSOARG00000000627,ENSOARG00000015519,ENSOARG00000008546,ENSOARG00000010578,ENSOARG00000002893,ENSOARG00000009860,ENSOARG00000014844,ENSOARG00000003665,ENSOARG00000009781,ENSOARG00000015680,ENSOARG00000016116,ENSOARG00000008308,ENSOARG00000016864,ENSOARG00000007167,ENSOARG00000008971,…
GO:0005930	axoneme	cellular_component	0.01281	1	6	237	81	17822	ENSOARG00000013362,ENSOARG00000003665,ENSOARG00000017420,ENSOARG00000002110,ENSOARG00000015684,ENSOARG00000003608
GO:0044248	cellular catabolic process	biological_process	0.012895	1	34	237	1299	17822	ENSOARG00000010953,ENSOARG00000003608,ENSOARG00000002461,ENSOARG00000011316,ENSOARG00000011894,ENSOARG00000001185,ENSOARG00000016922,ENSOARG00000011992,ENSOARG00000013080,ENSOARG00000020740,ENSOARG00000007851,ENSOARG00000020687,ENSOARG00000013220,ENSOARG00000005494,ENSOARG00000001949,ENSOARG00000007686,ENSOARG00000020614,ENSOARG00000005343,ENSOARG00000000321,ENSOARG00000002476,ENSOARG00000016017,…
GO:0035639	purine ribonucleoside triphosphate binding	molecular_function	0.013087	1	43	237	1665	17822	ENSOARG00000018122,ENSOARG00000014704,ENSOARG00000013972,ENSOARG00000006076,ENSOARG00000007851,ENSOARG00000018768,ENSOARG00000002732,ENSOARG00000009429,ENSOARG00000012714,ENSOARG00000010246,ENSOARG00000009224,ENSOARG00000000750,ENSOARG00000011894,ENSOARG00000010703,ENSOARG00000015469,ENSOARG00000000106,ENSOARG00000005960,ENSOARG00000006439,ENSOARG00000002461,ENSOARG00000020558,ENSOARG00000008971,…
GO:0050794	regulation of cellular process	biological_process	0.013105	1	133	237	7768	17822	ENSOARG00000004103,ENSOARG00000003926,ENSOARG00000009860,ENSOARG00000014501,ENSOARG00000004654,ENSOARG00000010432,ENSOARG00000003189,ENSOARG00000009781,ENSOARG00000017126,ENSOARG00000008677,ENSOARG00000015056,ENSOARG00000004707,ENSOARG00000004269,ENSOARG00000004955,ENSOARG00000007686,ENSOARG00000008988,ENSOARG00000015785,ENSOARG00000009085,ENSOARG00000010584,ENSOARG00000013616,ENSOARG00000001874,…
GO:0034454	microtubule anchoring at centrosome	biological_process	0.013134	1	2	237	8	17822	ENSOARG00000003589,ENSOARG00000014844
GO:0050866	negative regulation of cell activation	biological_process	0.013288	1	5	237	99	17822	ENSOARG00000017420,ENSOARG00000016017,ENSOARG00000011894,ENSOARG00000011638,ENSOARG00000014475
GO:0031005	filamin binding	molecular_function	0.013366	1	2	237	8	17822	ENSOARG00000003603,ENSOARG00000000461
GO:0007088	regulation of mitosis	biological_process	0.013574	1	5	237	95	17822	ENSOARG00000004707,ENSOARG00000015181,ENSOARG00000011894,ENSOARG00000014063,ENSOARG00000014836
GO:0051783	regulation of nuclear division	biological_process	0.013574	1	5	237	95	17822	ENSOARG00000014063,ENSOARG00000011894,ENSOARG00000015181,ENSOARG00000004707,ENSOARG00000014836
GO:0009894	regulation of catabolic process	biological_process	0.013886	1	22	237	658	17822	ENSOARG00000016864,ENSOARG00000018396,ENSOARG00000001949,ENSOARG00000004233,ENSOARG00000013080,ENSOARG00000007284,ENSOARG00000004654,ENSOARG00000007701,ENSOARG00000007851,ENSOARG00000005170,ENSOARG00000020687,ENSOARG00000010394,ENSOARG00000013220,ENSOARG00000011316,ENSOARG00000011894,ENSOARG00000001185,ENSOARG00000016340,ENSOARG00000011992,ENSOARG00000007686,ENSOARG00000005343,ENSOARG00000002461,…
GO:0031497	chromatin assembly	biological_process	0.013947	1	4	237	90	17822	ENSOARG00000008677,ENSOARG00000018617,ENSOARG00000018082,ENSOARG00000009781
GO:0004450	isocitrate dehydrogenase (NADP+) activity	molecular_function	0.014114	1	1	237	2	17822	ENSOARG00000012014
GO:0006102	isocitrate metabolic process	biological_process	0.014114	1	1	237	2	17822	ENSOARG00000012014
GO:0097285	cell-type specific apoptotic process	biological_process	0.014147	1	10	237	286	17822	ENSOARG00000016116,ENSOARG00000015056,ENSOARG00000011638,ENSOARG00000014475,ENSOARG00000017420,ENSOARG00000015404,ENSOARG00000010969,ENSOARG00000003608,ENSOARG00000000627,ENSOARG00000010432
GO:0032465	regulation of cytokinesis	biological_process	0.014281	1	4	237	54	17822	ENSOARG00000016116,ENSOARG00000000745,ENSOARG00000000627,ENSOARG00000014063
GO:0072393	microtubule anchoring at microtubule organizing center	biological_process	0.014365	1	2	237	9	17822	ENSOARG00000014844,ENSOARG00000003589
GO:0048546	digestive tract morphogenesis	biological_process	0.014436	1	3	237	34	17822	ENSOARG00000017420,ENSOARG00000010580,ENSOARG00000012888
GO:0044463	cell projection part	cellular_component	0.014505	1	20	237	537	17822	ENSOARG00000020851,ENSOARG00000015684,ENSOARG00000009860,ENSOARG00000002110,ENSOARG00000013362,ENSOARG00000001874,ENSOARG00000012888,ENSOARG00000017295,ENSOARG00000006163,ENSOARG00000004073,ENSOARG00000003592,ENSOARG00000015056,ENSOARG00000003665,ENSOARG00000002378,ENSOARG00000007686,ENSOARG00000008132,ENSOARG00000003608,ENSOARG00000005343,ENSOARG00000017420,ENSOARG00000003971
GO:0006464	cellular protein modification process	biological_process	0.014912	1	57	237	2494	17822	ENSOARG00000018279,ENSOARG00000014836,ENSOARG00000015104,ENSOARG00000004840,ENSOARG00000007302,ENSOARG00000020687,ENSOARG00000012388,ENSOARG00000018913,ENSOARG00000011438,ENSOARG00000007851,ENSOARG00000006076,ENSOARG00000015469,ENSOARG00000008810,ENSOARG00000011992,ENSOARG00000000106,ENSOARG00000001185,ENSOARG00000014124,ENSOARG00000009224,ENSOARG00000011894,ENSOARG00000014930,ENSOARG00000006863,…
GO:0036211	protein modification process	biological_process	0.014912	1	57	237	2494	17822	ENSOARG00000020687,ENSOARG00000012388,ENSOARG00000011438,ENSOARG00000018913,ENSOARG00000006076,ENSOARG00000007851,ENSOARG00000014836,ENSOARG00000018279,ENSOARG00000015104,ENSOARG00000004840,ENSOARG00000007302,ENSOARG00000008936,ENSOARG00000006863,ENSOARG00000014930,ENSOARG00000002461,ENSOARG00000004448,ENSOARG00000010953,ENSOARG00000009306,ENSOARG00000001185,ENSOARG00000015469,ENSOARG00000008810,…
GO:0046649	lymphocyte activation	biological_process	0.014925	1	12	237	407	17822	ENSOARG00000017420,ENSOARG00000010246,ENSOARG00000010394,ENSOARG00000010969,ENSOARG00000011894,ENSOARG00000008295,ENSOARG00000011638,ENSOARG00000014475,ENSOARG00000013971,ENSOARG00000014239,ENSOARG00000008988,ENSOARG00000016017
GO:0003963	RNA-3-phosphate cyclase activity	molecular_function	0.014977	1	1	237	1	17822	ENSOARG00000018122
GO:0044763	single-organism cellular process	biological_process	0.015046	1	160	237	9244	17822	ENSOARG00000012888,ENSOARG00000005494,ENSOARG00000014704,ENSOARG00000011438,ENSOARG00000020653,ENSOARG00000001534,ENSOARG00000014239,ENSOARG00000000750,ENSOARG00000011894,ENSOARG00000014227,ENSOARG00000000106,ENSOARG00000011992,ENSOARG00000005960,ENSOARG00000008132,ENSOARG00000003608,ENSOARG00000011906,ENSOARG00000014930,ENSOARG00000000745,ENSOARG00000006543,ENSOARG00000008971,ENSOARG00000003071,…
GO:0043168	anion binding	molecular_function	0.015087	1	56	237	2286	17822	ENSOARG00000002871,ENSOARG00000015404,ENSOARG00000000321,ENSOARG00000018617,ENSOARG00000004269,ENSOARG00000009437,ENSOARG00000001914,ENSOARG00000000627,ENSOARG00000015181,ENSOARG00000007686,ENSOARG00000015519,ENSOARG00000015723,ENSOARG00000016017,ENSOARG00000008546,ENSOARG00000005004,ENSOARG00000010578,ENSOARG00000002893,ENSOARG00000009860,ENSOARG00000004654,ENSOARG00000014844,ENSOARG00000003665,…
GO:0032204	regulation of telomere maintenance	biological_process	0.015137	1	4	237	55	17822	ENSOARG00000010578,ENSOARG00000011894,ENSOARG00000004233,ENSOARG00000018617
GO:0005515	protein binding	molecular_function	0.015161	1	90	237	4571	17822	ENSOARG00000013607,ENSOARG00000015286,ENSOARG00000012241,ENSOARG00000010953,ENSOARG00000010989,ENSOARG00000009306,ENSOARG00000006967,ENSOARG00000001185,ENSOARG00000011316,ENSOARG00000009182,ENSOARG00000009580,ENSOARG00000013971,ENSOARG00000003971,ENSOARG00000020687,ENSOARG00000002732,ENSOARG00000001874,ENSOARG00000007346,ENSOARG00000018082,ENSOARG00000017295,ENSOARG00000007302,ENSOARG00000020614,…
GO:0035877	death effector domain binding	molecular_function	0.015235	1	1	237	3	17822	ENSOARG00000016922
GO:0030889	negative regulation of B cell proliferation	biological_process	0.015347	1	2	237	10	17822	ENSOARG00000011894,ENSOARG00000011638
GO:0005813	centrosome	cellular_component	0.015511	1	15	237	410	17822	ENSOARG00000013362,ENSOARG00000000745,ENSOARG00000002110,ENSOARG00000016227,ENSOARG00000006967,ENSOARG00000003589,ENSOARG00000015181,ENSOARG00000002847,ENSOARG00000015519,ENSOARG00000014844,ENSOARG00000007346,ENSOARG00000003071,ENSOARG00000014084,ENSOARG00000015593,ENSOARG00000006163
GO:0090207	regulation of triglyceride metabolic process	biological_process	0.015667	1	2	237	23	17822	ENSOARG00000018396,ENSOARG00000000750
GO:0019003	GDP binding	molecular_function	0.015814	1	3	237	45	17822	ENSOARG00000018768,ENSOARG00000009073,ENSOARG00000015181
GO:0015936	coenzyme A metabolic process	biological_process	0.015829	1	2	237	16	17822	ENSOARG00000002732,ENSOARG00000000750
GO:0001568	blood vessel development	biological_process	0.015936	1	16	237	444	17822	ENSOARG00000009580,ENSOARG00000004275,ENSOARG00000012241,ENSOARG00000010953,ENSOARG00000003051,ENSOARG00000010027,ENSOARG00000005018,ENSOARG00000017420,ENSOARG00000003592,ENSOARG00000004233,ENSOARG00000003665,ENSOARG00000013114,ENSOARG00000006076,ENSOARG00000019554,ENSOARG00000010394,ENSOARG00000005170
GO:0044444	cytoplasmic part	cellular_component	0.01597	1	98	237	5361	17822	ENSOARG00000016803,ENSOARG00000004840,ENSOARG00000006163,ENSOARG00000017295,ENSOARG00000015104,ENSOARG00000017994,ENSOARG00000007346,ENSOARG00000020740,ENSOARG00000013972,ENSOARG00000012269,ENSOARG00000018768,ENSOARG00000007851,ENSOARG00000002847,ENSOARG00000002732,ENSOARG00000010969,ENSOARG00000013971,ENSOARG00000007416,ENSOARG00000011316,ENSOARG00000010864,ENSOARG00000001185,ENSOARG00000002378,…
GO:0065003	macromolecular complex assembly	biological_process	0.016032	1	26	237	1087	17822	ENSOARG00000020532,ENSOARG00000010810,ENSOARG00000015785,ENSOARG00000001185,ENSOARG00000019412,ENSOARG00000005960,ENSOARG00000011507,ENSOARG00000000321,ENSOARG00000005018,ENSOARG00000002871,ENSOARG00000002461,ENSOARG00000018617,ENSOARG00000009073,ENSOARG00000016116,ENSOARG00000004233,ENSOARG00000018082,ENSOARG00000008677,ENSOARG00000015547,ENSOARG00000013181,ENSOARG00000006547,ENSOARG00000015684,…
GO:0046434	organophosphate catabolic process	biological_process	0.016349	1	15	237	356	17822	ENSOARG00000002476,ENSOARG00000013220,ENSOARG00000005343,ENSOARG00000007701,ENSOARG00000003189,ENSOARG00000013080,ENSOARG00000007686,ENSOARG00000007284,ENSOARG00000004654,ENSOARG00000001949,ENSOARG00000008988,ENSOARG00000018396,ENSOARG00000016017,ENSOARG00000001185,ENSOARG00000014146
GO:0048843	negative regulation of axon extension involved in axon guidance	biological_process	0.016377	1	2	237	8	17822	ENSOARG00000008308,ENSOARG00000015286
GO:0060255	regulation of macromolecule metabolic process	biological_process	0.016414	1	69	237	3680	17822	ENSOARG00000004448,ENSOARG00000006543,ENSOARG00000002461,ENSOARG00000010027,ENSOARG00000005018,ENSOARG00000011906,ENSOARG00000014930,ENSOARG00000016922,ENSOARG00000015469,ENSOARG00000014227,ENSOARG00000011894,ENSOARG00000014239,ENSOARG00000009224,ENSOARG00000008389,ENSOARG00000017702,ENSOARG00000018913,ENSOARG00000005494,ENSOARG00000012888,ENSOARG00000017420,ENSOARG00000010580,ENSOARG00000010810,…
GO:0072583	clathrin-mediated endocytosis	biological_process	0.016527	1	3	237	22	17822	ENSOARG00000003189,ENSOARG00000004654,ENSOARG00000005004
GO:0044450	microtubule organizing center part	cellular_component	0.016548	1	7	237	118	17822	ENSOARG00000014084,ENSOARG00000003589,ENSOARG00000002847,ENSOARG00000006163,ENSOARG00000014844,ENSOARG00000013362,ENSOARG00000015519
GO:0045620	negative regulation of lymphocyte differentiation	biological_process	0.016688	1	2	237	23	17822	ENSOARG00000017420,ENSOARG00000014475
GO:0010485	H4 histone acetyltransferase activity	molecular_function	0.01674	1	2	237	13	17822	ENSOARG00000011438,ENSOARG00000015104
GO:0016607	nuclear speck	cellular_component	0.016753	1	9	237	244	17822	ENSOARG00000013080,ENSOARG00000007851,ENSOARG00000009528,ENSOARG00000003926,ENSOARG00000020614,ENSOARG00000017420,ENSOARG00000007416,ENSOARG00000020532,ENSOARG00000010584
GO:0060982	coronary artery morphogenesis	biological_process	0.017229	1	2	237	7	17822	ENSOARG00000019554,ENSOARG00000003592
GO:0032206	positive regulation of telomere maintenance	biological_process	0.017262	1	3	237	33	17822	ENSOARG00000010578,ENSOARG00000018617,ENSOARG00000004233
GO:0032559	adenyl ribonucleotide binding	molecular_function	0.017348	1	39	237	1339	17822	ENSOARG00000014704,ENSOARG00000018122,ENSOARG00000009429,ENSOARG00000012714,ENSOARG00000010246,ENSOARG00000002732,ENSOARG00000007851,ENSOARG00000013972,ENSOARG00000006076,ENSOARG00000015469,ENSOARG00000000106,ENSOARG00000011894,ENSOARG00000010703,ENSOARG00000000750,ENSOARG00000009224,ENSOARG00000002461,ENSOARG00000005960,ENSOARG00000016116,ENSOARG00000015680,ENSOARG00000009781,ENSOARG00000003665,…
GO:0031498	chromatin disassembly	biological_process	0.017383	1	2	237	14	17822	ENSOARG00000019554,ENSOARG00000004275
GO:0030554	adenyl nucleotide binding	molecular_function	0.017532	1	39	237	1344	17822	ENSOARG00000008546,ENSOARG00000009860,ENSOARG00000002893,ENSOARG00000010578,ENSOARG00000015680,ENSOARG00000016116,ENSOARG00000009781,ENSOARG00000014844,ENSOARG00000003665,ENSOARG00000016864,ENSOARG00000008308,ENSOARG00000007167,ENSOARG00000008971,ENSOARG00000020558,ENSOARG00000000321,ENSOARG00000015404,ENSOARG00000018617,ENSOARG00000004269,ENSOARG00000001914,ENSOARG00000000627,ENSOARG00000009437,…
GO:0016572	histone phosphorylation	biological_process	0.017545	1	3	237	31	17822	ENSOARG00000007851,ENSOARG00000011894,ENSOARG00000000106
GO:2001020	regulation of response to DNA damage stimulus	biological_process	0.01777	1	6	237	140	17822	ENSOARG00000004233,ENSOARG00000009781,ENSOARG00000020614,ENSOARG00000010584,ENSOARG00000011894,ENSOARG00000003071
GO:0048557	embryonic digestive tract morphogenesis	biological_process	0.017901	1	2	237	11	17822	ENSOARG00000017420,ENSOARG00000010580
GO:0007017	microtubule-based process	biological_process	0.017967	1	18	237	527	17822	ENSOARG00000005343,ENSOARG00000018617,ENSOARG00000002461,ENSOARG00000015181,ENSOARG00000003589,ENSOARG00000009306,ENSOARG00000019412,ENSOARG00000014084,ENSOARG00000021096,ENSOARG00000015684,ENSOARG00000007851,ENSOARG00000007346,ENSOARG00000015056,ENSOARG00000016116,ENSOARG00000003665,ENSOARG00000014844,ENSOARG00000020558,ENSOARG00000008971
GO:0001944	vasculature development	biological_process	0.018052	1	16	237	458	17822	ENSOARG00000004233,ENSOARG00000003665,ENSOARG00000003592,ENSOARG00000010394,ENSOARG00000005170,ENSOARG00000013114,ENSOARG00000019554,ENSOARG00000006076,ENSOARG00000009580,ENSOARG00000004275,ENSOARG00000003051,ENSOARG00000005018,ENSOARG00000010027,ENSOARG00000017420,ENSOARG00000010953,ENSOARG00000012241
GO:0010332	response to gamma radiation	biological_process	0.018079	1	3	237	31	17822	ENSOARG00000011894,ENSOARG00000004233,ENSOARG00000002461
GO:0051291	protein heterooligomerization	biological_process	0.018212	1	3	237	40	17822	ENSOARG00000020532,ENSOARG00000013181,ENSOARG00000010810
GO:0019432	triglyceride biosynthetic process	biological_process	0.018241	1	2	237	21	17822	ENSOARG00000010969,ENSOARG00000018396
GO:0046460	neutral lipid biosynthetic process	biological_process	0.018241	1	2	237	21	17822	ENSOARG00000018396,ENSOARG00000010969
GO:0046463	acylglycerol biosynthetic process	biological_process	0.018241	1	2	237	21	17822	ENSOARG00000018396,ENSOARG00000010969
GO:0044427	chromosomal part	cellular_component	0.01838	1	16	237	629	17822	ENSOARG00000010917,ENSOARG00000010810,ENSOARG00000014239,ENSOARG00000010584,ENSOARG00000011894,ENSOARG00000004275,ENSOARG00000020532,ENSOARG00000004269,ENSOARG00000018617,ENSOARG00000010580,ENSOARG00000002461,ENSOARG00000015181,ENSOARG00000008677,ENSOARG00000004233,ENSOARG00000009781,ENSOARG00000014475
GO:0034367	macromolecular complex remodeling	biological_process	0.018489	1	2	237	19	17822	ENSOARG00000013972,ENSOARG00000018396
GO:0034368	protein-lipid complex remodeling	biological_process	0.018489	1	2	237	19	17822	ENSOARG00000018396,ENSOARG00000013972
GO:0034369	plasma lipoprotein particle remodeling	biological_process	0.018489	1	2	237	19	17822	ENSOARG00000018396,ENSOARG00000013972
GO:0046475	glycerophospholipid catabolic process	biological_process	0.018817	1	2	237	11	17822	ENSOARG00000018396,ENSOARG00000003189
GO:0042127	regulation of cell proliferation	biological_process	0.018869	1	23	237	922	17822	ENSOARG00000002893,ENSOARG00000020851,ENSOARG00000020740,ENSOARG00000006076,ENSOARG00000019554,ENSOARG00000010969,ENSOARG00000002110,ENSOARG00000003592,ENSOARG00000011638,ENSOARG00000016116,ENSOARG00000004233,ENSOARG00000014844,ENSOARG00000015056,ENSOARG00000003608,ENSOARG00000010953,ENSOARG00000017420,ENSOARG00000011894,ENSOARG00000014146,ENSOARG00000005141,ENSOARG00000013971,ENSOARG00000014239,…
GO:0016887	ATPase activity	molecular_function	0.018941	1	13	237	304	17822	ENSOARG00000010703,ENSOARG00000007167,ENSOARG00000016116,ENSOARG00000014704,ENSOARG00000015680,ENSOARG00000003665,ENSOARG00000009781,ENSOARG00000016864,ENSOARG00000001914,ENSOARG00000013972,ENSOARG00000010246,ENSOARG00000018617,ENSOARG00000004269
GO:0030154	cell differentiation	biological_process	0.018984	1	54	237	2330	17822	ENSOARG00000004275,ENSOARG00000013616,ENSOARG00000016017,ENSOARG00000015785,ENSOARG00000008988,ENSOARG00000003589,ENSOARG00000007686,ENSOARG00000018927,ENSOARG00000000461,ENSOARG00000004269,ENSOARG00000018617,ENSOARG00000005343,ENSOARG00000017420,ENSOARG00000010580,ENSOARG00000011638,ENSOARG00000014475,ENSOARG00000003592,ENSOARG00000008308,ENSOARG00000015056,ENSOARG00000003665,ENSOARG00000014844,…
GO:0009056	catabolic process	biological_process	0.01926	1	37	237	1524	17822	ENSOARG00000007686,ENSOARG00000000321,ENSOARG00000002476,ENSOARG00000020614,ENSOARG00000005343,ENSOARG00000014146,ENSOARG00000017029,ENSOARG00000008988,ENSOARG00000015723,ENSOARG00000016017,ENSOARG00000016340,ENSOARG00000007701,ENSOARG00000003189,ENSOARG00000004654,ENSOARG00000007284,ENSOARG00000005170,ENSOARG00000010394,ENSOARG00000016116,ENSOARG00000004233,ENSOARG00000018396,ENSOARG00000016864,…
GO:0032183	SUMO binding	molecular_function	0.019495	1	2	237	10	17822	ENSOARG00000010989,ENSOARG00000004233
GO:0004448	isocitrate dehydrogenase activity	molecular_function	0.019579	1	1	237	5	17822	ENSOARG00000012014
GO:0030030	cell projection organization	biological_process	0.019623	1	27	237	823	17822	ENSOARG00000008971,ENSOARG00000006163,ENSOARG00000003665,ENSOARG00000014844,ENSOARG00000015056,ENSOARG00000007346,ENSOARG00000008308,ENSOARG00000008389,ENSOARG00000003603,ENSOARG00000004654,ENSOARG00000003189,ENSOARG00000013362,ENSOARG00000003926,ENSOARG00000005170,ENSOARG00000002110,ENSOARG00000013616,ENSOARG00000003971,ENSOARG00000009224,ENSOARG00000015519,ENSOARG00000015785,ENSOARG00000009306,…
GO:0009892	negative regulation of metabolic process	biological_process	0.019965	1	32	237	1428	17822	ENSOARG00000004654,ENSOARG00000010432,ENSOARG00000003189,ENSOARG00000009084,ENSOARG00000010394,ENSOARG00000014475,ENSOARG00000004233,ENSOARG00000009781,ENSOARG00000015056,ENSOARG00000008677,ENSOARG00000010580,ENSOARG00000017420,ENSOARG00000020614,ENSOARG00000018617,ENSOARG00000004275,ENSOARG00000010584,ENSOARG00000005141,ENSOARG00000010810,ENSOARG00000016340,ENSOARG00000007851,ENSOARG00000020470,…
GO:0034708	methyltransferase complex	cellular_component	0.019971	1	4	237	77	17822	ENSOARG00000011438,ENSOARG00000007416,ENSOARG00000020470,ENSOARG00000015104
GO:0001775	cell activation	biological_process	0.02	1	15	237	546	17822	ENSOARG00000013971,ENSOARG00000014239,ENSOARG00000014475,ENSOARG00000011638,ENSOARG00000008295,ENSOARG00000011894,ENSOARG00000016017,ENSOARG00000015056,ENSOARG00000008988,ENSOARG00000020851,ENSOARG00000010394,ENSOARG00000010969,ENSOARG00000010246,ENSOARG00000017420,ENSOARG00000005018
GO:0048856	anatomical structure development	biological_process	0.020003	1	76	237	3394	17822	ENSOARG00000007063,ENSOARG00000013971,ENSOARG00000009580,ENSOARG00000003971,ENSOARG00000010549,ENSOARG00000003051,ENSOARG00000015286,ENSOARG00000010953,ENSOARG00000012241,ENSOARG00000009306,ENSOARG00000010989,ENSOARG00000007346,ENSOARG00000018082,ENSOARG00000017295,ENSOARG00000006163,ENSOARG00000006076,ENSOARG00000016017,ENSOARG00000015785,ENSOARG00000008988,ENSOARG00000013616,ENSOARG00000018617,…
GO:0044267	cellular protein metabolic process	biological_process	0.020029	1	64	237	3326	17822	ENSOARG00000015469,ENSOARG00000011992,ENSOARG00000008810,ENSOARG00000000106,ENSOARG00000016922,ENSOARG00000014124,ENSOARG00000009224,ENSOARG00000011894,ENSOARG00000014930,ENSOARG00000002461,ENSOARG00000004448,ENSOARG00000018279,ENSOARG00000012388,ENSOARG00000018913,ENSOARG00000011438,ENSOARG00000017702,ENSOARG00000015723,ENSOARG00000015519,ENSOARG00000014146,ENSOARG00000000321,ENSOARG00000010580,…
GO:0046415	urate metabolic process	biological_process	0.020135	1	2	237	10	17822	ENSOARG00000003926,ENSOARG00000001914
GO:0072428	signal transduction involved in intra-S DNA damage checkpoint	biological_process	0.020308	1	1	237	1	17822	ENSOARG00000002461
GO:0007018	microtubule-based movement	biological_process	0.020322	1	9	237	169	17822	ENSOARG00000008971,ENSOARG00000020558,ENSOARG00000016116,ENSOARG00000014844,ENSOARG00000003665,ENSOARG00000015056,ENSOARG00000015684,ENSOARG00000021096,ENSOARG00000015181
GO:0043228	non-membrane-bounded organelle	cellular_component	0.020399	1	59	237	2981	17822	ENSOARG00000003071,ENSOARG00000014475,ENSOARG00000003665,ENSOARG00000014844,ENSOARG00000013876,ENSOARG00000009781,ENSOARG00000004233,ENSOARG00000016116,ENSOARG00000008677,ENSOARG00000015056,ENSOARG00000020851,ENSOARG00000006547,ENSOARG00000002893,ENSOARG00000013362,ENSOARG00000002110,ENSOARG00000004103,ENSOARG00000003926,ENSOARG00000016161,ENSOARG00000015593,ENSOARG00000020532,ENSOARG00000010584,…
GO:0043232	intracellular non-membrane-bounded organelle	cellular_component	0.020399	1	59	237	2981	17822	ENSOARG00000014475,ENSOARG00000003071,ENSOARG00000008677,ENSOARG00000015056,ENSOARG00000009781,ENSOARG00000014844,ENSOARG00000013876,ENSOARG00000003665,ENSOARG00000004233,ENSOARG00000016116,ENSOARG00000020851,ENSOARG00000002893,ENSOARG00000006547,ENSOARG00000002110,ENSOARG00000003926,ENSOARG00000004103,ENSOARG00000013362,ENSOARG00000015593,ENSOARG00000016161,ENSOARG00000020532,ENSOARG00000010584,…
GO:0033085	negative regulation of T cell differentiation in thymus	biological_process	0.020518	1	1	237	5	17822	ENSOARG00000014475
GO:0031265	CD95 death-inducing signaling complex	cellular_component	0.020667	1	1	237	3	17822	ENSOARG00000016922
GO:0043412	macromolecule modification	biological_process	0.020881	1	58	237	2617	17822	ENSOARG00000007302,ENSOARG00000004840,ENSOARG00000015104,ENSOARG00000018279,ENSOARG00000014836,ENSOARG00000007851,ENSOARG00000006076,ENSOARG00000018913,ENSOARG00000011438,ENSOARG00000012388,ENSOARG00000020687,ENSOARG00000011894,ENSOARG00000007416,ENSOARG00000009224,ENSOARG00000014124,ENSOARG00000015469,ENSOARG00000011992,ENSOARG00000008810,ENSOARG00000000106,ENSOARG00000001185,ENSOARG00000009306,…
GO:0051093	negative regulation of developmental process	biological_process	0.021001	1	16	237	556	17822	ENSOARG00000015286,ENSOARG00000017420,ENSOARG00000010580,ENSOARG00000005018,ENSOARG00000003589,ENSOARG00000010953,ENSOARG00000007686,ENSOARG00000013971,ENSOARG00000004275,ENSOARG00000003189,ENSOARG00000013972,ENSOARG00000006076,ENSOARG00000008308,ENSOARG00000015056,ENSOARG00000004233,ENSOARG00000014475
GO:1901990	regulation of mitotic cell cycle phase transition	biological_process	0.021151	1	7	237	165	17822	ENSOARG00000016116,ENSOARG00000004233,ENSOARG00000014836,ENSOARG00000015056,ENSOARG00000014063,ENSOARG00000011894,ENSOARG00000015181
GO:0043981	histone H4-K5 acetylation	biological_process	0.021244	1	2	237	12	17822	ENSOARG00000011438,ENSOARG00000015104
GO:0043982	histone H4-K8 acetylation	biological_process	0.021244	1	2	237	12	17822	ENSOARG00000011438,ENSOARG00000015104
GO:0080135	regulation of cellular response to stress	biological_process	0.021554	1	13	237	415	17822	ENSOARG00000020614,ENSOARG00000007851,ENSOARG00000006076,ENSOARG00000010953,ENSOARG00000003189,ENSOARG00000004233,ENSOARG00000009781,ENSOARG00000015056,ENSOARG00000011992,ENSOARG00000003071,ENSOARG00000011894,ENSOARG00000010584,ENSOARG00000011316
GO:0048839	inner ear development	biological_process	0.021732	1	7	237	134	17822	ENSOARG00000013971,ENSOARG00000010989,ENSOARG00000008389,ENSOARG00000009860,ENSOARG00000010549,ENSOARG00000014844,ENSOARG00000017420
GO:0010506	regulation of autophagy	biological_process	0.021804	1	6	237	121	17822	ENSOARG00000020687,ENSOARG00000011992,ENSOARG00000010394,ENSOARG00000011894,ENSOARG00000007851,ENSOARG00000011316
GO:0007178	transmembrane receptor protein serine/threonine kinase signaling pathway	biological_process	0.021817	1	9	237	235	17822	ENSOARG00000017994,ENSOARG00000004233,ENSOARG00000003592,ENSOARG00000013971,ENSOARG00000016047,ENSOARG00000014930,ENSOARG00000003051,ENSOARG00000008389,ENSOARG00000010432
GO:0031965	nuclear membrane	cellular_component	0.021822	1	7	237	162	17822	ENSOARG00000007346,ENSOARG00000008810,ENSOARG00000003051,ENSOARG00000013181,ENSOARG00000015104,ENSOARG00000006547,ENSOARG00000008132
GO:0007179	transforming growth factor beta receptor signaling pathway	biological_process	0.021872	1	6	237	114	17822	ENSOARG00000016047,ENSOARG00000004233,ENSOARG00000003051,ENSOARG00000014930,ENSOARG00000008389,ENSOARG00000013971
GO:0032945	negative regulation of mononuclear cell proliferation	biological_process	0.021903	1	3	237	45	17822	ENSOARG00000016017,ENSOARG00000011894,ENSOARG00000011638
GO:0050672	negative regulation of lymphocyte proliferation	biological_process	0.021903	1	3	237	45	17822	ENSOARG00000011638,ENSOARG00000011894,ENSOARG00000016017
GO:0005388	calcium-transporting ATPase activity	molecular_function	0.021991	1	2	237	15	17822	ENSOARG00000015680,ENSOARG00000010703
GO:0010457	centriole-centriole cohesion	biological_process	0.022236	1	2	237	9	17822	ENSOARG00000014084,ENSOARG00000014844
GO:0070245	positive regulation of thymocyte apoptotic process	biological_process	0.022781	1	1	237	3	17822	ENSOARG00000014475
GO:0043170	macromolecule metabolic process	biological_process	0.023077	1	111	237	6789	17822	ENSOARG00000009437,ENSOARG00000004955,ENSOARG00000004269,ENSOARG00000018617,ENSOARG00000020614,ENSOARG00000002872,ENSOARG00000005141,ENSOARG00000010584,ENSOARG00000016017,ENSOARG00000016340,ENSOARG00000015785,ENSOARG00000017029,ENSOARG00000008988,ENSOARG00000003189,ENSOARG00000010432,ENSOARG00000017958,ENSOARG00000004654,ENSOARG00000019554,ENSOARG00000016414,ENSOARG00000009860,ENSOARG00000005170,…
GO:0060872	semicircular canal development	biological_process	0.023175	1	2	237	7	17822	ENSOARG00000017420,ENSOARG00000013971
GO:0034641	cellular nitrogen compound metabolic process	biological_process	0.023277	1	75	237	4216	17822	ENSOARG00000001949,ENSOARG00000018082,ENSOARG00000020740,ENSOARG00000020470,ENSOARG00000006876,ENSOARG00000020687,ENSOARG00000006512,ENSOARG00000002732,ENSOARG00000007416,ENSOARG00000009182,ENSOARG00000013971,ENSOARG00000014940,ENSOARG00000001185,ENSOARG00000010953,ENSOARG00000011507,ENSOARG00000003051,ENSOARG00000008936,ENSOARG00000009528,ENSOARG00000004233,ENSOARG00000009781,ENSOARG00000017126,…
GO:0048522	positive regulation of cellular process	biological_process	0.023335	1	66	237	3191	17822	ENSOARG00000004275,ENSOARG00000010580,ENSOARG00000017420,ENSOARG00000015404,ENSOARG00000000627,ENSOARG00000014063,ENSOARG00000018396,ENSOARG00000008308,ENSOARG00000016116,ENSOARG00000014475,ENSOARG00000003071,ENSOARG00000003592,ENSOARG00000002110,ENSOARG00000002893,ENSOARG00000020851,ENSOARG00000010578,ENSOARG00000015469,ENSOARG00000011992,ENSOARG00000016922,ENSOARG00000014239,ENSOARG00000010703,…
GO:0019904	protein domain specific binding	molecular_function	0.023348	1	13	237	388	17822	ENSOARG00000014084,ENSOARG00000012888,ENSOARG00000016116,ENSOARG00000010810,ENSOARG00000013876,ENSOARG00000015056,ENSOARG00000016922,ENSOARG00000000627,ENSOARG00000006439,ENSOARG00000005551,ENSOARG00000012241,ENSOARG00000010580,ENSOARG00000018617
GO:0071560	cellular response to transforming growth factor beta stimulus	biological_process	0.023528	1	7	237	142	17822	ENSOARG00000012888,ENSOARG00000013971,ENSOARG00000008389,ENSOARG00000003051,ENSOARG00000014930,ENSOARG00000016047,ENSOARG00000004233
GO:1901360	organic cyclic compound metabolic process	biological_process	0.023917	1	75	237	4231	17822	ENSOARG00000014063,ENSOARG00000005343,ENSOARG00000010580,ENSOARG00000017420,ENSOARG00000020532,ENSOARG00000004275,ENSOARG00000010810,ENSOARG00000007284,ENSOARG00000013114,ENSOARG00000002893,ENSOARG00000007701,ENSOARG00000010578,ENSOARG00000010394,ENSOARG00000009084,ENSOARG00000014475,ENSOARG00000003071,ENSOARG00000003592,ENSOARG00000018396,ENSOARG00000014930,ENSOARG00000005018,ENSOARG00000004448,…
GO:0097199	cysteine-type endopeptidase activity involved in apoptotic signaling pathway	molecular_function	0.023954	1	1	237	4	17822	ENSOARG00000016922
GO:0030888	regulation of B cell proliferation	biological_process	0.024082	1	3	237	39	17822	ENSOARG00000011894,ENSOARG00000011638,ENSOARG00000014239
GO:0021685	cerebellar granular layer structural organization	biological_process	0.024194	1	1	237	1	17822	ENSOARG00000016116
GO:0021693	cerebellar Purkinje cell layer structural organization	biological_process	0.024194	1	1	237	1	17822	ENSOARG00000016116
GO:0021698	cerebellar cortex structural organization	biological_process	0.024194	1	1	237	1	17822	ENSOARG00000016116
GO:0032487	regulation of Rap protein signal transduction	biological_process	0.024194	1	1	237	1	17822	ENSOARG00000016116
GO:0005691	U6atac snRNP	cellular_component	0.024331	1	1	237	1	17822	ENSOARG00000018082
GO:0030624	U6atac snRNA binding	molecular_function	0.024331	1	1	237	1	17822	ENSOARG00000018082
GO:0070232	regulation of T cell apoptotic process	biological_process	0.02436	1	2	237	21	17822	ENSOARG00000010969,ENSOARG00000014475
GO:0045321	leukocyte activation	biological_process	0.024728	1	13	237	479	17822	ENSOARG00000008988,ENSOARG00000016017,ENSOARG00000008295,ENSOARG00000011894,ENSOARG00000013971,ENSOARG00000014239,ENSOARG00000014475,ENSOARG00000011638,ENSOARG00000010246,ENSOARG00000017420,ENSOARG00000010394,ENSOARG00000010969,ENSOARG00000020851
GO:1902003	regulation of beta-amyloid formation	biological_process	0.024926	1	2	237	7	17822	ENSOARG00000004654,ENSOARG00000015056
GO:1902004	positive regulation of beta-amyloid formation	biological_process	0.024926	1	2	237	7	17822	ENSOARG00000004654,ENSOARG00000015056
GO:0050863	regulation of T cell activation	biological_process	0.025006	1	6	237	183	17822	ENSOARG00000017420,ENSOARG00000016017,ENSOARG00000010969,ENSOARG00000013971,ENSOARG00000014475,ENSOARG00000011638
GO:0045595	regulation of cell differentiation	biological_process	0.025076	1	28	237	1089	17822	ENSOARG00000012888,ENSOARG00000011638,ENSOARG00000014475,ENSOARG00000003592,ENSOARG00000008308,ENSOARG00000015056,ENSOARG00000003189,ENSOARG00000013972,ENSOARG00000003603,ENSOARG00000005170,ENSOARG00000003926,ENSOARG00000010246,ENSOARG00000014239,ENSOARG00000013971,ENSOARG00000004275,ENSOARG00000014227,ENSOARG00000016922,ENSOARG00000016017,ENSOARG00000003589,ENSOARG00000010953,ENSOARG00000018927,…
GO:1901987	regulation of cell cycle phase transition	biological_process	0.025297	1	8	237	209	17822	ENSOARG00000004233,ENSOARG00000016116,ENSOARG00000014836,ENSOARG00000015056,ENSOARG00000011894,ENSOARG00000002461,ENSOARG00000014063,ENSOARG00000015181
GO:0016010	dystrophin-associated glycoprotein complex	cellular_component	0.025307	1	2	237	11	17822	ENSOARG00000001874,ENSOARG00000002378
GO:0034695	response to prostaglandin E stimulus	biological_process	0.025332	1	2	237	12	17822	ENSOARG00000007851,ENSOARG00000016047
GO:0070664	negative regulation of leukocyte proliferation	biological_process	0.025471	1	3	237	46	17822	ENSOARG00000016017,ENSOARG00000011894,ENSOARG00000011638
GO:0045892	negative regulation of transcription, DNA-dependent	biological_process	0.025505	1	18	237	738	17822	ENSOARG00000010810,ENSOARG00000005141,ENSOARG00000014239,ENSOARG00000013971,ENSOARG00000004275,ENSOARG00000014930,ENSOARG00000008936,ENSOARG00000018617,ENSOARG00000005018,ENSOARG00000010580,ENSOARG00000017420,ENSOARG00000008677,ENSOARG00000004233,ENSOARG00000009781,ENSOARG00000014475,ENSOARG00000009084,ENSOARG00000010432,ENSOARG00000020470
GO:0046483	heterocycle metabolic process	biological_process	0.025603	1	73	237	4110	17822	ENSOARG00000002732,ENSOARG00000006512,ENSOARG00000020687,ENSOARG00000006876,ENSOARG00000020740,ENSOARG00000020470,ENSOARG00000001949,ENSOARG00000018082,ENSOARG00000008936,ENSOARG00000003051,ENSOARG00000009528,ENSOARG00000011507,ENSOARG00000010953,ENSOARG00000001185,ENSOARG00000014940,ENSOARG00000013971,ENSOARG00000007416,ENSOARG00000009182,ENSOARG00000003926,ENSOARG00000016047,ENSOARG00000010432,…
GO:0033043	regulation of organelle organization	biological_process	0.025657	1	21	237	754	17822	ENSOARG00000004707,ENSOARG00000007346,ENSOARG00000014836,ENSOARG00000004233,ENSOARG00000007851,ENSOARG00000012269,ENSOARG00000010578,ENSOARG00000003926,ENSOARG00000011316,ENSOARG00000005141,ENSOARG00000011894,ENSOARG00000011992,ENSOARG00000001185,ENSOARG00000015785,ENSOARG00000018678,ENSOARG00000005960,ENSOARG00000015181,ENSOARG00000014063,ENSOARG00000020614,ENSOARG00000018617,ENSOARG00000010580
GO:0072358	cardiovascular system development	biological_process	0.025748	1	21	237	679	17822	ENSOARG00000003592,ENSOARG00000004233,ENSOARG00000014844,ENSOARG00000003665,ENSOARG00000015684,ENSOARG00000013114,ENSOARG00000019554,ENSOARG00000006076,ENSOARG00000016047,ENSOARG00000010394,ENSOARG00000005170,ENSOARG00000004275,ENSOARG00000009580,ENSOARG00000000461,ENSOARG00000010953,ENSOARG00000012241,ENSOARG00000010580,ENSOARG00000010027,ENSOARG00000005018,ENSOARG00000017420,ENSOARG00000003051
GO:0072359	circulatory system development	biological_process	0.025748	1	21	237	679	17822	ENSOARG00000003592,ENSOARG00000004233,ENSOARG00000014844,ENSOARG00000003665,ENSOARG00000015684,ENSOARG00000013114,ENSOARG00000006076,ENSOARG00000019554,ENSOARG00000016047,ENSOARG00000010394,ENSOARG00000005170,ENSOARG00000004275,ENSOARG00000009580,ENSOARG00000000461,ENSOARG00000012241,ENSOARG00000010953,ENSOARG00000005018,ENSOARG00000010580,ENSOARG00000010027,ENSOARG00000017420,ENSOARG00000003051
GO:0042813	Wnt-activated receptor activity	molecular_function	0.025766	1	2	237	13	17822	ENSOARG00000009860,ENSOARG00000008308
GO:0006342	chromatin silencing	biological_process	0.026211	1	3	237	32	17822	ENSOARG00000004275,ENSOARG00000005141,ENSOARG00000009781
GO:1901575	organic substance catabolic process	biological_process	0.026354	1	33	237	1351	17822	ENSOARG00000016116,ENSOARG00000004233,ENSOARG00000018396,ENSOARG00000016864,ENSOARG00000007701,ENSOARG00000003189,ENSOARG00000004654,ENSOARG00000007284,ENSOARG00000005170,ENSOARG00000014146,ENSOARG00000017029,ENSOARG00000008988,ENSOARG00000016017,ENSOARG00000015723,ENSOARG00000016340,ENSOARG00000007686,ENSOARG00000000321,ENSOARG00000002476,ENSOARG00000020614,ENSOARG00000005343,ENSOARG00000005494,…
GO:0032535	regulation of cellular component size	biological_process	0.026399	1	9	237	213	17822	ENSOARG00000015785,ENSOARG00000001185,ENSOARG00000008308,ENSOARG00000015286,ENSOARG00000003926,ENSOARG00000006076,ENSOARG00000005960,ENSOARG00000004654,ENSOARG00000018927
GO:0044772	mitotic cell cycle phase transition	biological_process	0.026471	1	8	237	219	17822	ENSOARG00000002461,ENSOARG00000015181,ENSOARG00000014063,ENSOARG00000015056,ENSOARG00000014836,ENSOARG00000004233,ENSOARG00000016116,ENSOARG00000011894
GO:0045504	dynein heavy chain binding	molecular_function	0.026641	1	1	237	3	17822	ENSOARG00000015181
GO:0060284	regulation of cell development	biological_process	0.026659	1	19	237	606	17822	ENSOARG00000013971,ENSOARG00000014239,ENSOARG00000016017,ENSOARG00000018927,ENSOARG00000007686,ENSOARG00000003589,ENSOARG00000015286,ENSOARG00000010580,ENSOARG00000005018,ENSOARG00000017420,ENSOARG00000011638,ENSOARG00000012888,ENSOARG00000003592,ENSOARG00000015056,ENSOARG00000008308,ENSOARG00000003189,ENSOARG00000003603,ENSOARG00000003926,ENSOARG00000005170
GO:0003408	optic cup formation involved in camera-type eye development	biological_process	0.026703	1	1	237	1	17822	ENSOARG00000004275
GO:0010212	response to ionizing radiation	biological_process	0.026752	1	5	237	91	17822	ENSOARG00000002461,ENSOARG00000010580,ENSOARG00000004233,ENSOARG00000003071,ENSOARG00000011894
GO:0042471	ear morphogenesis	biological_process	0.027092	1	5	237	92	17822	ENSOARG00000010989,ENSOARG00000008389,ENSOARG00000013971,ENSOARG00000010580,ENSOARG00000010549
GO:0010605	negative regulation of macromolecule metabolic process	biological_process	0.027148	1	30	237	1337	17822	ENSOARG00000018913,ENSOARG00000004654,ENSOARG00000010432,ENSOARG00000003189,ENSOARG00000007851,ENSOARG00000020470,ENSOARG00000009084,ENSOARG00000014475,ENSOARG00000008677,ENSOARG00000015056,ENSOARG00000004233,ENSOARG00000009781,ENSOARG00000010953,ENSOARG00000014930,ENSOARG00000020614,ENSOARG00000008936,ENSOARG00000018617,ENSOARG00000009528,ENSOARG00000010027,ENSOARG00000005018,ENSOARG00000010580,…
GO:0010467	gene expression	biological_process	0.027261	1	63	237	3859	17822	ENSOARG00000018122,ENSOARG00000012888,ENSOARG00000005494,ENSOARG00000018082,ENSOARG00000018913,ENSOARG00000017702,ENSOARG00000008389,ENSOARG00000007851,ENSOARG00000012269,ENSOARG00000020470,ENSOARG00000006512,ENSOARG00000020687,ENSOARG00000009182,ENSOARG00000014239,ENSOARG00000013971,ENSOARG00000011894,ENSOARG00000014817,ENSOARG00000015469,ENSOARG00000014940,ENSOARG00000010953,ENSOARG00000011507,…
GO:0002694	regulation of leukocyte activation	biological_process	0.027359	1	9	237	295	17822	ENSOARG00000016017,ENSOARG00000011894,ENSOARG00000014475,ENSOARG00000011638,ENSOARG00000013971,ENSOARG00000014239,ENSOARG00000017420,ENSOARG00000010246,ENSOARG00000010969
GO:0010564	regulation of cell cycle process	biological_process	0.027713	1	12	237	399	17822	ENSOARG00000000627,ENSOARG00000014063,ENSOARG00000015181,ENSOARG00000002461,ENSOARG00000000745,ENSOARG00000018617,ENSOARG00000011894,ENSOARG00000004707,ENSOARG00000016116,ENSOARG00000004233,ENSOARG00000015056,ENSOARG00000014836
GO:0070234	positive regulation of T cell apoptotic process	biological_process	0.027933	1	1	237	6	17822	ENSOARG00000014475
GO:2000663	negative regulation of interleukin-5 secretion	biological_process	0.02817	1	1	237	1	17822	ENSOARG00000011638
GO:2001180	negative regulation of interleukin-10 secretion	biological_process	0.02817	1	1	237	1	17822	ENSOARG00000011638
GO:0048812	neuron projection morphogenesis	biological_process	0.028209	1	14	237	348	17822	ENSOARG00000015785,ENSOARG00000015056,ENSOARG00000008308,ENSOARG00000013616,ENSOARG00000009224,ENSOARG00000017420,ENSOARG00000005343,ENSOARG00000005170,ENSOARG00000015286,ENSOARG00000004269,ENSOARG00000009306,ENSOARG00000004654,ENSOARG00000018927,ENSOARG00000003189
GO:0034250	positive regulation of cellular amide metabolic process	biological_process	0.028216	1	2	237	8	17822	ENSOARG00000004654,ENSOARG00000015056
GO:0006725	cellular aromatic compound metabolic process	biological_process	0.028303	1	73	237	4119	17822	ENSOARG00000010584,ENSOARG00000005141,ENSOARG00000016340,ENSOARG00000016017,ENSOARG00000001914,ENSOARG00000007686,ENSOARG00000002872,ENSOARG00000002476,ENSOARG00000020614,ENSOARG00000004269,ENSOARG00000018617,ENSOARG00000004233,ENSOARG00000009781,ENSOARG00000017126,ENSOARG00000015056,ENSOARG00000008677,ENSOARG00000016414,ENSOARG00000009860,ENSOARG00000019554,ENSOARG00000004654,ENSOARG00000010432,…
GO:0000070	mitotic sister chromatid segregation	biological_process	0.028317	1	4	237	74	17822	ENSOARG00000020740,ENSOARG00000010917,ENSOARG00000016116,ENSOARG00000010580
GO:0033624	negative regulation of integrin activation	biological_process	0.028332	1	1	237	2	17822	ENSOARG00000016116
GO:0009889	regulation of biosynthetic process	biological_process	0.028537	1	49	237	2670	17822	ENSOARG00000020687,ENSOARG00000018913,ENSOARG00000017702,ENSOARG00000008389,ENSOARG00000012269,ENSOARG00000020470,ENSOARG00000005494,ENSOARG00000014930,ENSOARG00000003051,ENSOARG00000011906,ENSOARG00000008936,ENSOARG00000005018,ENSOARG00000004448,ENSOARG00000002461,ENSOARG00000015469,ENSOARG00000001185,ENSOARG00000014940,ENSOARG00000009182,ENSOARG00000014239,ENSOARG00000013971,ENSOARG00000011894,…
GO:0000819	sister chromatid segregation	biological_process	0.029041	1	4	237	76	17822	ENSOARG00000020740,ENSOARG00000016116,ENSOARG00000010580,ENSOARG00000010917
GO:0071559	response to transforming growth factor beta stimulus	biological_process	0.029099	1	7	237	147	17822	ENSOARG00000004233,ENSOARG00000016047,ENSOARG00000014930,ENSOARG00000003051,ENSOARG00000008389,ENSOARG00000012888,ENSOARG00000013971
GO:0043235	receptor complex	cellular_component	0.029133	1	9	237	203	17822	ENSOARG00000015056,ENSOARG00000003592,ENSOARG00000010394,ENSOARG00000010027,ENSOARG00000016047,ENSOARG00000009860,ENSOARG00000004955,ENSOARG00000008389,ENSOARG00000006967
GO:0048268	clathrin coat assembly	biological_process	0.029203	1	2	237	13	17822	ENSOARG00000005004,ENSOARG00000004654
GO:0021761	limbic system development	biological_process	0.029327	1	4	237	63	17822	ENSOARG00000015286,ENSOARG00000016116,ENSOARG00000017420,ENSOARG00000014844
GO:0060977	coronary vasculature morphogenesis	biological_process	0.029464	1	2	237	10	17822	ENSOARG00000003592,ENSOARG00000019554
GO:0034622	cellular macromolecular complex assembly	biological_process	0.029467	1	16	237	624	17822	ENSOARG00000008677,ENSOARG00000018082,ENSOARG00000003926,ENSOARG00000005004,ENSOARG00000004654,ENSOARG00000002893,ENSOARG00000015684,ENSOARG00000006547,ENSOARG00000012269,ENSOARG00000001185,ENSOARG00000015785,ENSOARG00000020532,ENSOARG00000018617,ENSOARG00000005018,ENSOARG00000005960,ENSOARG00000011507
GO:0050670	regulation of lymphocyte proliferation	biological_process	0.029751	1	5	237	135	17822	ENSOARG00000010969,ENSOARG00000016017,ENSOARG00000011894,ENSOARG00000011638,ENSOARG00000014239
GO:0032944	regulation of mononuclear cell proliferation	biological_process	0.029851	1	5	237	136	17822	ENSOARG00000011894,ENSOARG00000011638,ENSOARG00000014239,ENSOARG00000010969,ENSOARG00000016017
GO:0035173	histone kinase activity	molecular_function	0.029921	1	2	237	14	17822	ENSOARG00000000106,ENSOARG00000007851
GO:0043984	histone H4-K16 acetylation	biological_process	0.029969	1	2	237	15	17822	ENSOARG00000011438,ENSOARG00000015104
GO:0030139	endocytic vesicle	cellular_component	0.030186	1	6	237	110	17822	ENSOARG00000003592,ENSOARG00000005551,ENSOARG00000003608,ENSOARG00000003189,ENSOARG00000004654,ENSOARG00000005343
GO:0051128	regulation of cellular component organization	biological_process	0.030816	1	36	237	1470	17822	ENSOARG00000008988,ENSOARG00000018678,ENSOARG00000015785,ENSOARG00000005141,ENSOARG00000010580,ENSOARG00000000321,ENSOARG00000020614,ENSOARG00000018617,ENSOARG00000014063,ENSOARG00000018927,ENSOARG00000007686,ENSOARG00000015181,ENSOARG00000016116,ENSOARG00000004233,ENSOARG00000008308,ENSOARG00000004707,ENSOARG00000003926,ENSOARG00000005170,ENSOARG00000020851,ENSOARG00000010578,ENSOARG00000004654,…
GO:0031641	regulation of myelination	biological_process	0.030832	1	2	237	15	17822	ENSOARG00000011638,ENSOARG00000016116
GO:0008305	integrin complex	cellular_component	0.030998	1	3	237	28	17822	ENSOARG00000010027,ENSOARG00000006967,ENSOARG00000008389
GO:0031081	nuclear pore distribution	biological_process	0.031133	1	1	237	1	17822	ENSOARG00000006547
GO:0051664	nuclear pore localization	biological_process	0.031133	1	1	237	1	17822	ENSOARG00000006547
GO:0030695	GTPase regulator activity	molecular_function	0.031232	1	15	237	324	17822	ENSOARG00000005343,ENSOARG00000014222,ENSOARG00000013220,ENSOARG00000002476,ENSOARG00000019347,ENSOARG00000013080,ENSOARG00000007686,ENSOARG00000007284,ENSOARG00000020653,ENSOARG00000009306,ENSOARG00000007701,ENSOARG00000001185,ENSOARG00000001949,ENSOARG00000004073,ENSOARG00000004819
GO:0000278	mitotic cell cycle	biological_process	0.03124	1	14	237	485	17822	ENSOARG00000004233,ENSOARG00000016116,ENSOARG00000010917,ENSOARG00000014836,ENSOARG00000015056,ENSOARG00000011894,ENSOARG00000004707,ENSOARG00000002461,ENSOARG00000010580,ENSOARG00000019412,ENSOARG00000020740,ENSOARG00000014063,ENSOARG00000000627,ENSOARG00000015181
GO:0031410	cytoplasmic vesicle	cellular_component	0.031322	1	16	237	547	17822	ENSOARG00000014222,ENSOARG00000005004,ENSOARG00000003189,ENSOARG00000004654,ENSOARG00000012269,ENSOARG00000020851,ENSOARG00000005551,ENSOARG00000015056,ENSOARG00000019494,ENSOARG00000017994,ENSOARG00000003592,ENSOARG00000005343,ENSOARG00000008132,ENSOARG00000003608,ENSOARG00000010703,ENSOARG00000011894
GO:0050767	regulation of neurogenesis	biological_process	0.03157	1	15	237	426	17822	ENSOARG00000015056,ENSOARG00000008308,ENSOARG00000011638,ENSOARG00000013971,ENSOARG00000003592,ENSOARG00000015286,ENSOARG00000005170,ENSOARG00000010580,ENSOARG00000005018,ENSOARG00000017420,ENSOARG00000018927,ENSOARG00000007686,ENSOARG00000003189,ENSOARG00000003589,ENSOARG00000003603
GO:0030225	macrophage differentiation	biological_process	0.031598	1	2	237	22	17822	ENSOARG00000016922,ENSOARG00000015056
GO:0034694	response to prostaglandin stimulus	biological_process	0.031605	1	2	237	13	17822	ENSOARG00000016047,ENSOARG00000007851
GO:0006139	nucleobase-containing compound metabolic process	biological_process	0.031616	1	71	237	4012	17822	ENSOARG00000014063,ENSOARG00000005343,ENSOARG00000010580,ENSOARG00000017420,ENSOARG00000004275,ENSOARG00000020532,ENSOARG00000010810,ENSOARG00000007284,ENSOARG00000013114,ENSOARG00000002893,ENSOARG00000010578,ENSOARG00000007701,ENSOARG00000009084,ENSOARG00000014475,ENSOARG00000003071,ENSOARG00000003592,ENSOARG00000014930,ENSOARG00000005018,ENSOARG00000004448,ENSOARG00000006543,ENSOARG00000002461,…
GO:0030509	BMP signaling pathway	biological_process	0.031663	1	5	237	102	17822	ENSOARG00000016047,ENSOARG00000003051,ENSOARG00000014930,ENSOARG00000003592,ENSOARG00000010432
GO:0050789	regulation of biological process	biological_process	0.031741	1	136	237	8254	17822	ENSOARG00000000627,ENSOARG00000015404,ENSOARG00000017420,ENSOARG00000010580,ENSOARG00000015949,ENSOARG00000010810,ENSOARG00000007701,ENSOARG00000020851,ENSOARG00000002893,ENSOARG00000010394,ENSOARG00000003071,ENSOARG00000015547,ENSOARG00000018396,ENSOARG00000016864,ENSOARG00000005960,ENSOARG00000008132,ENSOARG00000003608,ENSOARG00000011906,ENSOARG00000014930,ENSOARG00000000745,ENSOARG00000006543,…
GO:0033081	regulation of T cell differentiation in thymus	biological_process	0.031755	1	2	237	19	17822	ENSOARG00000013971,ENSOARG00000014475
GO:1901143	insulin catabolic process	biological_process	0.031809	1	1	237	1	17822	ENSOARG00000000321
GO:0071001	U4/U6 snRNP	cellular_component	0.031881	1	1	237	3	17822	ENSOARG00000018082
GO:0042149	cellular response to glucose starvation	biological_process	0.031922	1	2	237	25	17822	ENSOARG00000009085,ENSOARG00000007851
GO:0033865	nucleoside bisphosphate metabolic process	biological_process	0.032301	1	2	237	21	17822	ENSOARG00000000750,ENSOARG00000002732
GO:0033875	ribonucleoside bisphosphate metabolic process	biological_process	0.032301	1	2	237	21	17822	ENSOARG00000002732,ENSOARG00000000750
GO:0034032	purine nucleoside bisphosphate metabolic process	biological_process	0.032301	1	2	237	21	17822	ENSOARG00000000750,ENSOARG00000002732
GO:2000671	regulation of motor neuron apoptotic process	biological_process	0.032393	1	1	237	4	17822	ENSOARG00000015404
GO:2000672	negative regulation of motor neuron apoptotic process	biological_process	0.032393	1	1	237	4	17822	ENSOARG00000015404
GO:0005829	cytosol	cellular_component	0.032465	1	49	237	2175	17822	ENSOARG00000002732,ENSOARG00000014222,ENSOARG00000017702,ENSOARG00000013080,ENSOARG00000007346,ENSOARG00000015104,ENSOARG00000012888,ENSOARG00000004840,ENSOARG00000020813,ENSOARG00000008357,ENSOARG00000005494,ENSOARG00000013607,ENSOARG00000008936,ENSOARG00000014930,ENSOARG00000006439,ENSOARG00000003608,ENSOARG00000001185,ENSOARG00000016922,ENSOARG00000011992,ENSOARG00000000106,ENSOARG00000013971,…
GO:0004854	xanthine dehydrogenase activity	molecular_function	0.032739	1	1	237	1	17822	ENSOARG00000010953
GO:0004855	xanthine oxidase activity	molecular_function	0.032739	1	1	237	1	17822	ENSOARG00000010953
GO:0009115	xanthine catabolic process	biological_process	0.032739	1	1	237	1	17822	ENSOARG00000010953
GO:0016726	oxidoreductase activity, acting on CH or CH2 groups, NAD or NADP as acceptor	molecular_function	0.032739	1	1	237	1	17822	ENSOARG00000010953
GO:0016727	oxidoreductase activity, acting on CH or CH2 groups, oxygen as acceptor	molecular_function	0.032739	1	1	237	1	17822	ENSOARG00000010953
GO:2001213	negative regulation of vasculogenesis	biological_process	0.032739	1	1	237	1	17822	ENSOARG00000010953
GO:0035175	histone kinase activity (H3-S10 specific)	molecular_function	0.032822	1	1	237	1	17822	ENSOARG00000000106
GO:0060674	placenta blood vessel development	biological_process	0.032968	1	2	237	23	17822	ENSOARG00000004275,ENSOARG00000005170
GO:0031161	phosphatidylinositol catabolic process	biological_process	0.033118	1	1	237	1	17822	ENSOARG00000003189
GO:2001179	regulation of interleukin-10 secretion	biological_process	0.033148	1	1	237	3	17822	ENSOARG00000011638
GO:0051402	neuron apoptotic process	biological_process	0.033204	1	6	237	132	17822	ENSOARG00000016116,ENSOARG00000015404,ENSOARG00000015056,ENSOARG00000003608,ENSOARG00000000627,ENSOARG00000011638
GO:0035061	interchromatin granule	cellular_component	0.033677	1	1	237	2	17822	ENSOARG00000020532
GO:0072354	histone kinase activity (H3-T3 specific)	molecular_function	0.033771	1	1	237	2	17822	ENSOARG00000000106
GO:0072355	histone H3-T3 phosphorylation	biological_process	0.033771	1	1	237	2	17822	ENSOARG00000000106
GO:0033077	T cell differentiation in thymus	biological_process	0.033783	1	3	237	54	17822	ENSOARG00000013971,ENSOARG00000014475,ENSOARG00000017420
GO:0006641	triglyceride metabolic process	biological_process	0.033945	1	3	237	54	17822	ENSOARG00000018396,ENSOARG00000010969,ENSOARG00000000750
GO:0042113	B cell activation	biological_process	0.034006	1	6	237	153	17822	ENSOARG00000008988,ENSOARG00000010246,ENSOARG00000011638,ENSOARG00000014239,ENSOARG00000011894,ENSOARG00000008295
GO:0008623	CHRAC	cellular_component	0.034038	1	1	237	1	17822	ENSOARG00000006876
GO:0042406	extrinsic to endoplasmic reticulum membrane	cellular_component	0.034049	1	1	237	4	17822	ENSOARG00000004233
GO:0072608	interleukin-10 secretion	biological_process	0.034068	1	1	237	4	17822	ENSOARG00000011638
GO:2001252	positive regulation of chromosome organization	biological_process	0.034234	1	5	237	104	17822	ENSOARG00000004233,ENSOARG00000010580,ENSOARG00000018617,ENSOARG00000010578,ENSOARG00000005141
GO:0036334	epidermal stem cell homeostasis	biological_process	0.034309	1	1	237	1	17822	ENSOARG00000014844
GO:2001021	negative regulation of response to DNA damage stimulus	biological_process	0.034511	1	3	237	51	17822	ENSOARG00000020614,ENSOARG00000009781,ENSOARG00000010584
GO:0048365	Rac GTPase binding	molecular_function	0.034562	1	3	237	28	17822	ENSOARG00000015785,ENSOARG00000005343,ENSOARG00000009306
GO:0097252	oligodendrocyte apoptotic process	biological_process	0.034737	1	1	237	3	17822	ENSOARG00000011638
GO:0043008	ATP-dependent protein binding	molecular_function	0.034825	1	1	237	4	17822	ENSOARG00000010941
GO:0071821	FANCM-MHF complex	cellular_component	0.034919	1	1	237	2	17822	ENSOARG00000009429
GO:0070663	regulation of leukocyte proliferation	biological_process	0.034932	1	5	237	141	17822	ENSOARG00000011894,ENSOARG00000014239,ENSOARG00000011638,ENSOARG00000016017,ENSOARG00000010969
GO:0004402	histone acetyltransferase activity	molecular_function	0.035014	1	3	237	37	17822	ENSOARG00000011438,ENSOARG00000008677,ENSOARG00000015104
GO:0015030	Cajal body	cellular_component	0.035044	1	2	237	31	17822	ENSOARG00000018082,ENSOARG00000014475
GO:0042770	signal transduction in response to DNA damage	biological_process	0.035151	1	4	237	69	17822	ENSOARG00000004233,ENSOARG00000002461,ENSOARG00000018617,ENSOARG00000011894
GO:0009790	embryo development	biological_process	0.035319	1	20	237	728	17822	ENSOARG00000007063,ENSOARG00000004275,ENSOARG00000013616,ENSOARG00000009580,ENSOARG00000013971,ENSOARG00000010580,ENSOARG00000002872,ENSOARG00000017420,ENSOARG00000020614,ENSOARG00000010549,ENSOARG00000003608,ENSOARG00000010989,ENSOARG00000014844,ENSOARG00000003665,ENSOARG00000003592,ENSOARG00000012888,ENSOARG00000005170,ENSOARG00000008389,ENSOARG00000020851,ENSOARG00000019554
GO:0007275	multicellular organismal development	biological_process	0.035486	1	68	237	3069	17822	ENSOARG00000010394,ENSOARG00000002110,ENSOARG00000013114,ENSOARG00000020851,ENSOARG00000008308,ENSOARG00000016116,ENSOARG00000014475,ENSOARG00000003071,ENSOARG00000003592,ENSOARG00000008971,ENSOARG00000005343,ENSOARG00000010580,ENSOARG00000000321,ENSOARG00000017420,ENSOARG00000003589,ENSOARG00000004275,ENSOARG00000010246,ENSOARG00000013080,ENSOARG00000008389,ENSOARG00000003603,ENSOARG00000012888,…
GO:0046110	xanthine metabolic process	biological_process	0.03577	1	1	237	2	17822	ENSOARG00000010953
GO:0097153	cysteine-type endopeptidase activity involved in apoptotic process	molecular_function	0.035796	1	1	237	6	17822	ENSOARG00000016922
GO:0034248	regulation of cellular amide metabolic process	biological_process	0.035873	1	2	237	10	17822	ENSOARG00000004654,ENSOARG00000015056
GO:0015691	cadmium ion transport	biological_process	0.03591	1	1	237	2	17822	ENSOARG00000013238
GO:0070574	cadmium ion transmembrane transport	biological_process	0.03591	1	1	237	2	17822	ENSOARG00000013238
GO:0002316	follicular B cell differentiation	biological_process	0.036034	1	1	237	1	17822	ENSOARG00000008988
GO:0051171	regulation of nitrogen compound metabolic process	biological_process	0.036145	1	55	237	2851	17822	ENSOARG00000014940,ENSOARG00000001185,ENSOARG00000015469,ENSOARG00000011894,ENSOARG00000014239,ENSOARG00000013971,ENSOARG00000009182,ENSOARG00000006543,ENSOARG00000002461,ENSOARG00000004448,ENSOARG00000005018,ENSOARG00000009528,ENSOARG00000003051,ENSOARG00000008936,ENSOARG00000014930,ENSOARG00000001949,ENSOARG00000005494,ENSOARG00000013220,ENSOARG00000020687,ENSOARG00000020470,ENSOARG00000008389,…
GO:0080134	regulation of response to stress	biological_process	0.036228	1	19	237	780	17822	ENSOARG00000010953,ENSOARG00000020614,ENSOARG00000004448,ENSOARG00000011316,ENSOARG00000010584,ENSOARG00000011894,ENSOARG00000015469,ENSOARG00000011992,ENSOARG00000009085,ENSOARG00000001185,ENSOARG00000003189,ENSOARG00000010432,ENSOARG00000013114,ENSOARG00000007851,ENSOARG00000006076,ENSOARG00000003071,ENSOARG00000015056,ENSOARG00000004233,ENSOARG00000009781
GO:0016314	phosphatidylinositol-3,4,5-trisphosphate 3-phosphatase activity	molecular_function	0.036328	1	1	237	1	17822	ENSOARG00000014146
GO:0051717	inositol-1,3,4,5-tetrakisphosphate 3-phosphatase activity	molecular_function	0.036328	1	1	237	1	17822	ENSOARG00000014146
GO:0051800	phosphatidylinositol-3,4-bisphosphate 3-phosphatase activity	molecular_function	0.036328	1	1	237	1	17822	ENSOARG00000014146
GO:0052743	inositol tetrakisphosphate phosphatase activity	molecular_function	0.036328	1	1	237	1	17822	ENSOARG00000014146
GO:0050864	regulation of B cell activation	biological_process	0.036361	1	4	237	81	17822	ENSOARG00000011638,ENSOARG00000014239,ENSOARG00000011894,ENSOARG00000010246
GO:0038021	leptin receptor activity	molecular_function	0.036526	1	1	237	1	17822	ENSOARG00000010394
GO:0022012	subpallium cell proliferation in forebrain	biological_process	0.03698	1	1	237	1	17822	ENSOARG00000017420
GO:0022018	lateral ganglionic eminence cell proliferation	biological_process	0.03698	1	1	237	1	17822	ENSOARG00000017420
GO:0060364	frontal suture morphogenesis	biological_process	0.03698	1	1	237	1	17822	ENSOARG00000017420
GO:0060366	lambdoid suture morphogenesis	biological_process	0.03698	1	1	237	1	17822	ENSOARG00000017420
GO:0060367	sagittal suture morphogenesis	biological_process	0.03698	1	1	237	1	17822	ENSOARG00000017420
GO:0060873	anterior semicircular canal development	biological_process	0.03698	1	1	237	1	17822	ENSOARG00000017420
GO:0060875	lateral semicircular canal development	biological_process	0.03698	1	1	237	1	17822	ENSOARG00000017420
GO:0090287	regulation of cellular response to growth factor stimulus	biological_process	0.037058	1	6	237	134	17822	ENSOARG00000005018,ENSOARG00000015785,ENSOARG00000003051,ENSOARG00000008389,ENSOARG00000010953,ENSOARG00000013971
GO:0010556	regulation of macromolecule biosynthetic process	biological_process	0.037275	1	47	237	2567	17822	ENSOARG00000014940,ENSOARG00000001185,ENSOARG00000015469,ENSOARG00000014227,ENSOARG00000011894,ENSOARG00000013971,ENSOARG00000014239,ENSOARG00000009182,ENSOARG00000004448,ENSOARG00000002461,ENSOARG00000005018,ENSOARG00000011906,ENSOARG00000008936,ENSOARG00000003051,ENSOARG00000014930,ENSOARG00000005494,ENSOARG00000020687,ENSOARG00000012269,ENSOARG00000020470,ENSOARG00000008389,ENSOARG00000017702,…
GO:1901361	organic cyclic compound catabolic process	biological_process	0.037544	1	17	237	502	17822	ENSOARG00000020740,ENSOARG00000007701,ENSOARG00000013080,ENSOARG00000007284,ENSOARG00000004654,ENSOARG00000013220,ENSOARG00000005494,ENSOARG00000001949,ENSOARG00000018396,ENSOARG00000007686,ENSOARG00000010953,ENSOARG00000002476,ENSOARG00000005343,ENSOARG00000011894,ENSOARG00000016017,ENSOARG00000001185,ENSOARG00000016340
GO:0045814	negative regulation of gene expression, epigenetic	biological_process	0.03769	1	3	237	39	17822	ENSOARG00000005141,ENSOARG00000004275,ENSOARG00000009781
GO:0060589	nucleoside-triphosphatase regulator activity	molecular_function	0.037749	1	15	237	348	17822	ENSOARG00000001185,ENSOARG00000001949,ENSOARG00000004073,ENSOARG00000004819,ENSOARG00000005343,ENSOARG00000014222,ENSOARG00000002476,ENSOARG00000013220,ENSOARG00000019347,ENSOARG00000013080,ENSOARG00000007686,ENSOARG00000007284,ENSOARG00000020653,ENSOARG00000009306,ENSOARG00000007701
GO:1900746	regulation of vascular endothelial growth factor signaling pathway	biological_process	0.03833	1	2	237	13	17822	ENSOARG00000010953,ENSOARG00000005018
GO:0010468	regulation of gene expression	biological_process	0.038565	1	53	237	2915	17822	ENSOARG00000010953,ENSOARG00000004448,ENSOARG00000006543,ENSOARG00000002461,ENSOARG00000010027,ENSOARG00000005018,ENSOARG00000003051,ENSOARG00000009528,ENSOARG00000008936,ENSOARG00000014930,ENSOARG00000011894,ENSOARG00000013971,ENSOARG00000014239,ENSOARG00000009182,ENSOARG00000014940,ENSOARG00000015469,ENSOARG00000012269,ENSOARG00000020470,ENSOARG00000008389,ENSOARG00000007851,ENSOARG00000017702,…
GO:0004679	AMP-activated protein kinase activity	molecular_function	0.038572	1	1	237	4	17822	ENSOARG00000007851
GO:0071691	cardiac muscle thin filament assembly	biological_process	0.03858	1	1	237	1	17822	ENSOARG00000000461
GO:0008035	high-density lipoprotein particle binding	molecular_function	0.038908	1	1	237	4	17822	ENSOARG00000018396
GO:0048468	cell development	biological_process	0.039076	1	37	237	1436	17822	ENSOARG00000009306,ENSOARG00000005018,ENSOARG00000014930,ENSOARG00000015286,ENSOARG00000000750,ENSOARG00000009224,ENSOARG00000014239,ENSOARG00000013971,ENSOARG00000008389,ENSOARG00000003603,ENSOARG00000005494,ENSOARG00000017295,ENSOARG00000012888,ENSOARG00000000461,ENSOARG00000018927,ENSOARG00000007686,ENSOARG00000003589,ENSOARG00000010580,ENSOARG00000017420,ENSOARG00000005343,ENSOARG00000004269,…
GO:0071827	plasma lipoprotein particle organization	biological_process	0.039165	1	2	237	27	17822	ENSOARG00000013972,ENSOARG00000018396
GO:0030097	hemopoiesis	biological_process	0.039301	1	14	237	524	17822	ENSOARG00000015056,ENSOARG00000016922,ENSOARG00000004233,ENSOARG00000008988,ENSOARG00000018082,ENSOARG00000014475,ENSOARG00000013971,ENSOARG00000008295,ENSOARG00000014930,ENSOARG00000010394,ENSOARG00000017420,ENSOARG00000010246,ENSOARG00000013080,ENSOARG00000004654
GO:0006807	nitrogen compound metabolic process	biological_process	0.039318	1	77	237	4470	17822	ENSOARG00000018122,ENSOARG00000005494,ENSOARG00000013080,ENSOARG00000008389,ENSOARG00000009429,ENSOARG00000013220,ENSOARG00000014239,ENSOARG00000000750,ENSOARG00000014817,ENSOARG00000011894,ENSOARG00000015469,ENSOARG00000014930,ENSOARG00000002461,ENSOARG00000006543,ENSOARG00000004448,ENSOARG00000005018,ENSOARG00000010027,ENSOARG00000014475,ENSOARG00000003592,ENSOARG00000003071,ENSOARG00000018396,…
GO:0060820	inactivation of X chromosome by heterochromatin assembly	biological_process	0.039348	1	1	237	1	17822	ENSOARG00000009781
GO:0060821	inactivation of X chromosome by DNA methylation	biological_process	0.039348	1	1	237	1	17822	ENSOARG00000009781
GO:0070868	heterochromatin organization involved in chromatin silencing	biological_process	0.039348	1	1	237	1	17822	ENSOARG00000009781
GO:0072603	interleukin-5 secretion	biological_process	0.039373	1	1	237	4	17822	ENSOARG00000011638
GO:2000662	regulation of interleukin-5 secretion	biological_process	0.039373	1	1	237	4	17822	ENSOARG00000011638
GO:0007409	axonogenesis	biological_process	0.039447	1	11	237	264	17822	ENSOARG00000009306,ENSOARG00000004654,ENSOARG00000018927,ENSOARG00000003189,ENSOARG00000017420,ENSOARG00000004269,ENSOARG00000015286,ENSOARG00000013616,ENSOARG00000015785,ENSOARG00000015056,ENSOARG00000008308
GO:0090284	positive regulation of protein glycosylation in Golgi	biological_process	0.039478	1	1	237	1	17822	ENSOARG00000001185
GO:0032241	positive regulation of nucleobase-containing compound transport	biological_process	0.039859	1	1	237	3	17822	ENSOARG00000020532
GO:0046833	positive regulation of RNA export from nucleus	biological_process	0.039859	1	1	237	3	17822	ENSOARG00000020532
GO:1990108	protein linear deubiquitination	biological_process	0.039927	1	1	237	2	17822	ENSOARG00000013114
GO:0034314	Arp2/3 complex-mediated actin nucleation	biological_process	0.040005	1	2	237	30	17822	ENSOARG00000015785,ENSOARG00000005960
GO:0051960	regulation of nervous system development	biological_process	0.040006	1	16	237	495	17822	ENSOARG00000016116,ENSOARG00000015056,ENSOARG00000008308,ENSOARG00000003592,ENSOARG00000011638,ENSOARG00000005170,ENSOARG00000003603,ENSOARG00000003189,ENSOARG00000013971,ENSOARG00000005018,ENSOARG00000010580,ENSOARG00000017420,ENSOARG00000015286,ENSOARG00000007686,ENSOARG00000018927,ENSOARG00000003589
GO:0010639	negative regulation of organelle organization	biological_process	0.040081	1	8	237	210	17822	ENSOARG00000011894,ENSOARG00000005141,ENSOARG00000004707,ENSOARG00000018678,ENSOARG00000001185,ENSOARG00000015181,ENSOARG00000020614,ENSOARG00000003926
GO:0005694	chromosome	cellular_component	0.040212	1	16	237	689	17822	ENSOARG00000014475,ENSOARG00000004233,ENSOARG00000009781,ENSOARG00000008677,ENSOARG00000015181,ENSOARG00000010580,ENSOARG00000002461,ENSOARG00000004269,ENSOARG00000018617,ENSOARG00000020532,ENSOARG00000010584,ENSOARG00000011894,ENSOARG00000004275,ENSOARG00000014239,ENSOARG00000010810,ENSOARG00000010917
GO:0042769	DNA damage response, detection of DNA damage	biological_process	0.040322	1	1	237	2	17822	ENSOARG00000015519
GO:0016886	ligase activity, forming phosphoric ester bonds	molecular_function	0.040458	1	1	237	5	17822	ENSOARG00000018122
GO:0060050	positive regulation of protein glycosylation	biological_process	0.040463	1	1	237	2	17822	ENSOARG00000001185
GO:0052833	inositol monophosphate 4-phosphatase activity	molecular_function	0.040475	1	1	237	3	17822	ENSOARG00000003189
GO:0052834	inositol monophosphate phosphatase activity	molecular_function	0.040475	1	1	237	3	17822	ENSOARG00000003189
GO:0090304	nucleic acid metabolic process	biological_process	0.040556	1	59	237	3485	17822	ENSOARG00000004233,ENSOARG00000009781,ENSOARG00000017126,ENSOARG00000008677,ENSOARG00000015056,ENSOARG00000003071,ENSOARG00000003592,ENSOARG00000014475,ENSOARG00000016047,ENSOARG00000009084,ENSOARG00000013114,ENSOARG00000016414,ENSOARG00000002893,ENSOARG00000009860,ENSOARG00000019554,ENSOARG00000010578,ENSOARG00000007701,ENSOARG00000004654,ENSOARG00000010432,ENSOARG00000010810,ENSOARG00000016340,…
GO:0019219	regulation of nucleobase-containing compound metabolic process	biological_process	0.040627	1	54	237	2814	17822	ENSOARG00000013080,ENSOARG00000020470,ENSOARG00000008389,ENSOARG00000020687,ENSOARG00000013220,ENSOARG00000005494,ENSOARG00000001949,ENSOARG00000008936,ENSOARG00000009528,ENSOARG00000003051,ENSOARG00000014930,ENSOARG00000006543,ENSOARG00000002461,ENSOARG00000004448,ENSOARG00000005018,ENSOARG00000014239,ENSOARG00000013971,ENSOARG00000009182,ENSOARG00000011894,ENSOARG00000001185,ENSOARG00000015469,…
GO:0090279	regulation of calcium ion import	biological_process	0.040649	1	2	237	20	17822	ENSOARG00000010703,ENSOARG00000017295
GO:0030098	lymphocyte differentiation	biological_process	0.042122	1	7	237	218	17822	ENSOARG00000008295,ENSOARG00000013971,ENSOARG00000014475,ENSOARG00000017420,ENSOARG00000010246,ENSOARG00000008988,ENSOARG00000010394
GO:0034205	beta-amyloid formation	biological_process	0.042282	1	2	237	12	17822	ENSOARG00000015056,ENSOARG00000004654
GO:0090310	negative regulation of methylation-dependent chromatin silencing	biological_process	0.04235	1	1	237	3	17822	ENSOARG00000005141
GO:0042592	homeostatic process	biological_process	0.042548	1	25	237	1074	17822	ENSOARG00000011638,ENSOARG00000017295,ENSOARG00000014475,ENSOARG00000015680,ENSOARG00000016116,ENSOARG00000004233,ENSOARG00000018082,ENSOARG00000014844,ENSOARG00000015056,ENSOARG00000018396,ENSOARG00000007851,ENSOARG00000019554,ENSOARG00000006076,ENSOARG00000010578,ENSOARG00000004654,ENSOARG00000010394,ENSOARG00000010969,ENSOARG00000011894,ENSOARG00000008988,ENSOARG00000009085,ENSOARG00000008132,…
GO:2001268	negative regulation of cysteine-type endopeptidase activity involved in apoptotic signaling pathway	biological_process	0.042645	1	1	237	6	17822	ENSOARG00000014501
GO:0090398	cellular senescence	biological_process	0.042747	1	3	237	43	17822	ENSOARG00000010578,ENSOARG00000006076,ENSOARG00000004233
GO:0031467	Cul7-RING ubiquitin ligase complex	cellular_component	0.042901	1	1	237	5	17822	ENSOARG00000005170
GO:0072434	signal transduction involved in mitotic G2 DNA damage checkpoint	biological_process	0.043026	1	1	237	1	17822	ENSOARG00000011894
GO:0044458	motile cilium assembly	biological_process	0.043092	1	2	237	15	17822	ENSOARG00000014844,ENSOARG00000003971
GO:0034594	phosphatidylinositol trisphosphate phosphatase activity	molecular_function	0.043357	1	1	237	3	17822	ENSOARG00000014146
GO:0051088	PMA-inducible membrane protein ectodomain proteolysis	biological_process	0.04337	1	1	237	1	17822	ENSOARG00000020851
GO:0051089	constitutive protein ectodomain proteolysis	biological_process	0.04337	1	1	237	1	17822	ENSOARG00000020851
GO:0048562	embryonic organ morphogenesis	biological_process	0.043707	1	8	237	220	17822	ENSOARG00000010549,ENSOARG00000017420,ENSOARG00000010580,ENSOARG00000010989,ENSOARG00000008389,ENSOARG00000014844,ENSOARG00000013971,ENSOARG00000004275
GO:0034472	snRNA 3-end processing	biological_process	0.043828	1	1	237	4	17822	ENSOARG00000006512
GO:0032496	response to lipopolysaccharide	biological_process	0.04383	1	5	237	136	17822	ENSOARG00000008988,ENSOARG00000018396,ENSOARG00000015469,ENSOARG00000005494,ENSOARG00000010432
GO:0045196	establishment or maintenance of neuroblast polarity	biological_process	0.044217	1	1	237	1	17822	ENSOARG00000009306
GO:0045200	establishment of neuroblast polarity	biological_process	0.044217	1	1	237	1	17822	ENSOARG00000009306
GO:0006931	substrate-dependent cell migration, cell attachment to substrate	biological_process	0.044225	1	1	237	2	17822	ENSOARG00000012888
GO:0070447	positive regulation of oligodendrocyte progenitor proliferation	biological_process	0.044305	1	1	237	1	17822	ENSOARG00000003592
GO:0055118	negative regulation of cardiac muscle contraction	biological_process	0.045024	1	1	237	3	17822	ENSOARG00000016017
GO:0006261	DNA-dependent DNA replication	biological_process	0.045117	1	4	237	80	17822	ENSOARG00000006876,ENSOARG00000009429,ENSOARG00000018617,ENSOARG00000014063
GO:0048471	perinuclear region of cytoplasm	cellular_component	0.045338	1	11	237	335	17822	ENSOARG00000011906,ENSOARG00000005170,ENSOARG00000020851,ENSOARG00000004654,ENSOARG00000017994,ENSOARG00000015785,ENSOARG00000015056,ENSOARG00000001185,ENSOARG00000009073,ENSOARG00000010703,ENSOARG00000008295
GO:0019899	enzyme binding	molecular_function	0.045391	1	31	237	1242	17822	ENSOARG00000016864,ENSOARG00000015056,ENSOARG00000004233,ENSOARG00000016116,ENSOARG00000004707,ENSOARG00000007302,ENSOARG00000010941,ENSOARG00000020687,ENSOARG00000013220,ENSOARG00000001874,ENSOARG00000004654,ENSOARG00000020851,ENSOARG00000016922,ENSOARG00000015469,ENSOARG00000000106,ENSOARG00000015785,ENSOARG00000017029,ENSOARG00000003427,ENSOARG00000014239,ENSOARG00000009182,ENSOARG00000011316,…
GO:0019948	SUMO activating enzyme activity	molecular_function	0.045402	1	1	237	2	17822	ENSOARG00000010941
GO:0031510	SUMO activating enzyme complex	cellular_component	0.045402	1	1	237	2	17822	ENSOARG00000010941
GO:0034699	response to luteinizing hormone stimulus	biological_process	0.045444	1	1	237	1	17822	ENSOARG00000016047
GO:0070123	transforming growth factor beta receptor activity, type III	molecular_function	0.045444	1	1	237	1	17822	ENSOARG00000016047
GO:0007509	mesoderm migration involved in gastrulation	biological_process	0.045546	1	1	237	3	17822	ENSOARG00000012888
GO:0044665	MLL1/2 complex	cellular_component	0.045638	1	2	237	26	17822	ENSOARG00000015104,ENSOARG00000011438
GO:0071339	MLL1 complex	cellular_component	0.045638	1	2	237	26	17822	ENSOARG00000015104,ENSOARG00000011438
GO:0006334	nucleosome assembly	biological_process	0.045691	1	3	237	79	17822	ENSOARG00000008677,ENSOARG00000018617,ENSOARG00000018082
GO:0061564	axon development	biological_process	0.045752	1	11	237	280	17822	ENSOARG00000015785,ENSOARG00000015056,ENSOARG00000008308,ENSOARG00000013616,ENSOARG00000017420,ENSOARG00000004269,ENSOARG00000015286,ENSOARG00000009306,ENSOARG00000004654,ENSOARG00000018927,ENSOARG00000003189
GO:0002237	response to molecule of bacterial origin	biological_process	0.045766	1	5	237	149	17822	ENSOARG00000015469,ENSOARG00000018396,ENSOARG00000008988,ENSOARG00000010432,ENSOARG00000005494
GO:0022402	cell cycle process	biological_process	0.045849	1	18	237	711	17822	ENSOARG00000004707,ENSOARG00000004233,ENSOARG00000016116,ENSOARG00000014836,ENSOARG00000015056,ENSOARG00000020740,ENSOARG00000006547,ENSOARG00000009429,ENSOARG00000011894,ENSOARG00000010917,ENSOARG00000014063,ENSOARG00000019412,ENSOARG00000000627,ENSOARG00000015181,ENSOARG00000000745,ENSOARG00000002461,ENSOARG00000010580,ENSOARG00000018617
GO:0070086	ubiquitin-dependent endocytosis	biological_process	0.04594	1	1	237	3	17822	ENSOARG00000011992
GO:0050869	negative regulation of B cell activation	biological_process	0.045958	1	2	237	20	17822	ENSOARG00000011894,ENSOARG00000011638
GO:0071822	protein complex subunit organization	biological_process	0.046287	1	25	237	1047	17822	ENSOARG00000001185,ENSOARG00000018678,ENSOARG00000015785,ENSOARG00000010810,ENSOARG00000020532,ENSOARG00000013607,ENSOARG00000018617,ENSOARG00000002461,ENSOARG00000002871,ENSOARG00000000321,ENSOARG00000005960,ENSOARG00000003589,ENSOARG00000019412,ENSOARG00000000461,ENSOARG00000013181,ENSOARG00000015547,ENSOARG00000016116,ENSOARG00000009073,ENSOARG00000003926,ENSOARG00000005004,ENSOARG00000004654,…
GO:0051302	regulation of cell division	biological_process	0.046485	1	4	237	82	17822	ENSOARG00000016116,ENSOARG00000000745,ENSOARG00000000627,ENSOARG00000014063
GO:0050865	regulation of cell activation	biological_process	0.046816	1	9	237	318	17822	ENSOARG00000010969,ENSOARG00000010246,ENSOARG00000017420,ENSOARG00000016017,ENSOARG00000014239,ENSOARG00000013971,ENSOARG00000011638,ENSOARG00000014475,ENSOARG00000011894
GO:0060065	uterus development	biological_process	0.047052	1	2	237	16	17822	ENSOARG00000010580,ENSOARG00000004448
GO:0035261	external genitalia morphogenesis	biological_process	0.047799	1	1	237	1	17822	ENSOARG00000010580
GO:0061010	gall bladder development	biological_process	0.047799	1	1	237	1	17822	ENSOARG00000010580
GO:0070997	neuron death	biological_process	0.047805	1	7	237	174	17822	ENSOARG00000016116,ENSOARG00000015404,ENSOARG00000015056,ENSOARG00000003608,ENSOARG00000000627,ENSOARG00000011638,ENSOARG00000004654
GO:0006997	nucleus organization	biological_process	0.048266	1	4	237	81	17822	ENSOARG00000006547,ENSOARG00000004233,ENSOARG00000003051,ENSOARG00000009528
GO:0045502	dynein binding	molecular_function	0.048348	1	2	237	15	17822	ENSOARG00000015181,ENSOARG00000003589
GO:0006517	protein deglycosylation	biological_process	0.048473	1	1	237	5	17822	ENSOARG00000006863
GO:0050793	regulation of developmental process	biological_process	0.048627	1	37	237	1585	17822	ENSOARG00000016017,ENSOARG00000004275,ENSOARG00000013616,ENSOARG00000020614,ENSOARG00000017420,ENSOARG00000010580,ENSOARG00000003589,ENSOARG00000018927,ENSOARG00000007686,ENSOARG00000008308,ENSOARG00000015056,ENSOARG00000004233,ENSOARG00000016116,ENSOARG00000011638,ENSOARG00000014475,ENSOARG00000003592,ENSOARG00000005170,ENSOARG00000003926,ENSOARG00000003189,ENSOARG00000016922,ENSOARG00000014239,…
GO:0005635	nuclear envelope	cellular_component	0.048655	1	8	237	234	17822	ENSOARG00000013181,ENSOARG00000007346,ENSOARG00000015056,ENSOARG00000008810,ENSOARG00000015104,ENSOARG00000008132,ENSOARG00000006547,ENSOARG00000003051
GO:0006323	DNA packaging	biological_process	0.048699	1	4	237	116	17822	ENSOARG00000018082,ENSOARG00000009781,ENSOARG00000008677,ENSOARG00000018617
GO:0031327	negative regulation of cellular biosynthetic process	biological_process	0.04902	1	20	237	905	17822	ENSOARG00000004275,ENSOARG00000005141,ENSOARG00000014239,ENSOARG00000013971,ENSOARG00000010810,ENSOARG00000010580,ENSOARG00000005018,ENSOARG00000017420,ENSOARG00000014930,ENSOARG00000008936,ENSOARG00000018617,ENSOARG00000014475,ENSOARG00000004233,ENSOARG00000009781,ENSOARG00000008677,ENSOARG00000020470,ENSOARG00000018913,ENSOARG00000010432,ENSOARG00000009084,ENSOARG00000010394
GO:0007031	peroxisome organization	biological_process	0.049036	1	2	237	27	17822	ENSOARG00000015547,ENSOARG00000016864
GO:0001816	cytokine production	biological_process	0.049267	1	11	237	456	17822	ENSOARG00000006967,ENSOARG00000018913,ENSOARG00000010432,ENSOARG00000004448,ENSOARG00000010969,ENSOARG00000005494,ENSOARG00000011638,ENSOARG00000014239,ENSOARG00000004233,ENSOARG00000008988,ENSOARG00000015056
GO:2000116	regulation of cysteine-type endopeptidase activity	biological_process	0.049309	1	5	237	144	17822	ENSOARG00000004233,ENSOARG00000015469,ENSOARG00000016922,ENSOARG00000014501,ENSOARG00000010953
GO:0032088	negative regulation of NF-kappaB transcription factor activity	biological_process	0.04939	1	3	237	56	17822	ENSOARG00000013114,ENSOARG00000005494,ENSOARG00000009182
GO:0031324	negative regulation of cellular metabolic process	biological_process	0.04946	1	27	237	1287	17822	ENSOARG00000017420,ENSOARG00000006543,ENSOARG00000010580,ENSOARG00000005018,ENSOARG00000008936,ENSOARG00000018617,ENSOARG00000014930,ENSOARG00000020614,ENSOARG00000010953,ENSOARG00000010810,ENSOARG00000016340,ENSOARG00000004275,ENSOARG00000010584,ENSOARG00000014239,ENSOARG00000013971,ENSOARG00000011316,ENSOARG00000005141,ENSOARG00000009084,ENSOARG00000010394,ENSOARG00000020470,ENSOARG00000010432,…
GO:0071479	cellular response to ionizing radiation	biological_process	0.049507	1	3	237	45	17822	ENSOARG00000011894,ENSOARG00000010580,ENSOARG00000002461
GO:0071260	cellular response to mechanical stimulus	biological_process	0.049618	1	2	237	35	17822	ENSOARG00000015404,ENSOARG00000016922
GO:0043029	T cell homeostasis	biological_process	0.049646	1	2	237	29	17822	ENSOARG00000010969,ENSOARG00000014475
GO:2000406	positive regulation of T cell migration	biological_process	0.049705	1	2	237	20	17822	ENSOARG00000015056,ENSOARG00000020851
GO:0030621	U4 snRNA binding	molecular_function	0.049706	1	1	237	4	17822	ENSOARG00000018082
GO:0033044	regulation of chromosome organization	biological_process	0.049825	1	7	237	191	17822	ENSOARG00000005141,ENSOARG00000010578,ENSOARG00000011894,ENSOARG00000018617,ENSOARG00000020614,ENSOARG00000010580,ENSOARG00000004233
GO:0061512	protein localization to cilium	biological_process	0.05023	1	2	237	14	17822	ENSOARG00000003665,ENSOARG00000006163
GO:0065004	protein-DNA complex assembly	biological_process	0.050328	1	4	237	121	17822	ENSOARG00000008677,ENSOARG00000018617,ENSOARG00000005018,ENSOARG00000018082
GO:0045596	negative regulation of cell differentiation	biological_process	0.050344	1	12	237	433	17822	ENSOARG00000004275,ENSOARG00000014475,ENSOARG00000013971,ENSOARG00000015056,ENSOARG00000008308,ENSOARG00000013972,ENSOARG00000010953,ENSOARG00000003589,ENSOARG00000003189,ENSOARG00000010580,ENSOARG00000017420,ENSOARG00000015286
GO:0071480	cellular response to gamma radiation	biological_process	0.050397	1	2	237	16	17822	ENSOARG00000002461,ENSOARG00000011894
GO:0044388	small protein activating enzyme binding	molecular_function	0.050442	1	1	237	4	17822	ENSOARG00000010941
GO:0001839	neural plate morphogenesis	biological_process	0.050454	1	1	237	7	17822	ENSOARG00000012888
GO:0031625	ubiquitin protein ligase binding	molecular_function	0.050487	1	7	237	211	17822	ENSOARG00000003608,ENSOARG00000016922,ENSOARG00000014930,ENSOARG00000020687,ENSOARG00000002461,ENSOARG00000017029,ENSOARG00000004233
GO:0071496	cellular response to external stimulus	biological_process	0.050525	1	7	237	228	17822	ENSOARG00000011316,ENSOARG00000003608,ENSOARG00000007851,ENSOARG00000016922,ENSOARG00000009085,ENSOARG00000011992,ENSOARG00000015404
GO:0034393	positive regulation of smooth muscle cell apoptotic process	biological_process	0.050595	1	1	237	6	17822	ENSOARG00000015404
GO:0044237	cellular metabolic process	biological_process	0.05071	1	123	237	7633	17822	ENSOARG00000007851,ENSOARG00000020740,ENSOARG00000006076,ENSOARG00000020470,ENSOARG00000012269,ENSOARG00000006876,ENSOARG00000020687,ENSOARG00000010969,ENSOARG00000006512,ENSOARG00000002732,ENSOARG00000007302,ENSOARG00000004840,ENSOARG00000015104,ENSOARG00000018082,ENSOARG00000001949,ENSOARG00000014836,ENSOARG00000009306,ENSOARG00000010953,ENSOARG00000011507,ENSOARG00000006863,ENSOARG00000008936,…
GO:0032039	integrator complex	cellular_component	0.05081	1	2	237	14	17822	ENSOARG00000010580,ENSOARG00000006512
GO:0048596	embryonic camera-type eye morphogenesis	biological_process	0.050859	1	2	237	21	17822	ENSOARG00000013971,ENSOARG00000004275
GO:0007010	cytoskeleton organization	biological_process	0.050923	1	24	237	856	17822	ENSOARG00000003926,ENSOARG00000003603,ENSOARG00000007851,ENSOARG00000017702,ENSOARG00000007284,ENSOARG00000013080,ENSOARG00000013876,ENSOARG00000014844,ENSOARG00000001949,ENSOARG00000007346,ENSOARG00000012888,ENSOARG00000002461,ENSOARG00000018617,ENSOARG00000013607,ENSOARG00000005343,ENSOARG00000009306,ENSOARG00000019412,ENSOARG00000000461,ENSOARG00000003589,ENSOARG00000005960,ENSOARG00000015785,…
GO:0031326	regulation of cellular biosynthetic process	biological_process	0.05103	1	47	237	2646	17822	ENSOARG00000014239,ENSOARG00000013971,ENSOARG00000009182,ENSOARG00000011894,ENSOARG00000001185,ENSOARG00000015469,ENSOARG00000014940,ENSOARG00000003051,ENSOARG00000008936,ENSOARG00000014930,ENSOARG00000004448,ENSOARG00000002461,ENSOARG00000005018,ENSOARG00000005494,ENSOARG00000017702,ENSOARG00000018913,ENSOARG00000020470,ENSOARG00000012269,ENSOARG00000008389,ENSOARG00000020687,ENSOARG00000005141,…
GO:0048532	anatomical structure arrangement	biological_process	0.051262	1	2	237	14	17822	ENSOARG00000015286,ENSOARG00000016116
GO:0072521	purine-containing compound metabolic process	biological_process	0.051329	1	16	237	483	17822	ENSOARG00000001914,ENSOARG00000010953,ENSOARG00000007686,ENSOARG00000002476,ENSOARG00000005343,ENSOARG00000000750,ENSOARG00000016017,ENSOARG00000001185,ENSOARG00000007701,ENSOARG00000013080,ENSOARG00000007284,ENSOARG00000004654,ENSOARG00000013220,ENSOARG00000003926,ENSOARG00000002732,ENSOARG00000001949
GO:0007059	chromosome segregation	biological_process	0.051423	1	6	237	163	17822	ENSOARG00000010917,ENSOARG00000010580,ENSOARG00000016116,ENSOARG00000009429,ENSOARG00000020740,ENSOARG00000014063
GO:0016049	cell growth	biological_process	0.051836	1	8	237	253	17822	ENSOARG00000012888,ENSOARG00000015056,ENSOARG00000008308,ENSOARG00000004233,ENSOARG00000016116,ENSOARG00000015785,ENSOARG00000020851,ENSOARG00000015286
GO:0048568	embryonic organ development	biological_process	0.052316	1	10	237	309	17822	ENSOARG00000010989,ENSOARG00000019554,ENSOARG00000008389,ENSOARG00000017420,ENSOARG00000010580,ENSOARG00000010549,ENSOARG00000005170,ENSOARG00000004275,ENSOARG00000013971,ENSOARG00000014844
GO:0016070	RNA metabolic process	biological_process	0.052349	1	51	237	3002	17822	ENSOARG00000015469,ENSOARG00000014940,ENSOARG00000009182,ENSOARG00000007416,ENSOARG00000013971,ENSOARG00000014239,ENSOARG00000011894,ENSOARG00000014817,ENSOARG00000014930,ENSOARG00000009528,ENSOARG00000008936,ENSOARG00000003051,ENSOARG00000005018,ENSOARG00000004448,ENSOARG00000006543,ENSOARG00000002461,ENSOARG00000011507,ENSOARG00000018082,ENSOARG00000018122,ENSOARG00000005494,ENSOARG00000020687,…
GO:2000666	negative regulation of interleukin-13 secretion	biological_process	0.052367	1	1	237	2	17822	ENSOARG00000011638
GO:0000045	autophagic vacuole assembly	biological_process	0.052458	1	3	237	41	17822	ENSOARG00000011316,ENSOARG00000003608,ENSOARG00000011992
GO:0010092	specification of organ identity	biological_process	0.052598	1	2	237	27	17822	ENSOARG00000003592,ENSOARG00000017420
GO:0009890	negative regulation of biosynthetic process	biological_process	0.052659	1	20	237	913	17822	ENSOARG00000010580,ENSOARG00000005018,ENSOARG00000017420,ENSOARG00000014930,ENSOARG00000018617,ENSOARG00000008936,ENSOARG00000010810,ENSOARG00000004275,ENSOARG00000005141,ENSOARG00000013971,ENSOARG00000014239,ENSOARG00000009084,ENSOARG00000010394,ENSOARG00000020470,ENSOARG00000018913,ENSOARG00000010432,ENSOARG00000004233,ENSOARG00000009781,ENSOARG00000008677,ENSOARG00000014475
GO:0042100	B cell proliferation	biological_process	0.052686	1	3	237	53	17822	ENSOARG00000011894,ENSOARG00000014239,ENSOARG00000011638
GO:0016746	transferase activity, transferring acyl groups	molecular_function	0.052755	1	6	237	195	17822	ENSOARG00000004773,ENSOARG00000011438,ENSOARG00000010864,ENSOARG00000015104,ENSOARG00000008677,ENSOARG00000010969
GO:0009826	unidimensional cell growth	biological_process	0.052786	1	1	237	2	17822	ENSOARG00000012888
GO:0072595	maintenance of protein localization in organelle	biological_process	0.053151	1	2	237	24	17822	ENSOARG00000011906,ENSOARG00000004233
GO:0021816	extension of a leading process involved in cell motility in cerebral cortex radial glia guided migration	biological_process	0.053167	1	1	237	1	17822	ENSOARG00000005343
GO:0007094	mitotic spindle assembly checkpoint	biological_process	0.053237	1	2	237	27	17822	ENSOARG00000011894,ENSOARG00000015181
GO:0071174	mitotic spindle checkpoint	biological_process	0.053237	1	2	237	27	17822	ENSOARG00000015181,ENSOARG00000011894
GO:0044270	cellular nitrogen compound catabolic process	biological_process	0.053283	1	16	237	476	17822	ENSOARG00000007284,ENSOARG00000013080,ENSOARG00000004654,ENSOARG00000020740,ENSOARG00000007701,ENSOARG00000013220,ENSOARG00000005494,ENSOARG00000001949,ENSOARG00000010953,ENSOARG00000007686,ENSOARG00000005343,ENSOARG00000002476,ENSOARG00000011894,ENSOARG00000016340,ENSOARG00000001185,ENSOARG00000016017
GO:0046700	heterocycle catabolic process	biological_process	0.05331	1	16	237	480	17822	ENSOARG00000011894,ENSOARG00000016340,ENSOARG00000016017,ENSOARG00000001185,ENSOARG00000010953,ENSOARG00000007686,ENSOARG00000002476,ENSOARG00000005343,ENSOARG00000005494,ENSOARG00000001949,ENSOARG00000007701,ENSOARG00000020740,ENSOARG00000013080,ENSOARG00000007284,ENSOARG00000004654,ENSOARG00000013220
GO:0035097	histone methyltransferase complex	cellular_component	0.053473	1	3	237	56	17822	ENSOARG00000020470,ENSOARG00000011438,ENSOARG00000015104
GO:0090066	regulation of anatomical structure size	biological_process	0.053676	1	9	237	270	17822	ENSOARG00000015785,ENSOARG00000008308,ENSOARG00000001185,ENSOARG00000015286,ENSOARG00000003926,ENSOARG00000006076,ENSOARG00000005960,ENSOARG00000018927,ENSOARG00000004654
GO:0009893	positive regulation of metabolic process	biological_process	0.053964	1	41	237	1965	17822	ENSOARG00000018617,ENSOARG00000010580,ENSOARG00000017420,ENSOARG00000016017,ENSOARG00000008988,ENSOARG00000005141,ENSOARG00000004275,ENSOARG00000005170,ENSOARG00000004654,ENSOARG00000003189,ENSOARG00000016414,ENSOARG00000010578,ENSOARG00000008677,ENSOARG00000015056,ENSOARG00000018396,ENSOARG00000015547,ENSOARG00000004233,ENSOARG00000016116,ENSOARG00000009781,ENSOARG00000004707,ENSOARG00000014475,…
GO:0071825	protein-lipid complex subunit organization	biological_process	0.05404	1	2	237	29	17822	ENSOARG00000013972,ENSOARG00000018396
GO:0044313	protein K6-linked deubiquitination	biological_process	0.054041	1	1	237	3	17822	ENSOARG00000020687
GO:0008080	N-acetyltransferase activity	molecular_function	0.054096	1	3	237	50	17822	ENSOARG00000011438,ENSOARG00000008677,ENSOARG00000015104
GO:0070506	high-density lipoprotein particle receptor activity	molecular_function	0.054307	1	1	237	2	17822	ENSOARG00000018396
GO:0006468	protein phosphorylation	biological_process	0.054522	1	29	237	1172	17822	ENSOARG00000016047,ENSOARG00000020851,ENSOARG00000010578,ENSOARG00000006076,ENSOARG00000009860,ENSOARG00000007851,ENSOARG00000002893,ENSOARG00000003189,ENSOARG00000016116,ENSOARG00000004233,ENSOARG00000008308,ENSOARG00000017126,ENSOARG00000015056,ENSOARG00000004707,ENSOARG00000015404,ENSOARG00000002461,ENSOARG00000014930,ENSOARG00000009306,ENSOARG00000009437,ENSOARG00000000627,ENSOARG00000004955,…
GO:0031967	organelle envelope	cellular_component	0.054691	1	12	237	568	17822	ENSOARG00000010969,ENSOARG00000003051,ENSOARG00000006547,ENSOARG00000012269,ENSOARG00000008132,ENSOARG00000015104,ENSOARG00000007346,ENSOARG00000015056,ENSOARG00000008810,ENSOARG00000013181,ENSOARG00000000750,ENSOARG00000020813
GO:0031975	envelope	cellular_component	0.054691	1	12	237	568	17822	ENSOARG00000015104,ENSOARG00000013181,ENSOARG00000008810,ENSOARG00000015056,ENSOARG00000007346,ENSOARG00000020813,ENSOARG00000000750,ENSOARG00000003051,ENSOARG00000010969,ENSOARG00000008132,ENSOARG00000012269,ENSOARG00000006547
GO:0010638	positive regulation of organelle organization	biological_process	0.054722	1	10	237	335	17822	ENSOARG00000005141,ENSOARG00000015785,ENSOARG00000004233,ENSOARG00000011992,ENSOARG00000012269,ENSOARG00000010578,ENSOARG00000005960,ENSOARG00000010580,ENSOARG00000018617,ENSOARG00000003926
GO:0048319	axial mesoderm morphogenesis	biological_process	0.054796	1	1	237	3	17822	ENSOARG00000012888
GO:0048534	hematopoietic or lymphoid organ development	biological_process	0.054826	1	14	237	558	17822	ENSOARG00000004654,ENSOARG00000013080,ENSOARG00000014930,ENSOARG00000010394,ENSOARG00000010246,ENSOARG00000017420,ENSOARG00000013971,ENSOARG00000014475,ENSOARG00000008295,ENSOARG00000016922,ENSOARG00000015056,ENSOARG00000018082,ENSOARG00000004233,ENSOARG00000008988
GO:0031493	nucleosomal histone binding	molecular_function	0.054979	1	1	237	2	17822	ENSOARG00000000106
GO:0007064	mitotic sister chromatid cohesion	biological_process	0.055069	1	2	237	20	17822	ENSOARG00000010580,ENSOARG00000010917
GO:2000785	regulation of autophagic vacuole assembly	biological_process	0.055083	1	2	237	16	17822	ENSOARG00000011316,ENSOARG00000011992
GO:0045841	negative regulation of mitotic metaphase/anaphase transition	biological_process	0.055088	1	2	237	29	17822	ENSOARG00000015181,ENSOARG00000011894
GO:0000723	telomere maintenance	biological_process	0.055162	1	4	237	85	17822	ENSOARG00000011894,ENSOARG00000010578,ENSOARG00000004233,ENSOARG00000018617
GO:0032200	telomere organization	biological_process	0.055162	1	4	237	85	17822	ENSOARG00000018617,ENSOARG00000004233,ENSOARG00000010578,ENSOARG00000011894
GO:0035120	post-embryonic appendage morphogenesis	biological_process	0.055189	1	1	237	1	17822	ENSOARG00000018617
GO:0035127	post-embryonic limb morphogenesis	biological_process	0.055189	1	1	237	1	17822	ENSOARG00000018617
GO:0035128	post-embryonic forelimb morphogenesis	biological_process	0.055189	1	1	237	1	17822	ENSOARG00000018617
GO:0097393	telomeric RNA transcription	biological_process	0.055189	1	1	237	1	17822	ENSOARG00000018617
GO:0097394	telomeric RNA transcription from RNA pol II promoter	biological_process	0.055189	1	1	237	1	17822	ENSOARG00000018617
GO:1901580	regulation of telomeric RNA transcription from RNA pol II promoter	biological_process	0.055189	1	1	237	1	17822	ENSOARG00000018617
GO:1901581	negative regulation of telomeric RNA transcription from RNA pol II promoter	biological_process	0.055189	1	1	237	1	17822	ENSOARG00000018617
GO:1901582	positive regulation of telomeric RNA transcription from RNA pol II promoter	biological_process	0.055189	1	1	237	1	17822	ENSOARG00000018617
GO:0010899	regulation of phosphatidylcholine catabolic process	biological_process	0.055201	1	1	237	2	17822	ENSOARG00000018396
GO:0005879	axonemal microtubule	cellular_component	0.055212	1	1	237	2	17822	ENSOARG00000013362
GO:0032182	small conjugating protein binding	molecular_function	0.055279	1	4	237	80	17822	ENSOARG00000004233,ENSOARG00000020687,ENSOARG00000010584,ENSOARG00000010989
GO:0004674	protein serine/threonine kinase activity	molecular_function	0.055337	1	12	237	320	17822	ENSOARG00000011894,ENSOARG00000017126,ENSOARG00000000106,ENSOARG00000015469,ENSOARG00000002893,ENSOARG00000007851,ENSOARG00000000627,ENSOARG00000010578,ENSOARG00000006076,ENSOARG00000016047,ENSOARG00000002461,ENSOARG00000015404
GO:0097202	activation of cysteine-type endopeptidase activity	biological_process	0.055369	1	3	237	57	17822	ENSOARG00000010953,ENSOARG00000004233,ENSOARG00000016922
GO:0070243	regulation of thymocyte apoptotic process	biological_process	0.05556	1	1	237	8	17822	ENSOARG00000014475
GO:0048841	regulation of axon extension involved in axon guidance	biological_process	0.055607	1	2	237	12	17822	ENSOARG00000008308,ENSOARG00000015286
GO:0045988	negative regulation of striated muscle contraction	biological_process	0.056015	1	1	237	5	17822	ENSOARG00000016017
GO:0042987	amyloid precursor protein catabolic process	biological_process	0.056063	1	2	237	15	17822	ENSOARG00000015056,ENSOARG00000004654
GO:0090283	regulation of protein glycosylation in Golgi	biological_process	0.056128	1	1	237	3	17822	ENSOARG00000001185
GO:0000784	nuclear chromosome, telomeric region	cellular_component	0.056144	1	3	237	57	17822	ENSOARG00000009781,ENSOARG00000004233,ENSOARG00000018617
GO:0031269	pseudopodium assembly	biological_process	0.056855	1	1	237	5	17822	ENSOARG00000005343
GO:0005815	microtubule organizing center	cellular_component	0.056886	1	15	237	487	17822	ENSOARG00000015519,ENSOARG00000014844,ENSOARG00000007346,ENSOARG00000003071,ENSOARG00000014084,ENSOARG00000015593,ENSOARG00000006163,ENSOARG00000013362,ENSOARG00000000745,ENSOARG00000002110,ENSOARG00000016227,ENSOARG00000006967,ENSOARG00000015181,ENSOARG00000002847,ENSOARG00000003589
GO:0005086	ARF guanyl-nucleotide exchange factor activity	molecular_function	0.05689	1	2	237	17	17822	ENSOARG00000004073,ENSOARG00000001185
GO:0070228	regulation of lymphocyte apoptotic process	biological_process	0.056897	1	2	237	35	17822	ENSOARG00000010969,ENSOARG00000014475
GO:0031933	telomeric heterochromatin	cellular_component	0.057214	1	1	237	3	17822	ENSOARG00000018617
GO:0071955	recycling endosome to Golgi transport	biological_process	0.057219	1	1	237	2	17822	ENSOARG00000011316
GO:0034427	nuclear-transcribed mRNA catabolic process, exonucleolytic, 3-5	biological_process	0.057528	1	1	237	1	17822	ENSOARG00000020740
GO:0031268	pseudopodium organization	biological_process	0.057855	1	1	237	6	17822	ENSOARG00000005343
GO:0018105	peptidyl-serine phosphorylation	biological_process	0.057861	1	7	237	171	17822	ENSOARG00000000106,ENSOARG00000015056,ENSOARG00000015723,ENSOARG00000002461,ENSOARG00000011894,ENSOARG00000007851,ENSOARG00000009306
GO:0032497	detection of lipopolysaccharide	biological_process	0.057867	1	1	237	3	17822	ENSOARG00000018396
GO:0019439	aromatic compound catabolic process	biological_process	0.057871	1	16	237	483	17822	ENSOARG00000011894,ENSOARG00000016340,ENSOARG00000001185,ENSOARG00000016017,ENSOARG00000007686,ENSOARG00000010953,ENSOARG00000005343,ENSOARG00000002476,ENSOARG00000005494,ENSOARG00000001949,ENSOARG00000013080,ENSOARG00000004654,ENSOARG00000007284,ENSOARG00000020740,ENSOARG00000007701,ENSOARG00000013220
GO:0015920	lipopolysaccharide transport	biological_process	0.058111	1	1	237	2	17822	ENSOARG00000018396
GO:0051638	barbed-end actin filament uncapping	biological_process	0.058115	1	1	237	1	17822	ENSOARG00000003926
GO:0072611	interleukin-13 secretion	biological_process	0.058421	1	1	237	4	17822	ENSOARG00000011638
GO:2000665	regulation of interleukin-13 secretion	biological_process	0.058421	1	1	237	4	17822	ENSOARG00000011638
GO:0000792	heterochromatin	cellular_component	0.058436	1	3	237	56	17822	ENSOARG00000004233,ENSOARG00000018617,ENSOARG00000004269
GO:0097224	sperm connecting piece	cellular_component	0.058566	1	1	237	3	17822	ENSOARG00000003971
GO:0005488	binding	molecular_function	0.058759	1	154	237	9440	17822	ENSOARG00000009528,ENSOARG00000008936,ENSOARG00000003051,ENSOARG00000010149,ENSOARG00000011507,ENSOARG00000009306,ENSOARG00000006967,ENSOARG00000005569,ENSOARG00000014940,ENSOARG00000009182,ENSOARG00000011316,ENSOARG00000009688,ENSOARG00000020470,ENSOARG00000020740,ENSOARG00000013972,ENSOARG00000007851,ENSOARG00000018768,ENSOARG00000018617,ENSOARG00000020614,ENSOARG00000002871,ENSOARG00000002872,…
GO:0001875	lipopolysaccharide receptor activity	molecular_function	0.058761	1	1	237	4	17822	ENSOARG00000018396
GO:0044389	small conjugating protein ligase binding	molecular_function	0.058765	1	7	237	222	17822	ENSOARG00000017029,ENSOARG00000002461,ENSOARG00000004233,ENSOARG00000016922,ENSOARG00000020687,ENSOARG00000014930,ENSOARG00000003608
GO:0050713	negative regulation of interleukin-1 beta secretion	biological_process	0.058915	1	1	237	5	17822	ENSOARG00000004233
GO:2000403	positive regulation of lymphocyte migration	biological_process	0.05897	1	2	237	23	17822	ENSOARG00000015056,ENSOARG00000020851
GO:0016787	hydrolase activity	molecular_function	0.059296	1	44	237	2248	17822	ENSOARG00000020558,ENSOARG00000009073,ENSOARG00000003071,ENSOARG00000007167,ENSOARG00000008971,ENSOARG00000016864,ENSOARG00000016116,ENSOARG00000015680,ENSOARG00000014844,ENSOARG00000003665,ENSOARG00000009781,ENSOARG00000003189,ENSOARG00000013114,ENSOARG00000020851,ENSOARG00000004103,ENSOARG00000014146,ENSOARG00000015723,ENSOARG00000016017,ENSOARG00000008988,ENSOARG00000015181,ENSOARG00000004955,…
GO:0051052	regulation of DNA metabolic process	biological_process	0.059332	1	8	237	240	17822	ENSOARG00000018617,ENSOARG00000020614,ENSOARG00000010578,ENSOARG00000009781,ENSOARG00000004233,ENSOARG00000010584,ENSOARG00000003071,ENSOARG00000011894
GO:0022627	cytosolic small ribosomal subunit	cellular_component	0.059417	1	1	237	25	17822	ENSOARG00000017702
GO:0005819	spindle	cellular_component	0.059521	1	7	237	193	17822	ENSOARG00000000745,ENSOARG00000016116,ENSOARG00000014836,ENSOARG00000015056,ENSOARG00000014063,ENSOARG00000015181,ENSOARG00000002847
GO:2000813	negative regulation of barbed-end actin filament capping	biological_process	0.059655	1	1	237	2	17822	ENSOARG00000003926
GO:0031577	spindle checkpoint	biological_process	0.059662	1	2	237	28	17822	ENSOARG00000011894,ENSOARG00000015181
GO:0071173	spindle assembly checkpoint	biological_process	0.059662	1	2	237	28	17822	ENSOARG00000011894,ENSOARG00000015181
GO:0006639	acylglycerol metabolic process	biological_process	0.059713	1	3	237	64	17822	ENSOARG00000000750,ENSOARG00000010969,ENSOARG00000018396
GO:0016604	nuclear body	cellular_component	0.059713	1	14	237	528	17822	ENSOARG00000013080,ENSOARG00000007851,ENSOARG00000018617,ENSOARG00000009528,ENSOARG00000020614,ENSOARG00000003926,ENSOARG00000017420,ENSOARG00000002461,ENSOARG00000007416,ENSOARG00000014475,ENSOARG00000010584,ENSOARG00000020532,ENSOARG00000018082,ENSOARG00000004233
GO:0000904	cell morphogenesis involved in differentiation	biological_process	0.059721	1	17	237	532	17822	ENSOARG00000015056,ENSOARG00000008308,ENSOARG00000016116,ENSOARG00000012888,ENSOARG00000003926,ENSOARG00000005170,ENSOARG00000016047,ENSOARG00000004654,ENSOARG00000003189,ENSOARG00000008389,ENSOARG00000015785,ENSOARG00000013616,ENSOARG00000004269,ENSOARG00000015286,ENSOARG00000017420,ENSOARG00000018927,ENSOARG00000009306
GO:0072331	signal transduction by p53 class mediator	biological_process	0.060071	1	4	237	99	17822	ENSOARG00000011894,ENSOARG00000004233,ENSOARG00000002461,ENSOARG00000018617
GO:0042382	paraspeckles	cellular_component	0.060135	1	1	237	6	17822	ENSOARG00000020532
GO:0045070	positive regulation of viral genome replication	biological_process	0.060274	1	2	237	23	17822	ENSOARG00000002893,ENSOARG00000004269
GO:0016241	regulation of macroautophagy	biological_process	0.06029	1	3	237	50	17822	ENSOARG00000011316,ENSOARG00000007851,ENSOARG00000011992
GO:0006621	protein retention in ER lumen	biological_process	0.060488	1	1	237	5	17822	ENSOARG00000011906
GO:0006914	autophagy	biological_process	0.06058	1	7	237	202	17822	ENSOARG00000007851,ENSOARG00000011894,ENSOARG00000003608,ENSOARG00000011316,ENSOARG00000010394,ENSOARG00000020687,ENSOARG00000011992
GO:0044403	symbiosis, encompassing mutualism through parasitism	biological_process	0.060824	1	6	237	262	17822	ENSOARG00000011992,ENSOARG00000004269,ENSOARG00000018396,ENSOARG00000004233,ENSOARG00000002893,ENSOARG00000006967
GO:0044419	interspecies interaction between organisms	biological_process	0.060824	1	6	237	262	17822	ENSOARG00000004233,ENSOARG00000018396,ENSOARG00000004269,ENSOARG00000011992,ENSOARG00000006967,ENSOARG00000002893
GO:0045669	positive regulation of osteoblast differentiation	biological_process	0.06088	1	3	237	42	17822	ENSOARG00000014930,ENSOARG00000017420,ENSOARG00000014227
GO:0035376	sterol import	biological_process	0.061025	1	1	237	8	17822	ENSOARG00000018396
GO:0035382	sterol transmembrane transport	biological_process	0.061025	1	1	237	8	17822	ENSOARG00000018396
GO:0070508	cholesterol import	biological_process	0.061025	1	1	237	8	17822	ENSOARG00000018396
GO:0045806	negative regulation of endocytosis	biological_process	0.061113	1	2	237	28	17822	ENSOARG00000011992,ENSOARG00000004654
GO:0006302	double-strand break repair	biological_process	0.061335	1	6	237	149	17822	ENSOARG00000010584,ENSOARG00000003071,ENSOARG00000004233,ENSOARG00000002461,ENSOARG00000009781,ENSOARG00000020614
GO:0006396	RNA processing	biological_process	0.061511	1	11	237	534	17822	ENSOARG00000006543,ENSOARG00000006512,ENSOARG00000009528,ENSOARG00000002893,ENSOARG00000011507,ENSOARG00000018082,ENSOARG00000015056,ENSOARG00000005494,ENSOARG00000020532,ENSOARG00000014817,ENSOARG00000018122
GO:0003918	DNA topoisomerase type II (ATP-hydrolyzing) activity	molecular_function	0.061512	1	1	237	2	17822	ENSOARG00000004269
GO:0019035	viral integration complex	cellular_component	0.061512	1	1	237	2	17822	ENSOARG00000004269
GO:0045870	positive regulation of retroviral genome replication	biological_process	0.061512	1	1	237	2	17822	ENSOARG00000004269
GO:0061505	DNA topoisomerase II activity	molecular_function	0.061512	1	1	237	2	17822	ENSOARG00000004269
GO:0006402	mRNA catabolic process	biological_process	0.061564	1	4	237	81	17822	ENSOARG00000016340,ENSOARG00000020740,ENSOARG00000011894,ENSOARG00000005494
GO:1902100	negative regulation of metaphase/anaphase transition of cell cycle	biological_process	0.061589	1	2	237	30	17822	ENSOARG00000011894,ENSOARG00000015181
GO:0030857	negative regulation of epithelial cell differentiation	biological_process	0.061661	1	2	237	21	17822	ENSOARG00000010953,ENSOARG00000013971
GO:0045619	regulation of lymphocyte differentiation	biological_process	0.061671	1	4	237	104	17822	ENSOARG00000010246,ENSOARG00000017420,ENSOARG00000013971,ENSOARG00000014475
GO:0006344	maintenance of chromatin silencing	biological_process	0.061713	1	1	237	4	17822	ENSOARG00000004275
GO:0030578	PML body organization	biological_process	0.061878	1	1	237	2	17822	ENSOARG00000004233
GO:0042623	ATPase activity, coupled	molecular_function	0.061931	1	9	237	234	17822	ENSOARG00000013972,ENSOARG00000001914,ENSOARG00000004269,ENSOARG00000018617,ENSOARG00000010246,ENSOARG00000010703,ENSOARG00000016864,ENSOARG00000014704,ENSOARG00000015680
GO:0007030	Golgi organization	biological_process	0.062232	1	4	237	59	17822	ENSOARG00000002871,ENSOARG00000001185,ENSOARG00000005170,ENSOARG00000000106
GO:2000179	positive regulation of neural precursor cell proliferation	biological_process	0.062342	1	2	237	33	17822	ENSOARG00000003592,ENSOARG00000017420
GO:0033344	cholesterol efflux	biological_process	0.062497	1	2	237	31	17822	ENSOARG00000013972,ENSOARG00000018396
GO:0090311	regulation of protein deacetylation	biological_process	0.062609	1	2	237	26	17822	ENSOARG00000010580,ENSOARG00000009224
GO:0035556	intracellular signal transduction	biological_process	0.062823	1	39	237	1598	17822	ENSOARG00000015723,ENSOARG00000016017,ENSOARG00000009085,ENSOARG00000008988,ENSOARG00000015785,ENSOARG00000018617,ENSOARG00000015404,ENSOARG00000000627,ENSOARG00000015056,ENSOARG00000008308,ENSOARG00000004233,ENSOARG00000016116,ENSOARG00000004073,ENSOARG00000004103,ENSOARG00000016047,ENSOARG00000003189,ENSOARG00000010432,ENSOARG00000002893,ENSOARG00000013114,ENSOARG00000009860,ENSOARG00000007701,…
GO:2000404	regulation of T cell migration	biological_process	0.06289	1	2	237	28	17822	ENSOARG00000020851,ENSOARG00000015056
GO:0017147	Wnt-protein binding	molecular_function	0.06314	1	2	237	20	17822	ENSOARG00000009860,ENSOARG00000008308
GO:0035523	protein K29-linked deubiquitination	biological_process	0.063179	1	1	237	3	17822	ENSOARG00000020687
GO:0033036	macromolecule localization	biological_process	0.063214	1	34	237	1529	17822	ENSOARG00000006547,ENSOARG00000004654,ENSOARG00000005004,ENSOARG00000011638,ENSOARG00000004707,ENSOARG00000004233,ENSOARG00000016116,ENSOARG00000003665,ENSOARG00000014844,ENSOARG00000014199,ENSOARG00000016864,ENSOARG00000015547,ENSOARG00000018396,ENSOARG00000003589,ENSOARG00000010580,ENSOARG00000017420,ENSOARG00000018617,ENSOARG00000020532,ENSOARG00000007396,ENSOARG00000003427,ENSOARG00000008389,…
GO:0035063	nuclear speck organization	biological_process	0.063275	1	1	237	1	17822	ENSOARG00000009528
GO:0008203	cholesterol metabolic process	biological_process	0.063402	1	3	237	60	17822	ENSOARG00000018396,ENSOARG00000015056,ENSOARG00000010394
GO:0031133	regulation of axon diameter	biological_process	0.063474	1	1	237	4	17822	ENSOARG00000018927
GO:2000026	regulation of multicellular organismal development	biological_process	0.063606	1	29	237	1220	17822	ENSOARG00000012888,ENSOARG00000011638,ENSOARG00000014475,ENSOARG00000003592,ENSOARG00000008308,ENSOARG00000015056,ENSOARG00000004233,ENSOARG00000016116,ENSOARG00000003189,ENSOARG00000006076,ENSOARG00000003603,ENSOARG00000005170,ENSOARG00000010246,ENSOARG00000013971,ENSOARG00000014239,ENSOARG00000009580,ENSOARG00000013616,ENSOARG00000016922,ENSOARG00000003589,ENSOARG00000012241,ENSOARG00000018927,…
GO:0001011	sequence-specific DNA binding RNA polymerase recruiting transcription factor activity	molecular_function	0.063835	1	1	237	1	17822	ENSOARG00000005018
GO:0016199	axon midline choice point recognition	biological_process	0.064012	1	1	237	2	17822	ENSOARG00000015056
GO:0048513	organ development	biological_process	0.064051	1	46	237	2095	17822	ENSOARG00000003592,ENSOARG00000008971,ENSOARG00000014475,ENSOARG00000016116,ENSOARG00000004233,ENSOARG00000009781,ENSOARG00000014844,ENSOARG00000003665,ENSOARG00000015056,ENSOARG00000008308,ENSOARG00000015684,ENSOARG00000009860,ENSOARG00000019554,ENSOARG00000004654,ENSOARG00000016047,ENSOARG00000010394,ENSOARG00000005170,ENSOARG00000002110,ENSOARG00000004275,ENSOARG00000008988,ENSOARG00000000461,…
GO:0010558	negative regulation of macromolecule biosynthetic process	biological_process	0.064426	1	19	237	869	17822	ENSOARG00000010810,ENSOARG00000004275,ENSOARG00000005141,ENSOARG00000013971,ENSOARG00000014239,ENSOARG00000005018,ENSOARG00000010580,ENSOARG00000017420,ENSOARG00000014930,ENSOARG00000008936,ENSOARG00000018617,ENSOARG00000004233,ENSOARG00000009781,ENSOARG00000008677,ENSOARG00000014475,ENSOARG00000009084,ENSOARG00000020470,ENSOARG00000018913,ENSOARG00000010432
GO:0021766	hippocampus development	biological_process	0.064561	1	3	237	50	17822	ENSOARG00000014844,ENSOARG00000017420,ENSOARG00000016116
GO:0070236	negative regulation of activation-induced cell death of T cells	biological_process	0.064596	1	1	237	3	17822	ENSOARG00000010969
GO:0022841	potassium ion leak channel activity	molecular_function	0.064729	1	1	237	3	17822	ENSOARG00000008173
GO:0010867	positive regulation of triglyceride biosynthetic process	biological_process	0.064806	1	1	237	8	17822	ENSOARG00000018396
GO:2001224	positive regulation of neuron migration	biological_process	0.064876	1	2	237	11	17822	ENSOARG00000015286,ENSOARG00000010580
GO:2000051	negative regulation of non-canonical Wnt receptor signaling pathway	biological_process	0.064926	1	1	237	4	17822	ENSOARG00000002110
GO:0009060	aerobic respiration	biological_process	0.064942	1	2	237	31	17822	ENSOARG00000012014,ENSOARG00000000750
GO:0044430	cytoskeletal part	cellular_component	0.065083	1	28	237	1108	17822	ENSOARG00000013362,ENSOARG00000002110,ENSOARG00000003926,ENSOARG00000020851,ENSOARG00000002847,ENSOARG00000014844,ENSOARG00000003665,ENSOARG00000016116,ENSOARG00000014836,ENSOARG00000007346,ENSOARG00000015056,ENSOARG00000003071,ENSOARG00000017295,ENSOARG00000006163,ENSOARG00000000745,ENSOARG00000005343,ENSOARG00000006967,ENSOARG00000014063,ENSOARG00000000461,ENSOARG00000008132,ENSOARG00000016227,…
GO:0016747	transferase activity, transferring acyl groups other than amino-acyl groups	molecular_function	0.065147	1	5	237	161	17822	ENSOARG00000015104,ENSOARG00000010864,ENSOARG00000010969,ENSOARG00000008677,ENSOARG00000011438
GO:0008180	COP9 signalosome	cellular_component	0.065183	1	2	237	29	17822	ENSOARG00000009306,ENSOARG00000013876
GO:0014904	myotube cell development	biological_process	0.065215	1	1	237	3	17822	ENSOARG00000014239
GO:0036369	transcription factor catabolic process	biological_process	0.065299	1	1	237	2	17822	ENSOARG00000005170
GO:1901483	regulation of transcription factor catabolic process	biological_process	0.065299	1	1	237	2	17822	ENSOARG00000005170
GO:1901485	positive regulation of transcription factor catabolic process	biological_process	0.065299	1	1	237	2	17822	ENSOARG00000005170
GO:0044265	cellular macromolecule catabolic process	biological_process	0.065335	1	14	237	559	17822	ENSOARG00000005494,ENSOARG00000011894,ENSOARG00000016340,ENSOARG00000016864,ENSOARG00000016922,ENSOARG00000016116,ENSOARG00000004233,ENSOARG00000017029,ENSOARG00000020740,ENSOARG00000020687,ENSOARG00000020614,ENSOARG00000005170,ENSOARG00000000321,ENSOARG00000002461
GO:0051216	cartilage development	biological_process	0.065528	1	5	237	133	17822	ENSOARG00000014930,ENSOARG00000002110,ENSOARG00000010027,ENSOARG00000017420,ENSOARG00000013971
GO:0070235	regulation of activation-induced cell death of T cells	biological_process	0.06555	1	1	237	4	17822	ENSOARG00000010969
GO:1901660	calcium ion export	biological_process	0.065565	1	1	237	3	17822	ENSOARG00000015680
GO:1990034	calcium ion export from cell	biological_process	0.065565	1	1	237	3	17822	ENSOARG00000015680
GO:0051054	positive regulation of DNA metabolic process	biological_process	0.065718	1	5	237	116	17822	ENSOARG00000009781,ENSOARG00000004233,ENSOARG00000018617,ENSOARG00000010578,ENSOARG00000003071
GO:0042771	intrinsic apoptotic signaling pathway in response to DNA damage by p53 class mediator	biological_process	0.065832	1	2	237	32	17822	ENSOARG00000004233,ENSOARG00000002461
GO:0016198	axon choice point recognition	biological_process	0.065843	1	1	237	4	17822	ENSOARG00000015056
GO:0043647	inositol phosphate metabolic process	biological_process	0.06591	1	2	237	26	17822	ENSOARG00000014146,ENSOARG00000008988
GO:0005639	integral to nuclear inner membrane	cellular_component	0.066049	1	1	237	7	17822	ENSOARG00000003051
GO:0031229	intrinsic to nuclear inner membrane	cellular_component	0.066049	1	1	237	7	17822	ENSOARG00000003051
GO:0045017	glycerolipid biosynthetic process	biological_process	0.06611	1	4	237	101	17822	ENSOARG00000011894,ENSOARG00000010969,ENSOARG00000018396,ENSOARG00000008988
GO:0032691	negative regulation of interleukin-1 beta production	biological_process	0.06612	1	1	237	10	17822	ENSOARG00000004233
GO:0050771	negative regulation of axonogenesis	biological_process	0.066169	1	3	237	37	17822	ENSOARG00000008308,ENSOARG00000015286,ENSOARG00000003189
GO:0034612	response to tumor necrosis factor	biological_process	0.066174	1	4	237	110	17822	ENSOARG00000016922,ENSOARG00000011638,ENSOARG00000013114,ENSOARG00000020851
GO:0071076	RNA 3 uridylation	biological_process	0.066404	1	1	237	2	17822	ENSOARG00000005494
GO:0014004	microglia differentiation	biological_process	0.066605	1	1	237	2	17822	ENSOARG00000015056
GO:0014005	microglia development	biological_process	0.066605	1	1	237	2	17822	ENSOARG00000015056
GO:0010165	response to X-ray	biological_process	0.066698	1	2	237	18	17822	ENSOARG00000011894,ENSOARG00000010580
GO:0005685	U1 snRNP	cellular_component	0.066731	1	1	237	9	17822	ENSOARG00000011507
GO:0032116	SMC loading complex	cellular_component	0.066846	1	1	237	2	17822	ENSOARG00000010580
GO:0032474	otolith morphogenesis	biological_process	0.066878	1	1	237	2	17822	ENSOARG00000010549
GO:0044453	nuclear membrane part	cellular_component	0.067016	1	1	237	8	17822	ENSOARG00000003051
GO:0048731	system development	biological_process	0.067042	1	62	237	2846	17822	ENSOARG00000014930,ENSOARG00000015286,ENSOARG00000010549,ENSOARG00000003051,ENSOARG00000010027,ENSOARG00000005018,ENSOARG00000004448,ENSOARG00000012241,ENSOARG00000010953,ENSOARG00000003608,ENSOARG00000010989,ENSOARG00000009306,ENSOARG00000016922,ENSOARG00000009580,ENSOARG00000014239,ENSOARG00000009224,ENSOARG00000013971,ENSOARG00000010703,ENSOARG00000008295,ENSOARG00000010246,ENSOARG00000013080,…
GO:0002521	leukocyte differentiation	biological_process	0.067143	1	9	237	327	17822	ENSOARG00000015056,ENSOARG00000016922,ENSOARG00000008988,ENSOARG00000014475,ENSOARG00000013971,ENSOARG00000008295,ENSOARG00000010394,ENSOARG00000017420,ENSOARG00000010246
GO:0097049	motor neuron apoptotic process	biological_process	0.067164	1	1	237	6	17822	ENSOARG00000015404
GO:0032011	ARF protein signal transduction	biological_process	0.067398	1	2	237	18	17822	ENSOARG00000004073,ENSOARG00000001185
GO:0032012	regulation of ARF protein signal transduction	biological_process	0.067398	1	2	237	18	17822	ENSOARG00000001185,ENSOARG00000004073
GO:0000086	G2/M transition of mitotic cell cycle	biological_process	0.067553	1	3	237	48	17822	ENSOARG00000016116,ENSOARG00000002461,ENSOARG00000015056
GO:0050265	RNA uridylyltransferase activity	molecular_function	0.067582	1	1	237	3	17822	ENSOARG00000005494
GO:0048872	homeostasis of number of cells	biological_process	0.067632	1	6	237	187	17822	ENSOARG00000010969,ENSOARG00000014930,ENSOARG00000018082,ENSOARG00000014844,ENSOARG00000014475,ENSOARG00000006076
GO:0010866	regulation of triglyceride biosynthetic process	biological_process	0.067665	1	1	237	11	17822	ENSOARG00000018396
GO:0050994	regulation of lipid catabolic process	biological_process	0.067773	1	2	237	30	17822	ENSOARG00000018396,ENSOARG00000016864
GO:0016807	cysteine-type carboxypeptidase activity	molecular_function	0.068034	1	1	237	3	17822	ENSOARG00000008810
GO:0070004	cysteine-type exopeptidase activity	molecular_function	0.068034	1	1	237	3	17822	ENSOARG00000008810
GO:0050890	cognition	biological_process	0.068157	1	7	237	164	17822	ENSOARG00000004654,ENSOARG00000008389,ENSOARG00000010989,ENSOARG00000015056,ENSOARG00000009528,ENSOARG00000010580,ENSOARG00000015785
GO:0045090	retroviral genome replication	biological_process	0.068341	1	1	237	5	17822	ENSOARG00000004269
GO:0045091	regulation of retroviral genome replication	biological_process	0.068341	1	1	237	5	17822	ENSOARG00000004269
GO:0048583	regulation of response to stimulus	biological_process	0.06842	1	50	237	2485	17822	ENSOARG00000020653,ENSOARG00000006076,ENSOARG00000007851,ENSOARG00000008389,ENSOARG00000019347,ENSOARG00000005494,ENSOARG00000001949,ENSOARG00000010953,ENSOARG00000008132,ENSOARG00000003051,ENSOARG00000015286,ENSOARG00000004448,ENSOARG00000005018,ENSOARG00000014239,ENSOARG00000013971,ENSOARG00000011316,ENSOARG00000011894,ENSOARG00000004819,ENSOARG00000016922,ENSOARG00000001185,ENSOARG00000011992,…
GO:0034655	nucleobase-containing compound catabolic process	biological_process	0.068425	1	15	237	450	17822	ENSOARG00000005343,ENSOARG00000002476,ENSOARG00000013220,ENSOARG00000013080,ENSOARG00000007686,ENSOARG00000007284,ENSOARG00000004654,ENSOARG00000007701,ENSOARG00000020740,ENSOARG00000001185,ENSOARG00000016017,ENSOARG00000016340,ENSOARG00000001949,ENSOARG00000005494,ENSOARG00000011894
GO:0051304	chromosome separation	biological_process	0.068436	1	2	237	13	17822	ENSOARG00000020740,ENSOARG00000009429
GO:0097342	ripoptosome	cellular_component	0.068833	1	1	237	5	17822	ENSOARG00000016922
GO:0030517	negative regulation of axon extension	biological_process	0.069324	1	2	237	20	17822	ENSOARG00000008308,ENSOARG00000015286
GO:2000812	regulation of barbed-end actin filament capping	biological_process	0.069798	1	1	237	3	17822	ENSOARG00000003926
GO:0006900	membrane budding	biological_process	0.069879	1	3	237	44	17822	ENSOARG00000005004,ENSOARG00000015547,ENSOARG00000004654
GO:0048678	response to axon injury	biological_process	0.070014	1	2	237	26	17822	ENSOARG00000003189,ENSOARG00000003603
GO:0070381	endosome to plasma membrane transport vesicle	cellular_component	0.070017	1	1	237	2	17822	ENSOARG00000004654
GO:0070679	inositol 1,4,5 trisphosphate binding	molecular_function	0.070108	1	2	237	10	17822	ENSOARG00000008132,ENSOARG00000015723
GO:0034384	high-density lipoprotein particle clearance	biological_process	0.070396	1	1	237	7	17822	ENSOARG00000018396
GO:0032507	maintenance of protein location in cell	biological_process	0.070503	1	4	237	80	17822	ENSOARG00000004233,ENSOARG00000014844,ENSOARG00000011906,ENSOARG00000003589
GO:0032184	SUMO polymer binding	molecular_function	0.070564	1	1	237	2	17822	ENSOARG00000010989
GO:0048318	axial mesoderm development	biological_process	0.070679	1	1	237	6	17822	ENSOARG00000012888
GO:0034685	alphav-beta6 integrin complex	cellular_component	0.070859	1	1	237	2	17822	ENSOARG00000006967
GO:0050768	negative regulation of neurogenesis	biological_process	0.070864	1	4	237	75	17822	ENSOARG00000003589,ENSOARG00000003189,ENSOARG00000008308,ENSOARG00000015286
GO:0044770	cell cycle phase transition	biological_process	0.070865	1	8	237	265	17822	ENSOARG00000011894,ENSOARG00000016116,ENSOARG00000004233,ENSOARG00000015056,ENSOARG00000014836,ENSOARG00000014063,ENSOARG00000015181,ENSOARG00000002461
GO:0001302	replicative cell aging	biological_process	0.071352	1	1	237	5	17822	ENSOARG00000002461
GO:0016125	sterol metabolic process	biological_process	0.071352	1	3	237	64	17822	ENSOARG00000018396,ENSOARG00000015056,ENSOARG00000010394
GO:0019900	kinase binding	molecular_function	0.071553	1	12	237	414	17822	ENSOARG00000015469,ENSOARG00000000106,ENSOARG00000016116,ENSOARG00000011316,ENSOARG00000009182,ENSOARG00000004707,ENSOARG00000014084,ENSOARG00000004269,ENSOARG00000001874,ENSOARG00000002461,ENSOARG00000014063,ENSOARG00000020851
GO:0034686	alphav-beta8 integrin complex	cellular_component	0.071593	1	1	237	2	17822	ENSOARG00000010027
GO:0060594	mammary gland specification	biological_process	0.071616	1	1	237	2	17822	ENSOARG00000017420
GO:0016559	peroxisome fission	biological_process	0.071647	1	1	237	9	17822	ENSOARG00000015547
GO:0032102	negative regulation of response to external stimulus	biological_process	0.072763	1	5	237	136	17822	ENSOARG00000003189,ENSOARG00000013114,ENSOARG00000008308,ENSOARG00000015286,ENSOARG00000004448
GO:0033183	negative regulation of histone ubiquitination	biological_process	0.072899	1	1	237	3	17822	ENSOARG00000020614
GO:1901314	regulation of histone H2A K63-linked ubiquitination	biological_process	0.072899	1	1	237	3	17822	ENSOARG00000020614
GO:1901315	negative regulation of histone H2A K63-linked ubiquitination	biological_process	0.072899	1	1	237	3	17822	ENSOARG00000020614
GO:0060363	cranial suture morphogenesis	biological_process	0.072938	1	1	237	5	17822	ENSOARG00000017420
GO:0043492	ATPase activity, coupled to movement of substances	molecular_function	0.07305	1	6	237	131	17822	ENSOARG00000014704,ENSOARG00000015680,ENSOARG00000010246,ENSOARG00000001914,ENSOARG00000010703,ENSOARG00000013972
GO:0032222	regulation of synaptic transmission, cholinergic	biological_process	0.073195	1	1	237	1	17822	ENSOARG00000013616
GO:0032224	positive regulation of synaptic transmission, cholinergic	biological_process	0.073195	1	1	237	1	17822	ENSOARG00000013616
GO:0004435	phosphatidylinositol phospholipase C activity	molecular_function	0.073196	1	2	237	17	17822	ENSOARG00000015723,ENSOARG00000008988
GO:0004629	phospholipase C activity	molecular_function	0.073196	1	2	237	17	17822	ENSOARG00000008988,ENSOARG00000015723
GO:0043023	ribosomal large subunit binding	molecular_function	0.073271	1	1	237	6	17822	ENSOARG00000020532
GO:0006638	neutral lipid metabolic process	biological_process	0.073345	1	3	237	66	17822	ENSOARG00000000750,ENSOARG00000010969,ENSOARG00000018396
GO:0042472	inner ear morphogenesis	biological_process	0.073418	1	4	237	76	17822	ENSOARG00000010549,ENSOARG00000013971,ENSOARG00000008389,ENSOARG00000010989
GO:0005096	GTPase activator activity	molecular_function	0.073639	1	8	237	144	17822	ENSOARG00000007701,ENSOARG00000013080,ENSOARG00000007284,ENSOARG00000007686,ENSOARG00000002476,ENSOARG00000013220,ENSOARG00000005343,ENSOARG00000001949
GO:0045334	clathrin-coated endocytic vesicle	cellular_component	0.073854	1	2	237	16	17822	ENSOARG00000004654,ENSOARG00000003189
GO:0031264	death-inducing signaling complex	cellular_component	0.073933	1	1	237	5	17822	ENSOARG00000016922
GO:0050710	negative regulation of cytokine secretion	biological_process	0.074494	1	2	237	34	17822	ENSOARG00000004233,ENSOARG00000011638
GO:0000910	cytokinesis	biological_process	0.074751	1	4	237	88	17822	ENSOARG00000000745,ENSOARG00000016116,ENSOARG00000014063,ENSOARG00000000627
GO:0017070	U6 snRNA binding	molecular_function	0.074768	1	1	237	5	17822	ENSOARG00000018082
GO:0021522	spinal cord motor neuron differentiation	biological_process	0.074783	1	2	237	24	17822	ENSOARG00000003665,ENSOARG00000017420
GO:0060592	mammary gland formation	biological_process	0.07528	1	1	237	4	17822	ENSOARG00000017420
GO:0042110	T cell activation	biological_process	0.075407	1	7	237	278	17822	ENSOARG00000017420,ENSOARG00000016017,ENSOARG00000010394,ENSOARG00000010969,ENSOARG00000013971,ENSOARG00000011638,ENSOARG00000014475
GO:0035335	peptidyl-tyrosine dephosphorylation	biological_process	0.07558	1	5	237	91	17822	ENSOARG00000004103,ENSOARG00000014124,ENSOARG00000003071,ENSOARG00000004955,ENSOARG00000014146
GO:0016939	kinesin II complex	cellular_component	0.075602	1	1	237	3	17822	ENSOARG00000014844
GO:0042130	negative regulation of T cell proliferation	biological_process	0.07563	1	2	237	37	17822	ENSOARG00000011638,ENSOARG00000016017
GO:0031123	RNA 3-end processing	biological_process	0.075703	1	3	237	60	17822	ENSOARG00000006512,ENSOARG00000015056,ENSOARG00000005494
GO:0070542	response to fatty acid	biological_process	0.075954	1	2	237	26	17822	ENSOARG00000007851,ENSOARG00000016047
GO:0060259	regulation of feeding behavior	biological_process	0.076322	1	1	237	5	17822	ENSOARG00000010394
GO:0097418	neurofibrillary tangle	cellular_component	0.076439	1	1	237	4	17822	ENSOARG00000004654
GO:0035363	histone locus body	cellular_component	0.076439	1	1	237	3	17822	ENSOARG00000014475
GO:0071704	organic substance metabolic process	biological_process	0.076537	1	128	237	8125	17822	ENSOARG00000009860,ENSOARG00000010432,ENSOARG00000003189,ENSOARG00000004654,ENSOARG00000004103,ENSOARG00000003926,ENSOARG00000004707,ENSOARG00000009781,ENSOARG00000008677,ENSOARG00000017126,ENSOARG00000015056,ENSOARG00000004955,ENSOARG00000001914,ENSOARG00000007686,ENSOARG00000004269,ENSOARG00000010584,ENSOARG00000015785,ENSOARG00000008988,ENSOARG00000006076,ENSOARG00000006876,ENSOARG00000002732,…
GO:0090043	regulation of tubulin deacetylation	biological_process	0.076672	1	1	237	5	17822	ENSOARG00000009224
GO:0034186	apolipoprotein A-I binding	molecular_function	0.076737	1	1	237	4	17822	ENSOARG00000018396
GO:0015662	ATPase activity, coupled to transmembrane movement of ions, phosphorylative mechanism	molecular_function	0.076816	1	2	237	33	17822	ENSOARG00000010703,ENSOARG00000015680
GO:0022840	leak channel activity	molecular_function	0.076901	1	1	237	4	17822	ENSOARG00000008173
GO:0022842	narrow pore channel activity	molecular_function	0.076901	1	1	237	4	17822	ENSOARG00000008173
GO:0009057	macromolecule catabolic process	biological_process	0.077114	1	16	237	683	17822	ENSOARG00000020614,ENSOARG00000000321,ENSOARG00000002461,ENSOARG00000011894,ENSOARG00000016340,ENSOARG00000011992,ENSOARG00000016922,ENSOARG00000017029,ENSOARG00000020740,ENSOARG00000020687,ENSOARG00000005170,ENSOARG00000005494,ENSOARG00000016864,ENSOARG00000017994,ENSOARG00000004233,ENSOARG00000016116
GO:0008038	neuron recognition	biological_process	0.077214	1	2	237	18	17822	ENSOARG00000015056,ENSOARG00000015286
GO:0071103	DNA conformation change	biological_process	0.077464	1	5	237	167	17822	ENSOARG00000018082,ENSOARG00000009781,ENSOARG00000008677,ENSOARG00000018617,ENSOARG00000004269
GO:0016410	N-acyltransferase activity	molecular_function	0.077657	1	3	237	63	17822	ENSOARG00000015104,ENSOARG00000008677,ENSOARG00000011438
GO:0042995	cell projection	cellular_component	0.077856	1	29	237	997	17822	ENSOARG00000017295,ENSOARG00000011638,ENSOARG00000006163,ENSOARG00000004073,ENSOARG00000012888,ENSOARG00000008971,ENSOARG00000003592,ENSOARG00000015056,ENSOARG00000014844,ENSOARG00000003665,ENSOARG00000003189,ENSOARG00000009860,ENSOARG00000015684,ENSOARG00000007851,ENSOARG00000020851,ENSOARG00000003926,ENSOARG00000004103,ENSOARG00000002110,ENSOARG00000013362,ENSOARG00000001874,ENSOARG00000013220,…
GO:0000287	magnesium ion binding	molecular_function	0.077989	1	6	237	168	17822	ENSOARG00000020740,ENSOARG00000016414,ENSOARG00000002893,ENSOARG00000010246,ENSOARG00000012014,ENSOARG00000015469
GO:0015616	DNA translocase activity	molecular_function	0.078047	1	1	237	3	17822	ENSOARG00000018617
GO:0090232	positive regulation of spindle checkpoint	biological_process	0.078325	1	1	237	7	17822	ENSOARG00000015181
GO:0090267	positive regulation of mitotic cell cycle spindle assembly checkpoint	biological_process	0.078325	1	1	237	7	17822	ENSOARG00000015181
GO:0060696	regulation of phospholipid catabolic process	biological_process	0.078764	1	1	237	4	17822	ENSOARG00000018396
GO:2001256	regulation of store-operated calcium entry	biological_process	0.078772	1	1	237	8	17822	ENSOARG00000017295
GO:0004725	protein tyrosine phosphatase activity	molecular_function	0.078781	1	5	237	95	17822	ENSOARG00000014124,ENSOARG00000004103,ENSOARG00000014146,ENSOARG00000004955,ENSOARG00000003071
GO:0005246	calcium channel regulator activity	molecular_function	0.078846	1	2	237	22	17822	ENSOARG00000008934,ENSOARG00000008132
GO:0006461	protein complex assembly	biological_process	0.078884	1	19	237	828	17822	ENSOARG00000004654,ENSOARG00000012269,ENSOARG00000006547,ENSOARG00000015684,ENSOARG00000005004,ENSOARG00000003926,ENSOARG00000009073,ENSOARG00000015547,ENSOARG00000013181,ENSOARG00000016116,ENSOARG00000005960,ENSOARG00000019412,ENSOARG00000002461,ENSOARG00000002871,ENSOARG00000000321,ENSOARG00000020532,ENSOARG00000001185,ENSOARG00000015785,ENSOARG00000010810
GO:0070271	protein complex biogenesis	biological_process	0.078884	1	19	237	828	17822	ENSOARG00000005004,ENSOARG00000003926,ENSOARG00000012269,ENSOARG00000006547,ENSOARG00000015684,ENSOARG00000004654,ENSOARG00000016116,ENSOARG00000015547,ENSOARG00000013181,ENSOARG00000009073,ENSOARG00000002871,ENSOARG00000002461,ENSOARG00000000321,ENSOARG00000019412,ENSOARG00000005960,ENSOARG00000015785,ENSOARG00000010810,ENSOARG00000001185,ENSOARG00000020532
GO:0006338	chromatin remodeling	biological_process	0.078955	1	4	237	84	17822	ENSOARG00000009781,ENSOARG00000006876,ENSOARG00000018617,ENSOARG00000004275
GO:0031297	replication fork processing	biological_process	0.078994	1	2	237	20	17822	ENSOARG00000018617,ENSOARG00000009429
GO:0000245	spliceosomal complex assembly	biological_process	0.079052	1	2	237	29	17822	ENSOARG00000011507,ENSOARG00000002893
GO:0070695	FHF complex	cellular_component	0.079135	1	1	237	5	17822	ENSOARG00000003589
GO:0043987	histone H3-S10 phosphorylation	biological_process	0.079305	1	1	237	3	17822	ENSOARG00000000106
GO:0021795	cerebral cortex cell migration	biological_process	0.079488	1	3	237	38	17822	ENSOARG00000017420,ENSOARG00000005343,ENSOARG00000015286
GO:0050711	negative regulation of interleukin-1 secretion	biological_process	0.07953	1	1	237	8	17822	ENSOARG00000004233
GO:0002674	negative regulation of acute inflammatory response	biological_process	0.079705	1	1	237	3	17822	ENSOARG00000004448
GO:0044773	mitotic DNA damage checkpoint	biological_process	0.079829	1	2	237	28	17822	ENSOARG00000011894,ENSOARG00000004233
GO:0072523	purine-containing compound catabolic process	biological_process	0.07991	1	12	237	307	17822	ENSOARG00000001949,ENSOARG00000016017,ENSOARG00000001185,ENSOARG00000013220,ENSOARG00000002476,ENSOARG00000005343,ENSOARG00000007701,ENSOARG00000013080,ENSOARG00000010953,ENSOARG00000007686,ENSOARG00000007284,ENSOARG00000004654
GO:0040018	positive regulation of multicellular organism growth	biological_process	0.080054	1	2	237	28	17822	ENSOARG00000010580,ENSOARG00000010969
GO:0021801	cerebral cortex radial glia guided migration	biological_process	0.080065	1	2	237	20	17822	ENSOARG00000005343,ENSOARG00000017420
GO:0034673	inhibin-betaglycan-ActRII complex	cellular_component	0.08041	1	1	237	3	17822	ENSOARG00000016047
GO:0021602	cranial nerve morphogenesis	biological_process	0.080532	1	2	237	23	17822	ENSOARG00000015286,ENSOARG00000017420
GO:0071949	FAD binding	molecular_function	0.080587	1	2	237	26	17822	ENSOARG00000013607,ENSOARG00000010953
GO:0001965	G-protein alpha-subunit binding	molecular_function	0.080719	1	1	237	9	17822	ENSOARG00000002476
GO:0031088	platelet dense granule membrane	cellular_component	0.08109	1	1	237	2	17822	ENSOARG00000008132
GO:0043654	recognition of apoptotic cell	biological_process	0.081102	1	1	237	5	17822	ENSOARG00000018396
GO:0016407	acetyltransferase activity	molecular_function	0.081184	1	3	237	61	17822	ENSOARG00000008677,ENSOARG00000015104,ENSOARG00000011438
GO:0006977	DNA damage response, signal transduction by p53 class mediator resulting in cell cycle arrest	biological_process	0.081209	1	1	237	6	17822	ENSOARG00000004233
GO:0016820	hydrolase activity, acting on acid anhydrides, catalyzing transmembrane movement of substances	molecular_function	0.081282	1	5	237	115	17822	ENSOARG00000015680,ENSOARG00000014704,ENSOARG00000001914,ENSOARG00000010703,ENSOARG00000013972
GO:0042626	ATPase activity, coupled to transmembrane movement of substances	molecular_function	0.081282	1	5	237	115	17822	ENSOARG00000010703,ENSOARG00000001914,ENSOARG00000013972,ENSOARG00000015680,ENSOARG00000014704
GO:0004366	glycerol-3-phosphate O-acyltransferase activity	molecular_function	0.081643	1	1	237	4	17822	ENSOARG00000010969
GO:0004677	DNA-dependent protein kinase activity	molecular_function	0.081688	1	1	237	2	17822	ENSOARG00000011894
GO:0006924	activation-induced cell death of T cells	biological_process	0.081818	1	1	237	5	17822	ENSOARG00000010969
GO:2000113	negative regulation of cellular macromolecule biosynthetic process	biological_process	0.082167	1	18	237	840	17822	ENSOARG00000014930,ENSOARG00000018617,ENSOARG00000008936,ENSOARG00000010580,ENSOARG00000005018,ENSOARG00000017420,ENSOARG00000005141,ENSOARG00000014239,ENSOARG00000013971,ENSOARG00000004275,ENSOARG00000010810,ENSOARG00000010432,ENSOARG00000020470,ENSOARG00000009084,ENSOARG00000014475,ENSOARG00000008677,ENSOARG00000004233,ENSOARG00000009781
GO:0048566	embryonic digestive tract development	biological_process	0.082185	1	2	237	24	17822	ENSOARG00000010580,ENSOARG00000017420
GO:2000112	regulation of cellular macromolecule biosynthetic process	biological_process	0.082195	1	44	237	2517	17822	ENSOARG00000014475,ENSOARG00000003592,ENSOARG00000017126,ENSOARG00000015056,ENSOARG00000008677,ENSOARG00000009781,ENSOARG00000004233,ENSOARG00000010432,ENSOARG00000004654,ENSOARG00000007701,ENSOARG00000019554,ENSOARG00000010578,ENSOARG00000016414,ENSOARG00000009860,ENSOARG00000013114,ENSOARG00000009084,ENSOARG00000016047,ENSOARG00000005141,ENSOARG00000004275,ENSOARG00000015785,ENSOARG00000010810,…
GO:0005856	cytoskeleton	cellular_component	0.08238	1	34	237	1392	17822	ENSOARG00000003071,ENSOARG00000016116,ENSOARG00000003665,ENSOARG00000014844,ENSOARG00000013876,ENSOARG00000015056,ENSOARG00000006547,ENSOARG00000020851,ENSOARG00000013362,ENSOARG00000004103,ENSOARG00000003926,ENSOARG00000002110,ENSOARG00000015593,ENSOARG00000016161,ENSOARG00000015519,ENSOARG00000016227,ENSOARG00000014063,ENSOARG00000000461,ENSOARG00000007686,ENSOARG00000003589,ENSOARG00000015181,…
GO:0005768	endosome	cellular_component	0.082453	1	12	237	404	17822	ENSOARG00000018913,ENSOARG00000004654,ENSOARG00000003189,ENSOARG00000018768,ENSOARG00000009437,ENSOARG00000013972,ENSOARG00000003926,ENSOARG00000013220,ENSOARG00000011316,ENSOARG00000004707,ENSOARG00000003592,ENSOARG00000015056
GO:0090166	Golgi disassembly	biological_process	0.082948	1	1	237	4	17822	ENSOARG00000000106
GO:0097006	regulation of plasma lipoprotein particle levels	biological_process	0.083086	1	2	237	42	17822	ENSOARG00000013972,ENSOARG00000018396
GO:0010586	miRNA metabolic process	biological_process	0.083187	1	2	237	18	17822	ENSOARG00000005494,ENSOARG00000020740
GO:0010661	positive regulation of muscle cell apoptotic process	biological_process	0.083282	1	1	237	9	17822	ENSOARG00000015404
GO:0046503	glycerolipid catabolic process	biological_process	0.083324	1	2	237	29	17822	ENSOARG00000018396,ENSOARG00000003189
GO:0018209	peptidyl-serine modification	biological_process	0.083552	1	7	237	187	17822	ENSOARG00000002461,ENSOARG00000000106,ENSOARG00000015056,ENSOARG00000015723,ENSOARG00000007851,ENSOARG00000011894,ENSOARG00000009306
GO:0048525	negative regulation of viral process	biological_process	0.083722	1	2	237	47	17822	ENSOARG00000002893,ENSOARG00000004233
GO:0010604	positive regulation of macromolecule metabolic process	biological_process	0.083808	1	38	237	1869	17822	ENSOARG00000017702,ENSOARG00000007851,ENSOARG00000008389,ENSOARG00000012269,ENSOARG00000014930,ENSOARG00000005018,ENSOARG00000010027,ENSOARG00000004448,ENSOARG00000002461,ENSOARG00000009306,ENSOARG00000015469,ENSOARG00000016922,ENSOARG00000001185,ENSOARG00000013971,ENSOARG00000014239,ENSOARG00000014227,ENSOARG00000011894,ENSOARG00000005170,ENSOARG00000004654,ENSOARG00000003189,ENSOARG00000016414,…
GO:0010720	positive regulation of cell development	biological_process	0.083893	1	6	237	175	17822	ENSOARG00000012888,ENSOARG00000003592,ENSOARG00000016017,ENSOARG00000005170,ENSOARG00000003926,ENSOARG00000017420
GO:0021798	forebrain dorsal/ventral pattern formation	biological_process	0.083968	1	1	237	7	17822	ENSOARG00000017420
GO:0051388	positive regulation of neurotrophin TRK receptor signaling pathway	biological_process	0.083972	1	1	237	4	17822	ENSOARG00000015785
GO:0006259	DNA metabolic process	biological_process	0.084128	1	16	237	749	17822	ENSOARG00000002461,ENSOARG00000020614,ENSOARG00000018617,ENSOARG00000004269,ENSOARG00000014063,ENSOARG00000011894,ENSOARG00000010584,ENSOARG00000005141,ENSOARG00000009429,ENSOARG00000006876,ENSOARG00000010578,ENSOARG00000004233,ENSOARG00000018082,ENSOARG00000009781,ENSOARG00000008677,ENSOARG00000003071
GO:0001786	phosphatidylserine binding	molecular_function	0.08419	1	2	237	25	17822	ENSOARG00000007686,ENSOARG00000005004
GO:0016236	macroautophagy	biological_process	0.084204	1	4	237	94	17822	ENSOARG00000011992,ENSOARG00000011316,ENSOARG00000007851,ENSOARG00000003608
GO:0015399	primary active transmembrane transporter activity	molecular_function	0.084237	1	5	237	122	17822	ENSOARG00000010703,ENSOARG00000001914,ENSOARG00000013972,ENSOARG00000015680,ENSOARG00000014704
GO:0015405	P-P-bond-hydrolysis-driven transmembrane transporter activity	molecular_function	0.084237	1	5	237	122	17822	ENSOARG00000014704,ENSOARG00000015680,ENSOARG00000013972,ENSOARG00000001914,ENSOARG00000010703
GO:0017062	respiratory chain complex III assembly	biological_process	0.084306	1	1	237	6	17822	ENSOARG00000012269
GO:0034551	mitochondrial respiratory chain complex III assembly	biological_process	0.084306	1	1	237	6	17822	ENSOARG00000012269
GO:0097033	mitochondrial respiratory chain complex III biogenesis	biological_process	0.084306	1	1	237	6	17822	ENSOARG00000012269
GO:0071363	cellular response to growth factor stimulus	biological_process	0.084323	1	10	237	333	17822	ENSOARG00000008389,ENSOARG00000010953,ENSOARG00000016047,ENSOARG00000005018,ENSOARG00000003051,ENSOARG00000014930,ENSOARG00000012888,ENSOARG00000013971,ENSOARG00000015785,ENSOARG00000004233
GO:0016023	cytoplasmic membrane-bounded vesicle	cellular_component	0.084417	1	12	237	444	17822	ENSOARG00000004654,ENSOARG00000003189,ENSOARG00000003608,ENSOARG00000008132,ENSOARG00000020851,ENSOARG00000005551,ENSOARG00000005004,ENSOARG00000005343,ENSOARG00000014222,ENSOARG00000003592,ENSOARG00000015056,ENSOARG00000017994
GO:1901565	organonitrogen compound catabolic process	biological_process	0.084506	1	14	237	442	17822	ENSOARG00000005343,ENSOARG00000013220,ENSOARG00000002476,ENSOARG00000000321,ENSOARG00000013080,ENSOARG00000007284,ENSOARG00000010953,ENSOARG00000007686,ENSOARG00000004654,ENSOARG00000007701,ENSOARG00000018396,ENSOARG00000016017,ENSOARG00000001185,ENSOARG00000001949
GO:0005726	perichromatin fibrils	cellular_component	0.084532	1	1	237	4	17822	ENSOARG00000020532
GO:0042796	snRNA transcription from RNA polymerase III promoter	biological_process	0.084538	1	1	237	4	17822	ENSOARG00000014475
GO:0032104	regulation of response to extracellular stimulus	biological_process	0.084762	1	3	237	65	17822	ENSOARG00000011316,ENSOARG00000007851,ENSOARG00000011992
GO:0032107	regulation of response to nutrient levels	biological_process	0.084762	1	3	237	65	17822	ENSOARG00000011992,ENSOARG00000011316,ENSOARG00000007851
GO:0010714	positive regulation of collagen metabolic process	biological_process	0.084824	1	1	237	12	17822	ENSOARG00000014227
GO:0032967	positive regulation of collagen biosynthetic process	biological_process	0.084824	1	1	237	12	17822	ENSOARG00000014227
GO:0097197	tetraspanin-enriched microdomain	cellular_component	0.085	1	1	237	6	17822	ENSOARG00000020851
GO:0070535	histone H2A K63-linked ubiquitination	biological_process	0.085082	1	1	237	4	17822	ENSOARG00000020614
GO:1900747	negative regulation of vascular endothelial growth factor signaling pathway	biological_process	0.085147	1	1	237	6	17822	ENSOARG00000010953
GO:0002072	optic cup morphogenesis involved in camera-type eye development	biological_process	0.085158	1	1	237	4	17822	ENSOARG00000004275
GO:0072678	T cell migration	biological_process	0.085205	1	2	237	36	17822	ENSOARG00000020851,ENSOARG00000015056
GO:0060976	coronary vasculature development	biological_process	0.085336	1	3	237	35	17822	ENSOARG00000003665,ENSOARG00000003592,ENSOARG00000019554
GO:0046850	regulation of bone remodeling	biological_process	0.085474	1	2	237	28	17822	ENSOARG00000010394,ENSOARG00000014227
GO:0071214	cellular response to abiotic stimulus	biological_process	0.085535	1	5	237	166	17822	ENSOARG00000011894,ENSOARG00000002461,ENSOARG00000015404,ENSOARG00000010580,ENSOARG00000016922
GO:0006518	peptide metabolic process	biological_process	0.085558	1	3	237	64	17822	ENSOARG00000004654,ENSOARG00000000321,ENSOARG00000015056
GO:0051145	smooth muscle cell differentiation	biological_process	0.085743	1	2	237	34	17822	ENSOARG00000013971,ENSOARG00000008389
GO:0032844	regulation of homeostatic process	biological_process	0.086031	1	9	237	289	17822	ENSOARG00000004233,ENSOARG00000008988,ENSOARG00000016116,ENSOARG00000011638,ENSOARG00000011894,ENSOARG00000018617,ENSOARG00000010969,ENSOARG00000008132,ENSOARG00000010578
GO:1900016	negative regulation of cytokine production involved in inflammatory response	biological_process	0.086104	1	1	237	9	17822	ENSOARG00000010432
GO:0010961	cellular magnesium ion homeostasis	biological_process	0.086194	1	1	237	4	17822	ENSOARG00000018927
GO:0009154	purine ribonucleotide catabolic process	biological_process	0.086322	1	11	237	261	17822	ENSOARG00000001949,ENSOARG00000001185,ENSOARG00000016017,ENSOARG00000013220,ENSOARG00000002476,ENSOARG00000005343,ENSOARG00000007701,ENSOARG00000007686,ENSOARG00000013080,ENSOARG00000007284,ENSOARG00000004654
GO:0003824	catalytic activity	molecular_function	0.086465	1	89	237	5051	17822	ENSOARG00000018768,ENSOARG00000007851,ENSOARG00000013972,ENSOARG00000020740,ENSOARG00000006076,ENSOARG00000020687,ENSOARG00000010969,ENSOARG00000002732,ENSOARG00000004840,ENSOARG00000018856,ENSOARG00000014836,ENSOARG00000017994,ENSOARG00000015104,ENSOARG00000012241,ENSOARG00000010953,ENSOARG00000015395,ENSOARG00000006863,ENSOARG00000008936,ENSOARG00000010864,ENSOARG00000017958,ENSOARG00000003189,…
GO:0005667	transcription factor complex	cellular_component	0.086644	1	6	237	189	17822	ENSOARG00000014239,ENSOARG00000013971,ENSOARG00000003071,ENSOARG00000017126,ENSOARG00000014930,ENSOARG00000005018
GO:0012501	programmed cell death	biological_process	0.086701	1	22	237	1080	17822	ENSOARG00000015469,ENSOARG00000016922,ENSOARG00000008988,ENSOARG00000011894,ENSOARG00000011906,ENSOARG00000017420,ENSOARG00000015404,ENSOARG00000002461,ENSOARG00000010953,ENSOARG00000000627,ENSOARG00000003608,ENSOARG00000008132,ENSOARG00000015056,ENSOARG00000016116,ENSOARG00000004233,ENSOARG00000011638,ENSOARG00000014475,ENSOARG00000010969,ENSOARG00000007284,ENSOARG00000010432,ENSOARG00000007851,…
GO:0032965	regulation of collagen biosynthetic process	biological_process	0.086737	1	1	237	14	17822	ENSOARG00000014227
GO:0090042	tubulin deacetylation	biological_process	0.086872	1	1	237	7	17822	ENSOARG00000009224
GO:0009261	ribonucleotide catabolic process	biological_process	0.08725	1	11	237	262	17822	ENSOARG00000001949,ENSOARG00000016017,ENSOARG00000001185,ENSOARG00000007701,ENSOARG00000013080,ENSOARG00000007686,ENSOARG00000004654,ENSOARG00000007284,ENSOARG00000002476,ENSOARG00000013220,ENSOARG00000005343
GO:0031982	vesicle	cellular_component	0.087641	1	16	237	636	17822	ENSOARG00000004654,ENSOARG00000003189,ENSOARG00000020851,ENSOARG00000012269,ENSOARG00000005551,ENSOARG00000005004,ENSOARG00000014222,ENSOARG00000003592,ENSOARG00000015056,ENSOARG00000017994,ENSOARG00000019494,ENSOARG00000003608,ENSOARG00000008132,ENSOARG00000005343,ENSOARG00000011894,ENSOARG00000010703
GO:0048261	negative regulation of receptor-mediated endocytosis	biological_process	0.087751	1	1	237	9	17822	ENSOARG00000004654
GO:0016032	viral process	biological_process	0.088254	1	5	237	222	17822	ENSOARG00000004269,ENSOARG00000011992,ENSOARG00000004233,ENSOARG00000006967,ENSOARG00000002893
GO:0007167	enzyme linked receptor protein signaling pathway	biological_process	0.088447	1	16	237	581	17822	ENSOARG00000015785,ENSOARG00000009085,ENSOARG00000013971,ENSOARG00000005018,ENSOARG00000014930,ENSOARG00000003051,ENSOARG00000004955,ENSOARG00000010953,ENSOARG00000004233,ENSOARG00000017994,ENSOARG00000015056,ENSOARG00000003592,ENSOARG00000016047,ENSOARG00000009860,ENSOARG00000008389,ENSOARG00000010432
GO:0090308	regulation of methylation-dependent chromatin silencing	biological_process	0.088575	1	1	237	6	17822	ENSOARG00000005141
GO:0044242	cellular lipid catabolic process	biological_process	0.088622	1	4	237	111	17822	ENSOARG00000018396,ENSOARG00000016864,ENSOARG00000008988,ENSOARG00000003189
GO:0045995	regulation of embryonic development	biological_process	0.088652	1	4	237	101	17822	ENSOARG00000020614,ENSOARG00000010580,ENSOARG00000009580,ENSOARG00000013616
GO:0007442	hindgut morphogenesis	biological_process	0.088759	1	1	237	4	17822	ENSOARG00000017420
GO:0051604	protein maturation	biological_process	0.088772	1	5	237	141	17822	ENSOARG00000017420,ENSOARG00000003665,ENSOARG00000016864,ENSOARG00000006863,ENSOARG00000020851
GO:0016725	oxidoreductase activity, acting on CH or CH2 groups	molecular_function	0.088883	1	1	237	5	17822	ENSOARG00000010953
GO:2001022	positive regulation of response to DNA damage stimulus	biological_process	0.088966	1	3	237	61	17822	ENSOARG00000009781,ENSOARG00000003071,ENSOARG00000011894
GO:0032027	myosin light chain binding	molecular_function	0.089034	1	1	237	5	17822	ENSOARG00000003971
GO:0051563	smooth endoplasmic reticulum calcium ion homeostasis	biological_process	0.089452	1	1	237	2	17822	ENSOARG00000015056
GO:0052548	regulation of endopeptidase activity	biological_process	0.089679	1	6	237	256	17822	ENSOARG00000010953,ENSOARG00000014501,ENSOARG00000015469,ENSOARG00000015056,ENSOARG00000016922,ENSOARG00000004233
GO:0042827	platelet dense granule	cellular_component	0.090141	1	1	237	3	17822	ENSOARG00000008132
GO:0044774	mitotic DNA integrity checkpoint	biological_process	0.090304	1	2	237	30	17822	ENSOARG00000011894,ENSOARG00000004233
GO:0048699	generation of neurons	biological_process	0.090459	1	24	237	859	17822	ENSOARG00000005018,ENSOARG00000010580,ENSOARG00000017420,ENSOARG00000005343,ENSOARG00000015286,ENSOARG00000004269,ENSOARG00000009306,ENSOARG00000007686,ENSOARG00000018927,ENSOARG00000003589,ENSOARG00000015785,ENSOARG00000013616,ENSOARG00000009224,ENSOARG00000013971,ENSOARG00000005170,ENSOARG00000003603,ENSOARG00000004654,ENSOARG00000003189,ENSOARG00000003665,ENSOARG00000014844,ENSOARG00000015056,…
GO:0007264	small GTPase mediated signal transduction	biological_process	0.090474	1	12	237	319	17822	ENSOARG00000013080,ENSOARG00000020653,ENSOARG00000010578,ENSOARG00000009306,ENSOARG00000007701,ENSOARG00000019347,ENSOARG00000004073,ENSOARG00000004819,ENSOARG00000001185,ENSOARG00000016116,ENSOARG00000001949,ENSOARG00000015785
GO:0051695	actin filament uncapping	biological_process	0.090591	1	1	237	2	17822	ENSOARG00000003926
GO:0022618	ribonucleoprotein complex assembly	biological_process	0.090915	1	4	237	131	17822	ENSOARG00000020532,ENSOARG00000002893,ENSOARG00000011507,ENSOARG00000018082
GO:0021904	dorsal/ventral neural tube patterning	biological_process	0.091076	1	2	237	23	17822	ENSOARG00000014844,ENSOARG00000017420
GO:0002520	immune system development	biological_process	0.091082	1	14	237	596	17822	ENSOARG00000010246,ENSOARG00000017420,ENSOARG00000010394,ENSOARG00000014930,ENSOARG00000013080,ENSOARG00000004654,ENSOARG00000008988,ENSOARG00000004233,ENSOARG00000018082,ENSOARG00000015056,ENSOARG00000016922,ENSOARG00000008295,ENSOARG00000014475,ENSOARG00000013971
GO:0016024	CDP-diacylglycerol biosynthetic process	biological_process	0.091395	1	1	237	3	17822	ENSOARG00000010969
GO:0046341	CDP-diacylglycerol metabolic process	biological_process	0.091395	1	1	237	3	17822	ENSOARG00000010969
GO:0070939	Dsl1p complex	cellular_component	0.091721	1	1	237	3	17822	ENSOARG00000016340
GO:0070230	positive regulation of lymphocyte apoptotic process	biological_process	0.0919	1	1	237	11	17822	ENSOARG00000014475
GO:0046164	alcohol catabolic process	biological_process	0.092353	1	2	237	36	17822	ENSOARG00000014146,ENSOARG00000018396
GO:0045664	regulation of neuron differentiation	biological_process	0.092629	1	11	237	331	17822	ENSOARG00000015056,ENSOARG00000008308,ENSOARG00000013971,ENSOARG00000005018,ENSOARG00000017420,ENSOARG00000015286,ENSOARG00000005170,ENSOARG00000003603,ENSOARG00000018927,ENSOARG00000007686,ENSOARG00000003189
GO:0007093	mitotic cell cycle checkpoint	biological_process	0.09291	1	3	237	75	17822	ENSOARG00000004233,ENSOARG00000015181,ENSOARG00000011894
GO:0035437	maintenance of protein localization in endoplasmic reticulum	biological_process	0.093029	1	1	237	7	17822	ENSOARG00000011906
GO:0070888	E-box binding	molecular_function	0.093146	1	2	237	34	17822	ENSOARG00000005018,ENSOARG00000013971
GO:0031175	neuron projection development	biological_process	0.093209	1	16	237	505	17822	ENSOARG00000015785,ENSOARG00000013616,ENSOARG00000009224,ENSOARG00000017420,ENSOARG00000004269,ENSOARG00000015286,ENSOARG00000005343,ENSOARG00000009306,ENSOARG00000018927,ENSOARG00000007686,ENSOARG00000008308,ENSOARG00000015056,ENSOARG00000005170,ENSOARG00000003603,ENSOARG00000003189,ENSOARG00000004654
GO:0046069	cGMP catabolic process	biological_process	0.093455	1	1	237	3	17822	ENSOARG00000016017
GO:1901224	positive regulation of NIK/NF-kappaB cascade	biological_process	0.09348	1	2	237	37	17822	ENSOARG00000010432,ENSOARG00000015056
GO:0048617	embryonic foregut morphogenesis	biological_process	0.093623	1	1	237	5	17822	ENSOARG00000012888
GO:0044764	multi-organism cellular process	biological_process	0.093866	1	5	237	225	17822	ENSOARG00000004269,ENSOARG00000011992,ENSOARG00000004233,ENSOARG00000006967,ENSOARG00000002893
GO:0008154	actin polymerization or depolymerization	biological_process	0.094158	1	5	237	134	17822	ENSOARG00000003926,ENSOARG00000013607,ENSOARG00000001185,ENSOARG00000015785,ENSOARG00000005960
GO:0009214	cyclic nucleotide catabolic process	biological_process	0.094394	1	1	237	4	17822	ENSOARG00000016017
GO:0000291	nuclear-transcribed mRNA catabolic process, exonucleolytic	biological_process	0.094425	1	1	237	7	17822	ENSOARG00000020740
GO:0006650	glycerophospholipid metabolic process	biological_process	0.094435	1	6	237	175	17822	ENSOARG00000003189,ENSOARG00000014146,ENSOARG00000011894,ENSOARG00000018396,ENSOARG00000010969,ENSOARG00000008988
GO:0003774	motor activity	molecular_function	0.094504	1	6	237	122	17822	ENSOARG00000008971,ENSOARG00000015181,ENSOARG00000020558,ENSOARG00000016116,ENSOARG00000014844,ENSOARG00000003665
GO:2000622	regulation of nuclear-transcribed mRNA catabolic process, nonsense-mediated decay	biological_process	0.094662	1	1	237	3	17822	ENSOARG00000016340
GO:2000623	negative regulation of nuclear-transcribed mRNA catabolic process, nonsense-mediated decay	biological_process	0.094662	1	1	237	3	17822	ENSOARG00000016340
GO:0051301	cell division	biological_process	0.094759	1	6	237	184	17822	ENSOARG00000020740,ENSOARG00000009306,ENSOARG00000014063,ENSOARG00000000627,ENSOARG00000000745,ENSOARG00000016116
GO:0032490	detection of molecule of bacterial origin	biological_process	0.095302	1	1	237	8	17822	ENSOARG00000018396
GO:0000244	assembly of spliceosomal tri-snRNP	biological_process	0.095339	1	1	237	7	17822	ENSOARG00000018082
GO:1900045	negative regulation of protein K63-linked ubiquitination	biological_process	0.095538	1	1	237	5	17822	ENSOARG00000020614
GO:0001740	Barr body	cellular_component	0.095706	1	1	237	6	17822	ENSOARG00000009781
GO:0021861	forebrain radial glial cell differentiation	biological_process	0.095822	1	1	237	3	17822	ENSOARG00000017420
GO:0045932	negative regulation of muscle contraction	biological_process	0.095892	1	1	237	10	17822	ENSOARG00000016017
GO:0010815	bradykinin catabolic process	biological_process	0.096187	1	1	237	4	17822	ENSOARG00000000321
GO:0005783	endoplasmic reticulum	cellular_component	0.096208	1	18	237	807	17822	ENSOARG00000006439,ENSOARG00000008132,ENSOARG00000002871,ENSOARG00000006863,ENSOARG00000011906,ENSOARG00000014227,ENSOARG00000008295,ENSOARG00000010864,ENSOARG00000016340,ENSOARG00000008389,ENSOARG00000020851,ENSOARG00000021096,ENSOARG00000018913,ENSOARG00000010246,ENSOARG00000003592,ENSOARG00000004233,ENSOARG00000015056,ENSOARG00000015547
GO:0050663	cytokine secretion	biological_process	0.096752	1	4	237	131	17822	ENSOARG00000006967,ENSOARG00000011638,ENSOARG00000004233,ENSOARG00000010969
GO:0051651	maintenance of location in cell	biological_process	0.096855	1	4	237	91	17822	ENSOARG00000003589,ENSOARG00000004233,ENSOARG00000014844,ENSOARG00000011906
GO:0043547	positive regulation of GTPase activity	biological_process	0.097034	1	9	237	199	17822	ENSOARG00000001949,ENSOARG00000005343,ENSOARG00000002476,ENSOARG00000013220,ENSOARG00000004654,ENSOARG00000013080,ENSOARG00000007686,ENSOARG00000007284,ENSOARG00000007701
GO:0005575	cellular_component	cellular_component	0.097055	1	211	237	14827	17822	ENSOARG00000015593,ENSOARG00000013616,ENSOARG00000010584,ENSOARG00000009085,ENSOARG00000015785,ENSOARG00000008988,ENSOARG00000007686,ENSOARG00000016227,ENSOARG00000004955,ENSOARG00000001914,ENSOARG00000004269,ENSOARG00000016772,ENSOARG00000000971,ENSOARG00000004707,ENSOARG00000010642,ENSOARG00000017126,ENSOARG00000015056,ENSOARG00000008677,ENSOARG00000013876,ENSOARG00000009781,ENSOARG00000015680,…
GO:0021543	pallium development	biological_process	0.09722	1	5	237	107	17822	ENSOARG00000005343,ENSOARG00000015286,ENSOARG00000016116,ENSOARG00000017420,ENSOARG00000014844
GO:0046697	decidualization	biological_process	0.097247	1	1	237	14	17822	ENSOARG00000004448
GO:0031507	heterochromatin assembly	biological_process	0.097252	1	1	237	7	17822	ENSOARG00000009781
GO:0090208	positive regulation of triglyceride metabolic process	biological_process	0.097286	1	1	237	12	17822	ENSOARG00000018396
GO:0006929	substrate-dependent cell migration	biological_process	0.097318	1	2	237	18	17822	ENSOARG00000012888,ENSOARG00000015286
GO:0032959	inositol trisphosphate biosynthetic process	biological_process	0.097346	1	1	237	6	17822	ENSOARG00000008988
GO:0006928	cellular component movement	biological_process	0.097374	1	31	237	1216	17822	ENSOARG00000012888,ENSOARG00000020558,ENSOARG00000008971,ENSOARG00000015056,ENSOARG00000008308,ENSOARG00000018396,ENSOARG00000004233,ENSOARG00000016116,ENSOARG00000014844,ENSOARG00000003665,ENSOARG00000021096,ENSOARG00000013080,ENSOARG00000003189,ENSOARG00000015684,ENSOARG00000020851,ENSOARG00000019554,ENSOARG00000006076,ENSOARG00000003603,ENSOARG00000003926,ENSOARG00000016047,ENSOARG00000009580,…
GO:0032846	positive regulation of homeostatic process	biological_process	0.09775	1	3	237	79	17822	ENSOARG00000010578,ENSOARG00000018617,ENSOARG00000004233
GO:0060282	positive regulation of oocyte development	biological_process	0.097802	1	1	237	2	17822	ENSOARG00000016017
GO:0036396	MIS complex	cellular_component	0.097814	1	1	237	8	17822	ENSOARG00000007416
GO:0002329	pre-B cell differentiation	biological_process	0.098003	1	1	237	5	17822	ENSOARG00000010246
GO:0031065	positive regulation of histone deacetylation	biological_process	0.098204	1	1	237	9	17822	ENSOARG00000010580
GO:0071797	LUBAC complex	cellular_component	0.098461	1	1	237	5	17822	ENSOARG00000013114
GO:1900122	positive regulation of receptor binding	biological_process	0.098487	1	1	237	6	17822	ENSOARG00000015723
GO:0021915	neural tube development	biological_process	0.098636	1	5	237	137	17822	ENSOARG00000003592,ENSOARG00000004275,ENSOARG00000003608,ENSOARG00000017420,ENSOARG00000014844
GO:0019538	protein metabolic process	biological_process	0.09868	1	69	237	4021	17822	ENSOARG00000020687,ENSOARG00000007851,ENSOARG00000012269,ENSOARG00000006076,ENSOARG00000017994,ENSOARG00000015104,ENSOARG00000014836,ENSOARG00000007302,ENSOARG00000004840,ENSOARG00000006863,ENSOARG00000008936,ENSOARG00000009306,ENSOARG00000010953,ENSOARG00000012241,ENSOARG00000001185,ENSOARG00000016047,ENSOARG00000004103,ENSOARG00000005170,ENSOARG00000009860,ENSOARG00000017958,ENSOARG00000004654,…
GO:0035461	vitamin transmembrane transport	biological_process	0.098688	1	1	237	4	17822	ENSOARG00000018396
GO:0046651	lymphocyte proliferation	biological_process	0.09874	1	5	237	169	17822	ENSOARG00000010969,ENSOARG00000016017,ENSOARG00000011894,ENSOARG00000011638,ENSOARG00000014239
GO:0045651	positive regulation of macrophage differentiation	biological_process	0.098761	1	1	237	9	17822	ENSOARG00000016922
GO:0016605	PML body	cellular_component	0.098813	1	3	237	54	17822	ENSOARG00000002461,ENSOARG00000004233,ENSOARG00000018617
GO:0032943	mononuclear cell proliferation	biological_process	0.09894	1	5	237	170	17822	ENSOARG00000011894,ENSOARG00000014239,ENSOARG00000011638,ENSOARG00000016017,ENSOARG00000010969
GO:0003916	DNA topoisomerase activity	molecular_function	0.098952	1	1	237	7	17822	ENSOARG00000004269
GO:0097494	regulation of vesicle size	biological_process	0.098983	1	1	237	3	17822	ENSOARG00000004654
GO:0038191	neuropilin binding	molecular_function	0.099116	1	1	237	4	17822	ENSOARG00000015286
GO:0051425	PTB domain binding	molecular_function	0.099182	1	1	237	3	17822	ENSOARG00000015056
GO:0043281	regulation of cysteine-type endopeptidase activity involved in apoptotic process	biological_process	0.099249	1	4	237	128	17822	ENSOARG00000010953,ENSOARG00000014501,ENSOARG00000015469,ENSOARG00000004233
GO:0042826	histone deacetylase binding	molecular_function	0.099479	1	3	237	77	17822	ENSOARG00000017420,ENSOARG00000010580,ENSOARG00000004269
GO:0033210	leptin-mediated signaling pathway	biological_process	0.09957	1	1	237	8	17822	ENSOARG00000010394
GO:1902106	negative regulation of leukocyte differentiation	biological_process	0.099774	1	2	237	45	17822	ENSOARG00000017420,ENSOARG00000014475
GO:0048308	organelle inheritance	biological_process	0.099833	1	1	237	6	17822	ENSOARG00000000106
GO:0048313	Golgi inheritance	biological_process	0.099833	1	1	237	6	17822	ENSOARG00000000106
GO:0032525	somite rostral/caudal axis specification	biological_process	0.099845	1	1	237	6	17822	ENSOARG00000012888
GO:0048207	vesicle targeting, rough ER to cis-Golgi	biological_process	0.099986	1	1	237	7	17822	ENSOARG00000015547
GO:0048208	COPII vesicle coating	biological_process	0.099986	1	1	237	7	17822	ENSOARG00000015547
GO:0045185	maintenance of protein location	biological_process	0.10026	1	4	237	88	17822	ENSOARG00000011906,ENSOARG00000014844,ENSOARG00000004233,ENSOARG00000003589
GO:0031936	negative regulation of chromatin silencing	biological_process	0.10041	1	1	237	5	17822	ENSOARG00000005141
GO:2000601	positive regulation of Arp2/3 complex-mediated actin nucleation	biological_process	0.10065	1	1	237	5	17822	ENSOARG00000015785
GO:0005885	Arp2/3 protein complex	cellular_component	0.10095	1	1	237	16	17822	ENSOARG00000005960
GO:0019855	calcium channel inhibitor activity	molecular_function	0.10115	1	1	237	7	17822	ENSOARG00000008132
GO:0090102	cochlea development	biological_process	0.10125	1	2	237	30	17822	ENSOARG00000013971,ENSOARG00000010989
GO:0022613	ribonucleoprotein complex biogenesis	biological_process	0.10129	1	5	237	222	17822	ENSOARG00000002893,ENSOARG00000020532,ENSOARG00000014817,ENSOARG00000011507,ENSOARG00000018082
GO:0031094	platelet dense tubular network	cellular_component	0.1013	1	1	237	5	17822	ENSOARG00000008132
GO:0090280	positive regulation of calcium ion import	biological_process	0.10136	1	1	237	9	17822	ENSOARG00000010703
GO:0008574	plus-end-directed microtubule motor activity	molecular_function	0.10142	1	1	237	4	17822	ENSOARG00000016116
GO:0005782	peroxisomal matrix	cellular_component	0.10157	1	1	237	4	17822	ENSOARG00000016864
GO:0031907	microbody lumen	cellular_component	0.10157	1	1	237	4	17822	ENSOARG00000016864
GO:0000922	spindle pole	cellular_component	0.1016	1	4	237	92	17822	ENSOARG00000002847,ENSOARG00000015181,ENSOARG00000014063,ENSOARG00000000745
GO:0048599	oocyte development	biological_process	0.10189	1	2	237	34	17822	ENSOARG00000005494,ENSOARG00000016017
GO:0021675	nerve development	biological_process	0.10191	1	3	237	56	17822	ENSOARG00000015286,ENSOARG00000010549,ENSOARG00000017420
GO:0021775	smoothened signaling pathway involved in ventral spinal cord interneuron specification	biological_process	0.10228	1	1	237	3	17822	ENSOARG00000017420
GO:0021776	smoothened signaling pathway involved in spinal cord motor neuron cell fate specification	biological_process	0.10228	1	1	237	3	17822	ENSOARG00000017420
GO:2001267	regulation of cysteine-type endopeptidase activity involved in apoptotic signaling pathway	biological_process	0.10266	1	1	237	12	17822	ENSOARG00000014501
GO:0046755	viral budding	biological_process	0.1027	1	1	237	4	17822	ENSOARG00000011992
GO:0019901	protein kinase binding	molecular_function	0.10272	1	10	237	358	17822	ENSOARG00000015469,ENSOARG00000000106,ENSOARG00000016116,ENSOARG00000011316,ENSOARG00000004707,ENSOARG00000014084,ENSOARG00000004269,ENSOARG00000001874,ENSOARG00000002461,ENSOARG00000020851
GO:0044088	regulation of vacuole organization	biological_process	0.10277	1	2	237	26	17822	ENSOARG00000011992,ENSOARG00000011316
GO:0007440	foregut morphogenesis	biological_process	0.10278	1	1	237	6	17822	ENSOARG00000012888
GO:0051252	regulation of RNA metabolic process	biological_process	0.10284	1	41	237	2392	17822	ENSOARG00000014930,ENSOARG00000009528,ENSOARG00000008936,ENSOARG00000003051,ENSOARG00000005018,ENSOARG00000004448,ENSOARG00000006543,ENSOARG00000002461,ENSOARG00000015469,ENSOARG00000014940,ENSOARG00000009182,ENSOARG00000014239,ENSOARG00000013971,ENSOARG00000020687,ENSOARG00000008389,ENSOARG00000020470,ENSOARG00000005494,ENSOARG00000018617,ENSOARG00000010580,ENSOARG00000002872,ENSOARG00000017420,…
GO:0030838	positive regulation of actin filament polymerization	biological_process	0.10319	1	3	237	68	17822	ENSOARG00000005960,ENSOARG00000015785,ENSOARG00000003926
GO:0097065	anterior head development	biological_process	0.10325	1	1	237	5	17822	ENSOARG00000012714
GO:0045069	regulation of viral genome replication	biological_process	0.10336	1	2	237	46	17822	ENSOARG00000004269,ENSOARG00000002893
GO:0032461	positive regulation of protein oligomerization	biological_process	0.10347	1	1	237	14	17822	ENSOARG00000000321
GO:0007346	regulation of mitotic cell cycle	biological_process	0.10353	1	8	237	289	17822	ENSOARG00000011894,ENSOARG00000004707,ENSOARG00000016116,ENSOARG00000004233,ENSOARG00000015056,ENSOARG00000014836,ENSOARG00000014063,ENSOARG00000015181
GO:0008037	cell recognition	biological_process	0.10357	1	3	237	62	17822	ENSOARG00000015056,ENSOARG00000018396,ENSOARG00000015286
GO:0070848	response to growth factor stimulus	biological_process	0.10384	1	10	237	346	17822	ENSOARG00000005018,ENSOARG00000016047,ENSOARG00000014930,ENSOARG00000003051,ENSOARG00000008389,ENSOARG00000010953,ENSOARG00000004233,ENSOARG00000015785,ENSOARG00000012888,ENSOARG00000013971
GO:0048598	embryonic morphogenesis	biological_process	0.10389	1	12	237	450	17822	ENSOARG00000010549,ENSOARG00000017420,ENSOARG00000010580,ENSOARG00000010989,ENSOARG00000008389,ENSOARG00000007063,ENSOARG00000014844,ENSOARG00000003665,ENSOARG00000012888,ENSOARG00000013971,ENSOARG00000003592,ENSOARG00000004275
GO:0045005	maintenance of fidelity involved in DNA-dependent DNA replication	biological_process	0.104	1	2	237	26	17822	ENSOARG00000018617,ENSOARG00000009429
GO:0045056	transcytosis	biological_process	0.10422	1	1	237	10	17822	ENSOARG00000004654
GO:2001212	regulation of vasculogenesis	biological_process	0.10457	1	1	237	9	17822	ENSOARG00000010953
GO:0045721	negative regulation of gluconeogenesis	biological_process	0.10459	1	1	237	11	17822	ENSOARG00000010394
GO:0040014	regulation of multicellular organism growth	biological_process	0.10476	1	3	237	72	17822	ENSOARG00000010969,ENSOARG00000015056,ENSOARG00000010580
GO:0051124	synaptic growth at neuromuscular junction	biological_process	0.10509	1	1	237	5	17822	ENSOARG00000015056
GO:0021515	cell differentiation in spinal cord	biological_process	0.10511	1	2	237	36	17822	ENSOARG00000017420,ENSOARG00000003665
GO:0006898	receptor-mediated endocytosis	biological_process	0.10546	1	6	237	184	17822	ENSOARG00000018396,ENSOARG00000005004,ENSOARG00000008988,ENSOARG00000003189,ENSOARG00000004654,ENSOARG00000003592
GO:0048667	cell morphogenesis involved in neuron differentiation	biological_process	0.1057	1	12	237	339	17822	ENSOARG00000009306,ENSOARG00000018927,ENSOARG00000004654,ENSOARG00000003189,ENSOARG00000017420,ENSOARG00000015286,ENSOARG00000004269,ENSOARG00000005170,ENSOARG00000013616,ENSOARG00000015785,ENSOARG00000015056,ENSOARG00000008308
GO:0048846	axon extension involved in axon guidance	biological_process	0.10578	1	2	237	16	17822	ENSOARG00000008308,ENSOARG00000015286
GO:1902284	neuron projection extension involved in neuron projection guidance	biological_process	0.10578	1	2	237	16	17822	ENSOARG00000008308,ENSOARG00000015286
GO:0031325	positive regulation of cellular metabolic process	biological_process	0.1058	1	36	237	1790	17822	ENSOARG00000014239,ENSOARG00000013971,ENSOARG00000016922,ENSOARG00000001185,ENSOARG00000015469,ENSOARG00000009306,ENSOARG00000010953,ENSOARG00000002461,ENSOARG00000004448,ENSOARG00000005018,ENSOARG00000014930,ENSOARG00000012269,ENSOARG00000007851,ENSOARG00000008389,ENSOARG00000017702,ENSOARG00000004275,ENSOARG00000005141,ENSOARG00000008988,ENSOARG00000016017,ENSOARG00000017420,ENSOARG00000010580,…
GO:0045010	actin nucleation	biological_process	0.10586	1	2	237	42	17822	ENSOARG00000005960,ENSOARG00000015785
GO:0031970	organelle envelope lumen	cellular_component	0.10597	1	2	237	48	17822	ENSOARG00000000750,ENSOARG00000015056
GO:0043559	insulin binding	molecular_function	0.10612	1	1	237	4	17822	ENSOARG00000000321
GO:1902105	regulation of leukocyte differentiation	biological_process	0.10614	1	5	237	169	17822	ENSOARG00000014475,ENSOARG00000013971,ENSOARG00000010246,ENSOARG00000017420,ENSOARG00000016922
GO:0050922	negative regulation of chemotaxis	biological_process	0.10619	1	2	237	29	17822	ENSOARG00000008308,ENSOARG00000015286
GO:0051984	positive regulation of chromosome segregation	biological_process	0.10637	1	1	237	6	17822	ENSOARG00000014063
GO:0048521	negative regulation of behavior	biological_process	0.10661	1	2	237	30	17822	ENSOARG00000015286,ENSOARG00000008308
GO:0046486	glycerolipid metabolic process	biological_process	0.10679	1	7	237	230	17822	ENSOARG00000000750,ENSOARG00000003189,ENSOARG00000011894,ENSOARG00000014146,ENSOARG00000010969,ENSOARG00000018396,ENSOARG00000008988
GO:0022626	cytosolic ribosome	cellular_component	0.10684	1	1	237	35	17822	ENSOARG00000017702
GO:0016310	phosphorylation	biological_process	0.10686	1	32	237	1421	17822	ENSOARG00000002732,ENSOARG00000007851,ENSOARG00000006076,ENSOARG00000000106,ENSOARG00000015469,ENSOARG00000000750,ENSOARG00000009224,ENSOARG00000011894,ENSOARG00000014930,ENSOARG00000002461,ENSOARG00000010953,ENSOARG00000003608,ENSOARG00000009306,ENSOARG00000017126,ENSOARG00000015056,ENSOARG00000008308,ENSOARG00000016116,ENSOARG00000004233,ENSOARG00000004707,ENSOARG00000016047,ENSOARG00000003189,…
GO:0004758	serine C-palmitoyltransferase activity	molecular_function	0.10688	1	1	237	4	17822	ENSOARG00000010864
GO:0016454	C-palmitoyltransferase activity	molecular_function	0.10688	1	1	237	4	17822	ENSOARG00000010864
GO:0005085	guanyl-nucleotide exchange factor activity	molecular_function	0.10696	1	8	237	176	17822	ENSOARG00000014222,ENSOARG00000019347,ENSOARG00000013080,ENSOARG00000020653,ENSOARG00000009306,ENSOARG00000001185,ENSOARG00000004073,ENSOARG00000004819
GO:2000721	positive regulation of transcription from RNA polymerase II promoter involved in smooth muscle cell differentiation	biological_process	0.10697	1	1	237	3	17822	ENSOARG00000008389
GO:0010256	endomembrane system organization	biological_process	0.107	1	1	237	3	17822	ENSOARG00000001185
GO:0003006	developmental process involved in reproduction	biological_process	0.10702	1	9	237	341	17822	ENSOARG00000010580,ENSOARG00000004448,ENSOARG00000014930,ENSOARG00000018617,ENSOARG00000015286,ENSOARG00000016017,ENSOARG00000005494,ENSOARG00000003592,ENSOARG00000000750
GO:1901978	positive regulation of cell cycle checkpoint	biological_process	0.10713	1	1	237	9	17822	ENSOARG00000015181
GO:0006707	cholesterol catabolic process	biological_process	0.10757	1	1	237	7	17822	ENSOARG00000018396
GO:0016127	sterol catabolic process	biological_process	0.10757	1	1	237	7	17822	ENSOARG00000018396
GO:0045597	positive regulation of cell differentiation	biological_process	0.1077	1	12	237	481	17822	ENSOARG00000012888,ENSOARG00000013971,ENSOARG00000014227,ENSOARG00000003592,ENSOARG00000016017,ENSOARG00000016922,ENSOARG00000014930,ENSOARG00000003926,ENSOARG00000005170,ENSOARG00000005018,ENSOARG00000010246,ENSOARG00000017420
GO:0017059	serine C-palmitoyltransferase complex	cellular_component	0.10775	1	1	237	5	17822	ENSOARG00000010864
GO:0031211	endoplasmic reticulum palmitoyltransferase complex	cellular_component	0.10775	1	1	237	5	17822	ENSOARG00000010864
GO:0051270	regulation of cellular component movement	biological_process	0.10787	1	17	237	610	17822	ENSOARG00000015286,ENSOARG00000010580,ENSOARG00000009580,ENSOARG00000013616,ENSOARG00000011894,ENSOARG00000003189,ENSOARG00000019554,ENSOARG00000020851,ENSOARG00000006076,ENSOARG00000003603,ENSOARG00000015684,ENSOARG00000003926,ENSOARG00000016047,ENSOARG00000012888,ENSOARG00000008308,ENSOARG00000015056,ENSOARG00000016116
GO:0048227	plasma membrane to endosome transport	biological_process	0.10794	1	1	237	7	17822	ENSOARG00000018768
GO:0022027	interkinetic nuclear migration	biological_process	0.108	1	1	237	3	17822	ENSOARG00000003589
GO:0061525	hindgut development	biological_process	0.10803	1	1	237	5	17822	ENSOARG00000017420
GO:0031253	cell projection membrane	cellular_component	0.10809	1	5	237	127	17822	ENSOARG00000001874,ENSOARG00000003592,ENSOARG00000012888,ENSOARG00000002378,ENSOARG00000004073
GO:0061156	pulmonary artery morphogenesis	biological_process	0.1081	1	1	237	7	17822	ENSOARG00000003592
GO:0007029	endoplasmic reticulum organization	biological_process	0.10811	1	2	237	35	17822	ENSOARG00000002871,ENSOARG00000015547
GO:0007182	common-partner SMAD protein phosphorylation	biological_process	0.1084	1	1	237	5	17822	ENSOARG00000004233
GO:0001162	RNA polymerase II intronic transcription regulatory region sequence-specific DNA binding	molecular_function	0.10859	1	1	237	5	17822	ENSOARG00000014475
GO:0006915	apoptotic process	biological_process	0.10868	1	21	237	1058	17822	ENSOARG00000002461,ENSOARG00000017420,ENSOARG00000015404,ENSOARG00000011906,ENSOARG00000003608,ENSOARG00000000627,ENSOARG00000008132,ENSOARG00000010953,ENSOARG00000015469,ENSOARG00000016922,ENSOARG00000011894,ENSOARG00000010969,ENSOARG00000007851,ENSOARG00000014501,ENSOARG00000007284,ENSOARG00000010432,ENSOARG00000016116,ENSOARG00000004233,ENSOARG00000015056,ENSOARG00000011638,ENSOARG00000014475
GO:0048514	blood vessel morphogenesis	biological_process	0.10871	1	11	237	374	17822	ENSOARG00000019554,ENSOARG00000006076,ENSOARG00000013114,ENSOARG00000010953,ENSOARG00000012241,ENSOARG00000010027,ENSOARG00000005018,ENSOARG00000003051,ENSOARG00000010394,ENSOARG00000003592,ENSOARG00000004233
GO:0031642	negative regulation of myelination	biological_process	0.10897	1	1	237	4	17822	ENSOARG00000011638
GO:0008219	cell death	biological_process	0.10925	1	23	237	1166	17822	ENSOARG00000011894,ENSOARG00000016922,ENSOARG00000015469,ENSOARG00000008988,ENSOARG00000010953,ENSOARG00000008132,ENSOARG00000003608,ENSOARG00000000627,ENSOARG00000011906,ENSOARG00000015404,ENSOARG00000017420,ENSOARG00000002461,ENSOARG00000011638,ENSOARG00000014475,ENSOARG00000015056,ENSOARG00000004233,ENSOARG00000016116,ENSOARG00000010432,ENSOARG00000007284,ENSOARG00000004654,ENSOARG00000014501,…
GO:0016265	death	biological_process	0.10925	1	23	237	1166	17822	ENSOARG00000015469,ENSOARG00000016922,ENSOARG00000008988,ENSOARG00000011894,ENSOARG00000011906,ENSOARG00000017420,ENSOARG00000002461,ENSOARG00000015404,ENSOARG00000010953,ENSOARG00000003608,ENSOARG00000000627,ENSOARG00000008132,ENSOARG00000015056,ENSOARG00000016116,ENSOARG00000004233,ENSOARG00000011638,ENSOARG00000014475,ENSOARG00000010969,ENSOARG00000007284,ENSOARG00000004654,ENSOARG00000010432,…
GO:0050709	negative regulation of protein secretion	biological_process	0.10935	1	2	237	46	17822	ENSOARG00000004233,ENSOARG00000011638
GO:0034315	regulation of Arp2/3 complex-mediated actin nucleation	biological_process	0.10959	1	1	237	10	17822	ENSOARG00000015785
GO:0071500	cellular response to nitrosative stress	biological_process	0.10961	1	1	237	3	17822	ENSOARG00000011894
GO:0045580	regulation of T cell differentiation	biological_process	0.10968	1	3	237	83	17822	ENSOARG00000017420,ENSOARG00000013971,ENSOARG00000014475
GO:1901616	organic hydroxy compound catabolic process	biological_process	0.10998	1	2	237	40	17822	ENSOARG00000014146,ENSOARG00000018396
GO:0001501	skeletal system development	biological_process	0.11004	1	9	237	325	17822	ENSOARG00000013971,ENSOARG00000008308,ENSOARG00000010580,ENSOARG00000010027,ENSOARG00000002872,ENSOARG00000004448,ENSOARG00000017420,ENSOARG00000014930,ENSOARG00000002110
GO:0048048	embryonic eye morphogenesis	biological_process	0.11025	1	2	237	27	17822	ENSOARG00000013971,ENSOARG00000004275
GO:0048741	skeletal muscle fiber development	biological_process	0.11026	1	4	237	111	17822	ENSOARG00000015056,ENSOARG00000014239,ENSOARG00000018927,ENSOARG00000017295
GO:0048488	synaptic vesicle endocytosis	biological_process	0.11039	1	2	237	24	17822	ENSOARG00000004654,ENSOARG00000005004
GO:0005814	centriole	cellular_component	0.11041	1	4	237	81	17822	ENSOARG00000014084,ENSOARG00000002847,ENSOARG00000013362,ENSOARG00000014844
GO:0005315	inorganic phosphate transmembrane transporter activity	molecular_function	0.11053	1	1	237	3	17822	ENSOARG00000003451
GO:0070569	uridylyltransferase activity	molecular_function	0.11061	1	1	237	7	17822	ENSOARG00000005494
GO:0007033	vacuole organization	biological_process	0.11097	1	4	237	96	17822	ENSOARG00000011992,ENSOARG00000003608,ENSOARG00000011316,ENSOARG00000003589
GO:0031076	embryonic camera-type eye development	biological_process	0.11103	1	2	237	31	17822	ENSOARG00000013971,ENSOARG00000004275
GO:0006897	endocytosis	biological_process	0.11107	1	10	237	358	17822	ENSOARG00000003592,ENSOARG00000018396,ENSOARG00000015056,ENSOARG00000011992,ENSOARG00000008988,ENSOARG00000003189,ENSOARG00000004654,ENSOARG00000003926,ENSOARG00000010394,ENSOARG00000005004
GO:0070863	positive regulation of protein exit from endoplasmic reticulum	biological_process	0.11114	1	1	237	7	17822	ENSOARG00000015547
GO:0006857	oligopeptide transport	biological_process	0.11144	1	1	237	7	17822	ENSOARG00000016772
GO:0051409	response to nitrosative stress	biological_process	0.11145	1	1	237	5	17822	ENSOARG00000011894
GO:0002151	G-quadruplex RNA binding	molecular_function	0.11147	1	1	237	4	17822	ENSOARG00000009528
GO:0071826	ribonucleoprotein complex subunit organization	biological_process	0.11167	1	4	237	141	17822	ENSOARG00000018082,ENSOARG00000011507,ENSOARG00000020532,ENSOARG00000002893
GO:0048706	embryonic skeletal system development	biological_process	0.11196	1	4	237	104	17822	ENSOARG00000013971,ENSOARG00000017420,ENSOARG00000002872,ENSOARG00000010580
GO:0008104	protein localization	biological_process	0.11211	1	28	237	1267	17822	ENSOARG00000016116,ENSOARG00000004233,ENSOARG00000014844,ENSOARG00000003665,ENSOARG00000015547,ENSOARG00000016864,ENSOARG00000008357,ENSOARG00000011638,ENSOARG00000006163,ENSOARG00000004707,ENSOARG00000012888,ENSOARG00000013220,ENSOARG00000005004,ENSOARG00000010969,ENSOARG00000014222,ENSOARG00000008389,ENSOARG00000006547,ENSOARG00000004654,ENSOARG00000002847,ENSOARG00000003427,ENSOARG00000010703,…
GO:0032593	insulin-responsive compartment	cellular_component	0.11241	1	1	237	4	17822	ENSOARG00000014222
GO:0072350	tricarboxylic acid metabolic process	biological_process	0.11301	1	1	237	9	17822	ENSOARG00000012014
GO:0006401	RNA catabolic process	biological_process	0.11327	1	4	237	99	17822	ENSOARG00000016340,ENSOARG00000005494,ENSOARG00000011894,ENSOARG00000020740
GO:0032101	regulation of response to external stimulus	biological_process	0.11334	1	10	237	414	17822	ENSOARG00000007851,ENSOARG00000013114,ENSOARG00000020851,ENSOARG00000010432,ENSOARG00000003189,ENSOARG00000004448,ENSOARG00000015286,ENSOARG00000011316,ENSOARG00000011992,ENSOARG00000008308
GO:0042795	snRNA transcription from RNA polymerase II promoter	biological_process	0.11361	1	1	237	7	17822	ENSOARG00000014475
GO:0046855	inositol phosphate dephosphorylation	biological_process	0.11386	1	1	237	6	17822	ENSOARG00000014146
GO:0044238	primary metabolic process	biological_process	0.11404	1	122	237	7817	17822	ENSOARG00000006876,ENSOARG00000002732,ENSOARG00000020687,ENSOARG00000006512,ENSOARG00000010969,ENSOARG00000020740,ENSOARG00000020470,ENSOARG00000006076,ENSOARG00000012269,ENSOARG00000007851,ENSOARG00000018082,ENSOARG00000015104,ENSOARG00000001949,ENSOARG00000017994,ENSOARG00000014836,ENSOARG00000007302,ENSOARG00000004840,ENSOARG00000008936,ENSOARG00000003051,ENSOARG00000009528,ENSOARG00000006863,…
GO:0010389	regulation of G2/M transition of mitotic cell cycle	biological_process	0.11407	1	2	237	27	17822	ENSOARG00000015056,ENSOARG00000016116
GO:0034638	phosphatidylcholine catabolic process	biological_process	0.11407	1	1	237	5	17822	ENSOARG00000018396
GO:0010507	negative regulation of autophagy	biological_process	0.11409	1	2	237	36	17822	ENSOARG00000010394,ENSOARG00000011316
GO:0010571	positive regulation of nuclear cell cycle DNA replication	biological_process	0.11442	1	1	237	4	17822	ENSOARG00000018617
GO:0019829	cation-transporting ATPase activity	molecular_function	0.11464	1	2	237	44	17822	ENSOARG00000015680,ENSOARG00000010703
GO:0042625	ATPase activity, coupled to transmembrane movement of ions	molecular_function	0.11464	1	2	237	44	17822	ENSOARG00000010703,ENSOARG00000015680
GO:0000123	histone acetyltransferase complex	cellular_component	0.11473	1	3	237	75	17822	ENSOARG00000015104,ENSOARG00000008677,ENSOARG00000011438
GO:0071545	inositol phosphate catabolic process	biological_process	0.11479	1	1	237	7	17822	ENSOARG00000014146
GO:0022411	cellular component disassembly	biological_process	0.11484	1	5	237	163	17822	ENSOARG00000003926,ENSOARG00000000106,ENSOARG00000013607,ENSOARG00000004275,ENSOARG00000019554
GO:0048148	behavioral response to cocaine	biological_process	0.11513	1	1	237	8	17822	ENSOARG00000017295
GO:0032237	activation of store-operated calcium channel activity	biological_process	0.11514	1	1	237	3	17822	ENSOARG00000008988
GO:0046639	negative regulation of alpha-beta T cell differentiation	biological_process	0.11567	1	1	237	13	17822	ENSOARG00000017420
GO:0021520	spinal cord motor neuron cell fate specification	biological_process	0.11573	1	1	237	10	17822	ENSOARG00000017420
GO:0007213	G-protein coupled acetylcholine receptor signaling pathway	biological_process	0.11578	1	1	237	8	17822	ENSOARG00000002476
GO:0009267	cellular response to starvation	biological_process	0.11578	1	5	237	167	17822	ENSOARG00000003608,ENSOARG00000007851,ENSOARG00000011316,ENSOARG00000009085,ENSOARG00000011992
GO:0007617	mating behavior	biological_process	0.11582	1	1	237	9	17822	ENSOARG00000015056
GO:0030514	negative regulation of BMP signaling pathway	biological_process	0.11588	1	2	237	36	17822	ENSOARG00000003051,ENSOARG00000003592
GO:0019079	viral genome replication	biological_process	0.1163	1	2	237	50	17822	ENSOARG00000004269,ENSOARG00000002893
GO:0070661	leukocyte proliferation	biological_process	0.11644	1	5	237	178	17822	ENSOARG00000010969,ENSOARG00000016017,ENSOARG00000011638,ENSOARG00000014239,ENSOARG00000011894
GO:0032692	negative regulation of interleukin-1 production	biological_process	0.11646	1	1	237	14	17822	ENSOARG00000004233
GO:0070579	methylcytosine dioxygenase activity	molecular_function	0.11649	1	1	237	4	17822	ENSOARG00000005141
GO:0031056	regulation of histone modification	biological_process	0.11653	1	4	237	104	17822	ENSOARG00000018617,ENSOARG00000020614,ENSOARG00000010580,ENSOARG00000005141
GO:1901341	positive regulation of store-operated calcium channel activity	biological_process	0.11661	1	1	237	4	17822	ENSOARG00000008988
GO:0004672	protein kinase activity	molecular_function	0.117	1	17	237	566	17822	ENSOARG00000010578,ENSOARG00000006076,ENSOARG00000007851,ENSOARG00000009860,ENSOARG00000002893,ENSOARG00000016047,ENSOARG00000008308,ENSOARG00000017126,ENSOARG00000009437,ENSOARG00000000627,ENSOARG00000002461,ENSOARG00000015404,ENSOARG00000011894,ENSOARG00000009224,ENSOARG00000015519,ENSOARG00000000106,ENSOARG00000015469
GO:0070423	nucleotide-binding oligomerization domain containing signaling pathway	biological_process	0.11719	1	1	237	10	17822	ENSOARG00000013114
GO:0070431	nucleotide-binding oligomerization domain containing 2 signaling pathway	biological_process	0.11719	1	1	237	10	17822	ENSOARG00000013114
GO:0051094	positive regulation of developmental process	biological_process	0.11721	1	17	237	727	17822	ENSOARG00000017420,ENSOARG00000005018,ENSOARG00000010027,ENSOARG00000015286,ENSOARG00000014930,ENSOARG00000012241,ENSOARG00000016922,ENSOARG00000016017,ENSOARG00000014227,ENSOARG00000014239,ENSOARG00000013971,ENSOARG00000010246,ENSOARG00000005170,ENSOARG00000003926,ENSOARG00000006076,ENSOARG00000003592,ENSOARG00000012888
GO:0042552	myelination	biological_process	0.11727	1	3	237	59	17822	ENSOARG00000018927,ENSOARG00000011638,ENSOARG00000016116
GO:0009953	dorsal/ventral pattern formation	biological_process	0.11742	1	3	237	67	17822	ENSOARG00000017420,ENSOARG00000014844,ENSOARG00000003665
GO:0044406	adhesion to host	biological_process	0.11824	1	1	237	10	17822	ENSOARG00000018396
GO:0051825	adhesion to other organism involved in symbiotic interaction	biological_process	0.11824	1	1	237	10	17822	ENSOARG00000018396
GO:0072431	signal transduction involved in mitotic G1 DNA damage checkpoint	biological_process	0.11834	1	1	237	7	17822	ENSOARG00000004233
GO:0009987	cellular process	biological_process	0.11863	1	191	237	12723	17822	ENSOARG00000013362,ENSOARG00000016047,ENSOARG00000013097,ENSOARG00000005170,ENSOARG00000015684,ENSOARG00000016414,ENSOARG00000019554,ENSOARG00000017958,ENSOARG00000021096,ENSOARG00000004233,ENSOARG00000014844,ENSOARG00000003665,ENSOARG00000011638,ENSOARG00000020558,ENSOARG00000002476,ENSOARG00000002872,ENSOARG00000002871,ENSOARG00000020614,ENSOARG00000018617,ENSOARG00000009437,ENSOARG00000000461,…
GO:0006265	DNA topological change	biological_process	0.11864	1	1	237	12	17822	ENSOARG00000004269
GO:0015630	microtubule cytoskeleton	cellular_component	0.119	1	20	237	778	17822	ENSOARG00000002847,ENSOARG00000002110,ENSOARG00000013362,ENSOARG00000006163,ENSOARG00000003071,ENSOARG00000007346,ENSOARG00000015056,ENSOARG00000014836,ENSOARG00000016116,ENSOARG00000014844,ENSOARG00000003665,ENSOARG00000015181,ENSOARG00000003589,ENSOARG00000016227,ENSOARG00000006967,ENSOARG00000014063,ENSOARG00000000745,ENSOARG00000015593,ENSOARG00000014084,ENSOARG00000015519
GO:0001840	neural plate development	biological_process	0.1191	1	1	237	10	17822	ENSOARG00000012888
GO:0017004	cytochrome complex assembly	biological_process	0.11926	1	1	237	8	17822	ENSOARG00000012269
GO:1900272	negative regulation of long-term synaptic potentiation	biological_process	0.11948	1	1	237	5	17822	ENSOARG00000015056
GO:0001093	TFIIB-class transcription factor binding	molecular_function	0.11957	1	1	237	2	17822	ENSOARG00000005018
GO:0002265	astrocyte activation involved in immune response	biological_process	0.11965	1	1	237	3	17822	ENSOARG00000015056
GO:0009994	oocyte differentiation	biological_process	0.11973	1	2	237	36	17822	ENSOARG00000005494,ENSOARG00000016017
GO:0006195	purine nucleotide catabolic process	biological_process	0.11978	1	11	237	299	17822	ENSOARG00000001949,ENSOARG00000001185,ENSOARG00000016017,ENSOARG00000007701,ENSOARG00000007686,ENSOARG00000013080,ENSOARG00000007284,ENSOARG00000004654,ENSOARG00000013220,ENSOARG00000002476,ENSOARG00000005343
GO:0000956	nuclear-transcribed mRNA catabolic process	biological_process	0.11998	1	3	237	68	17822	ENSOARG00000016340,ENSOARG00000011894,ENSOARG00000020740
GO:0021987	cerebral cortex development	biological_process	0.12	1	4	237	76	17822	ENSOARG00000005343,ENSOARG00000015286,ENSOARG00000016116,ENSOARG00000017420
GO:0090400	stress-induced premature senescence	biological_process	0.12025	1	1	237	7	17822	ENSOARG00000010578
GO:0019866	organelle inner membrane	cellular_component	0.12027	1	4	237	213	17822	ENSOARG00000012269,ENSOARG00000008132,ENSOARG00000003051,ENSOARG00000013181
GO:0048143	astrocyte activation	biological_process	0.12061	1	1	237	4	17822	ENSOARG00000015056
GO:0021521	ventral spinal cord interneuron specification	biological_process	0.12064	1	1	237	7	17822	ENSOARG00000017420
GO:0060573	cell fate specification involved in pattern specification	biological_process	0.12064	1	1	237	7	17822	ENSOARG00000017420
GO:0016408	C-acyltransferase activity	molecular_function	0.12074	1	1	237	8	17822	ENSOARG00000010864
GO:0004176	ATP-dependent peptidase activity	molecular_function	0.12076	1	1	237	4	17822	ENSOARG00000016864
GO:0042692	muscle cell differentiation	biological_process	0.12079	1	8	237	300	17822	ENSOARG00000017295,ENSOARG00000014239,ENSOARG00000013971,ENSOARG00000004275,ENSOARG00000015056,ENSOARG00000018927,ENSOARG00000008389,ENSOARG00000000461
GO:0021799	cerebral cortex radially oriented cell migration	biological_process	0.12106	1	2	237	25	17822	ENSOARG00000005343,ENSOARG00000017420
GO:0042594	response to starvation	biological_process	0.12119	1	5	237	171	17822	ENSOARG00000009085,ENSOARG00000011992,ENSOARG00000011316,ENSOARG00000003608,ENSOARG00000007851
GO:0031998	regulation of fatty acid beta-oxidation	biological_process	0.12119	1	1	237	8	17822	ENSOARG00000016864
GO:0038084	vascular endothelial growth factor signaling pathway	biological_process	0.12134	1	2	237	24	17822	ENSOARG00000010953,ENSOARG00000005018
GO:0044703	multi-organism reproductive process	biological_process	0.12173	1	3	237	88	17822	ENSOARG00000004275,ENSOARG00000015056,ENSOARG00000004448
GO:0006260	DNA replication	biological_process	0.12191	1	6	237	222	17822	ENSOARG00000010578,ENSOARG00000014063,ENSOARG00000011894,ENSOARG00000009429,ENSOARG00000006876,ENSOARG00000018617
GO:0008380	RNA splicing	biological_process	0.12198	1	5	237	231	17822	ENSOARG00000009528,ENSOARG00000006543,ENSOARG00000018082,ENSOARG00000011507,ENSOARG00000002893
GO:0045503	dynein light chain binding	molecular_function	0.12218	1	1	237	3	17822	ENSOARG00000003589
GO:0007399	nervous system development	biological_process	0.12229	1	32	237	1255	17822	ENSOARG00000003608,ENSOARG00000009306,ENSOARG00000010549,ENSOARG00000015286,ENSOARG00000005018,ENSOARG00000013971,ENSOARG00000009224,ENSOARG00000003603,ENSOARG00000006076,ENSOARG00000018927,ENSOARG00000007686,ENSOARG00000003589,ENSOARG00000005343,ENSOARG00000018617,ENSOARG00000004269,ENSOARG00000010580,ENSOARG00000017420,ENSOARG00000013616,ENSOARG00000004275,ENSOARG00000015785,ENSOARG00000004654,…
GO:0009648	photoperiodism	biological_process	0.12258	1	1	237	12	17822	ENSOARG00000004233
GO:0043153	entrainment of circadian clock by photoperiod	biological_process	0.12258	1	1	237	12	17822	ENSOARG00000004233
GO:0015271	outward rectifier potassium channel activity	molecular_function	0.12266	1	1	237	5	17822	ENSOARG00000008173
GO:1902187	negative regulation of viral release from host cell	biological_process	0.12268	1	1	237	12	17822	ENSOARG00000004233
GO:0003383	apical constriction	biological_process	0.12291	1	1	237	3	17822	ENSOARG00000012888
GO:0055089	fatty acid homeostasis	biological_process	0.12301	1	1	237	7	17822	ENSOARG00000010969
GO:0097110	scaffold protein binding	molecular_function	0.12303	1	2	237	31	17822	ENSOARG00000016922,ENSOARG00000000627
GO:0051000	positive regulation of nitric-oxide synthase activity	biological_process	0.12318	1	1	237	10	17822	ENSOARG00000018396
GO:0002178	palmitoyltransferase complex	cellular_component	0.12325	1	1	237	7	17822	ENSOARG00000010864
GO:0018394	peptidyl-lysine acetylation	biological_process	0.1233	1	4	237	118	17822	ENSOARG00000008677,ENSOARG00000015104,ENSOARG00000011438,ENSOARG00000007851
GO:0072089	stem cell proliferation	biological_process	0.12336	1	4	237	111	17822	ENSOARG00000017420,ENSOARG00000018082,ENSOARG00000009306,ENSOARG00000013971
GO:0007605	sensory perception of sound	biological_process	0.12337	1	5	237	103	17822	ENSOARG00000010549,ENSOARG00000010580,ENSOARG00000009860,ENSOARG00000010989,ENSOARG00000003592
GO:0030276	clathrin binding	molecular_function	0.1234	1	2	237	29	17822	ENSOARG00000004654,ENSOARG00000004707
GO:0035872	nucleotide-binding domain, leucine rich repeat containing receptor signaling pathway	biological_process	0.12346	1	1	237	11	17822	ENSOARG00000013114
GO:0051345	positive regulation of hydrolase activity	biological_process	0.12355	1	12	237	379	17822	ENSOARG00000001949,ENSOARG00000004233,ENSOARG00000016922,ENSOARG00000007701,ENSOARG00000004654,ENSOARG00000013080,ENSOARG00000010953,ENSOARG00000007686,ENSOARG00000007284,ENSOARG00000002476,ENSOARG00000013220,ENSOARG00000005343
GO:0000003	reproduction	biological_process	0.12357	1	16	237	760	17822	ENSOARG00000003592,ENSOARG00000005494,ENSOARG00000004840,ENSOARG00000015056,ENSOARG00000006547,ENSOARG00000009429,ENSOARG00000010394,ENSOARG00000004275,ENSOARG00000003971,ENSOARG00000000750,ENSOARG00000016017,ENSOARG00000004448,ENSOARG00000010580,ENSOARG00000015286,ENSOARG00000018617,ENSOARG00000014930
GO:1900223	positive regulation of beta-amyloid clearance	biological_process	0.12357	1	1	237	4	17822	ENSOARG00000004654
GO:0042117	monocyte activation	biological_process	0.1236	1	1	237	4	17822	ENSOARG00000020851
GO:0001935	endothelial cell proliferation	biological_process	0.1236	1	3	237	69	17822	ENSOARG00000006076,ENSOARG00000010953,ENSOARG00000018396
GO:0051306	mitotic sister chromatid separation	biological_process	0.12366	1	1	237	4	17822	ENSOARG00000020740
GO:0032536	regulation of cell projection size	biological_process	0.1239	1	1	237	8	17822	ENSOARG00000018927
GO:0006397	mRNA processing	biological_process	0.12409	1	6	237	274	17822	ENSOARG00000020532,ENSOARG00000002893,ENSOARG00000011507,ENSOARG00000006543,ENSOARG00000018082,ENSOARG00000015056
GO:0043112	receptor metabolic process	biological_process	0.12422	1	4	237	100	17822	ENSOARG00000003189,ENSOARG00000004654,ENSOARG00000008988,ENSOARG00000011906
GO:0009649	entrainment of circadian clock	biological_process	0.12424	1	1	237	14	17822	ENSOARG00000004233
GO:0031330	negative regulation of cellular catabolic process	biological_process	0.12439	1	3	237	77	17822	ENSOARG00000010394,ENSOARG00000016340,ENSOARG00000011316
GO:0017151	DEAD/H-box RNA helicase binding	molecular_function	0.12439	1	1	237	4	17822	ENSOARG00000014930
GO:0009150	purine ribonucleotide metabolic process	biological_process	0.12441	1	13	237	404	17822	ENSOARG00000000750,ENSOARG00000001949,ENSOARG00000001185,ENSOARG00000016017,ENSOARG00000007701,ENSOARG00000004654,ENSOARG00000013080,ENSOARG00000007686,ENSOARG00000007284,ENSOARG00000002476,ENSOARG00000013220,ENSOARG00000005343,ENSOARG00000002732
GO:0005737	cytoplasm	cellular_component	0.12447	1	110	237	6556	17822	ENSOARG00000007284,ENSOARG00000013114,ENSOARG00000006547,ENSOARG00000002893,ENSOARG00000010578,ENSOARG00000020851,ENSOARG00000005551,ENSOARG00000007701,ENSOARG00000014199,ENSOARG00000018396,ENSOARG00000016864,ENSOARG00000008308,ENSOARG00000015547,ENSOARG00000016116,ENSOARG00000009073,ENSOARG00000003592,ENSOARG00000005343,ENSOARG00000000321,ENSOARG00000017420,ENSOARG00000003589,ENSOARG00000012014,…
GO:0046856	phosphatidylinositol dephosphorylation	biological_process	0.12448	1	2	237	24	17822	ENSOARG00000003189,ENSOARG00000014146
GO:0043691	reverse cholesterol transport	biological_process	0.12448	1	1	237	11	17822	ENSOARG00000018396
GO:0051239	regulation of multicellular organismal process	biological_process	0.12449	1	40	237	1937	17822	ENSOARG00000016922,ENSOARG00000009580,ENSOARG00000013971,ENSOARG00000014239,ENSOARG00000014227,ENSOARG00000014930,ENSOARG00000015286,ENSOARG00000005018,ENSOARG00000010027,ENSOARG00000012241,ENSOARG00000010953,ENSOARG00000012888,ENSOARG00000005494,ENSOARG00000010969,ENSOARG00000010246,ENSOARG00000018913,ENSOARG00000006076,ENSOARG00000003603,ENSOARG00000016017,ENSOARG00000015723,ENSOARG00000008988,…
GO:0018024	histone-lysine N-methyltransferase activity	molecular_function	0.12477	1	2	237	32	17822	ENSOARG00000004448,ENSOARG00000018856
GO:0005811	lipid particle	cellular_component	0.12485	1	2	237	44	17822	ENSOARG00000018768,ENSOARG00000014199
GO:0042982	amyloid precursor protein metabolic process	biological_process	0.12485	1	2	237	25	17822	ENSOARG00000004654,ENSOARG00000015056
GO:0016358	dendrite development	biological_process	0.12514	1	6	237	130	17822	ENSOARG00000015286,ENSOARG00000005170,ENSOARG00000015056,ENSOARG00000005343,ENSOARG00000007686,ENSOARG00000004654
GO:0052866	phosphatidylinositol phosphate phosphatase activity	molecular_function	0.12523	1	2	237	22	17822	ENSOARG00000003189,ENSOARG00000014146
GO:0007272	ensheathment of neurons	biological_process	0.1255	1	3	237	61	17822	ENSOARG00000018927,ENSOARG00000011638,ENSOARG00000016116
GO:0008366	axon ensheathment	biological_process	0.1255	1	3	237	61	17822	ENSOARG00000018927,ENSOARG00000011638,ENSOARG00000016116
GO:0060900	embryonic camera-type eye formation	biological_process	0.12576	1	1	237	8	17822	ENSOARG00000004275
GO:2001056	positive regulation of cysteine-type endopeptidase activity	biological_process	0.12587	1	3	237	84	17822	ENSOARG00000010953,ENSOARG00000016922,ENSOARG00000004233
GO:0065007	biological regulation	biological_process	0.12591	1	137	237	8628	17822	ENSOARG00000020614,ENSOARG00000018617,ENSOARG00000002476,ENSOARG00000002872,ENSOARG00000018927,ENSOARG00000015181,ENSOARG00000016340,ENSOARG00000010917,ENSOARG00000016017,ENSOARG00000018678,ENSOARG00000005141,ENSOARG00000005170,ENSOARG00000016047,ENSOARG00000016414,ENSOARG00000015684,ENSOARG00000019554,ENSOARG00000004233,ENSOARG00000003665,ENSOARG00000014844,ENSOARG00000011638,ENSOARG00000003051,…
GO:0044253	positive regulation of multicellular organismal metabolic process	biological_process	0.12593	1	1	237	19	17822	ENSOARG00000014227
GO:0048878	chemical homeostasis	biological_process	0.12597	1	15	237	643	17822	ENSOARG00000011638,ENSOARG00000017295,ENSOARG00000015056,ENSOARG00000009085,ENSOARG00000018396,ENSOARG00000016116,ENSOARG00000004233,ENSOARG00000015680,ENSOARG00000008988,ENSOARG00000004654,ENSOARG00000018927,ENSOARG00000007851,ENSOARG00000008132,ENSOARG00000010394,ENSOARG00000010969
GO:0006974	response to DNA damage stimulus	biological_process	0.12614	1	12	237	523	17822	ENSOARG00000018617,ENSOARG00000020614,ENSOARG00000009429,ENSOARG00000002461,ENSOARG00000010580,ENSOARG00000009781,ENSOARG00000015519,ENSOARG00000004233,ENSOARG00000014239,ENSOARG00000011894,ENSOARG00000003071,ENSOARG00000010584
GO:2001135	regulation of endocytic recycling	biological_process	0.12617	1	1	237	8	17822	ENSOARG00000003189
GO:0044352	pinosome	cellular_component	0.12618	1	1	237	5	17822	ENSOARG00000003926
GO:0044354	macropinosome	cellular_component	0.12618	1	1	237	5	17822	ENSOARG00000003926
GO:0032050	clathrin heavy chain binding	molecular_function	0.12624	1	1	237	5	17822	ENSOARG00000004654
GO:0031663	lipopolysaccharide-mediated signaling pathway	biological_process	0.12636	1	2	237	41	17822	ENSOARG00000005494,ENSOARG00000018396
GO:0042129	regulation of T cell proliferation	biological_process	0.12649	1	3	237	105	17822	ENSOARG00000011638,ENSOARG00000016017,ENSOARG00000010969
GO:0035107	appendage morphogenesis	biological_process	0.12649	1	5	237	122	17822	ENSOARG00000007063,ENSOARG00000018617,ENSOARG00000010580,ENSOARG00000003665,ENSOARG00000017420
GO:0035108	limb morphogenesis	biological_process	0.12649	1	5	237	122	17822	ENSOARG00000010580,ENSOARG00000017420,ENSOARG00000003665,ENSOARG00000007063,ENSOARG00000018617
GO:0046128	purine ribonucleoside metabolic process	biological_process	0.12651	1	12	237	370	17822	ENSOARG00000001185,ENSOARG00000001949,ENSOARG00000000750,ENSOARG00000002732,ENSOARG00000005343,ENSOARG00000002476,ENSOARG00000013220,ENSOARG00000013080,ENSOARG00000004654,ENSOARG00000007686,ENSOARG00000007284,ENSOARG00000007701
GO:0033365	protein localization to organelle	biological_process	0.12656	1	10	237	398	17822	ENSOARG00000006163,ENSOARG00000014084,ENSOARG00000016864,ENSOARG00000004233,ENSOARG00000003665,ENSOARG00000003589,ENSOARG00000011906,ENSOARG00000018617,ENSOARG00000010580,ENSOARG00000017420
GO:0030833	regulation of actin filament polymerization	biological_process	0.12669	1	4	237	108	17822	ENSOARG00000005960,ENSOARG00000015785,ENSOARG00000003926,ENSOARG00000001185
GO:0032210	regulation of telomere maintenance via telomerase	biological_process	0.12673	1	2	237	38	17822	ENSOARG00000010578,ENSOARG00000011894
GO:0034103	regulation of tissue remodeling	biological_process	0.12673	1	2	237	38	17822	ENSOARG00000014227,ENSOARG00000010394
GO:0038044	transforming growth factor-beta secretion	biological_process	0.12696	1	1	237	4	17822	ENSOARG00000006967
GO:0009166	nucleotide catabolic process	biological_process	0.12706	1	11	237	312	17822	ENSOARG00000001949,ENSOARG00000001185,ENSOARG00000016017,ENSOARG00000002476,ENSOARG00000013220,ENSOARG00000005343,ENSOARG00000007701,ENSOARG00000013080,ENSOARG00000007686,ENSOARG00000007284,ENSOARG00000004654
GO:0042045	epithelial fluid transport	biological_process	0.12742	1	1	237	3	17822	ENSOARG00000008132
GO:0042731	PH domain binding	molecular_function	0.12752	1	1	237	4	17822	ENSOARG00000013876
GO:0010886	positive regulation of cholesterol storage	biological_process	0.12771	1	1	237	6	17822	ENSOARG00000018396
GO:0033182	regulation of histone ubiquitination	biological_process	0.12786	1	1	237	8	17822	ENSOARG00000020614
GO:0060384	innervation	biological_process	0.12796	1	2	237	22	17822	ENSOARG00000015286,ENSOARG00000010549
GO:0021815	modulation of microtubule cytoskeleton involved in cerebral cortex radial glia guided migration	biological_process	0.12803	1	1	237	4	17822	ENSOARG00000005343
GO:1901342	regulation of vasculature development	biological_process	0.12812	1	6	237	188	17822	ENSOARG00000010953,ENSOARG00000012241,ENSOARG00000006076,ENSOARG00000010027,ENSOARG00000005018,ENSOARG00000004233
GO:0000075	cell cycle checkpoint	biological_process	0.12814	1	4	237	121	17822	ENSOARG00000002461,ENSOARG00000004233,ENSOARG00000015181,ENSOARG00000011894
GO:0042278	purine nucleoside metabolic process	biological_process	0.12825	1	12	237	372	17822	ENSOARG00000000750,ENSOARG00000001185,ENSOARG00000001949,ENSOARG00000007686,ENSOARG00000013080,ENSOARG00000007284,ENSOARG00000004654,ENSOARG00000007701,ENSOARG00000005343,ENSOARG00000002732,ENSOARG00000002476,ENSOARG00000013220
GO:0060443	mammary gland morphogenesis	biological_process	0.12861	1	2	237	37	17822	ENSOARG00000017420,ENSOARG00000004233
GO:0043154	negative regulation of cysteine-type endopeptidase activity involved in apoptotic process	biological_process	0.12874	1	2	237	52	17822	ENSOARG00000015469,ENSOARG00000014501
GO:0012505	endomembrane system	cellular_component	0.12875	1	17	237	795	17822	ENSOARG00000005004,ENSOARG00000014222,ENSOARG00000006547,ENSOARG00000004654,ENSOARG00000003189,ENSOARG00000004233,ENSOARG00000015104,ENSOARG00000015056,ENSOARG00000007346,ENSOARG00000015547,ENSOARG00000013181,ENSOARG00000003592,ENSOARG00000003051,ENSOARG00000008132,ENSOARG00000010864,ENSOARG00000008810,ENSOARG00000001185
GO:0034383	low-density lipoprotein particle clearance	biological_process	0.12889	1	1	237	13	17822	ENSOARG00000018396
GO:0007004	telomere maintenance via telomerase	biological_process	0.1289	1	2	237	43	17822	ENSOARG00000010578,ENSOARG00000011894
GO:1900044	regulation of protein K63-linked ubiquitination	biological_process	0.12897	1	1	237	6	17822	ENSOARG00000020614
GO:0008361	regulation of cell size	biological_process	0.12912	1	4	237	82	17822	ENSOARG00000015286,ENSOARG00000008308,ENSOARG00000018927,ENSOARG00000006076
GO:0045793	positive regulation of cell size	biological_process	0.12926	1	1	237	5	17822	ENSOARG00000006076
GO:0010992	ubiquitin homeostasis	biological_process	0.12965	1	1	237	5	17822	ENSOARG00000000321
GO:0006417	regulation of translation	biological_process	0.12965	1	5	237	171	17822	ENSOARG00000015785,ENSOARG00000015056,ENSOARG00000012269,ENSOARG00000010578,ENSOARG00000017702
GO:0003139	secondary heart field specification	biological_process	0.12969	1	1	237	8	17822	ENSOARG00000003592
GO:0010712	regulation of collagen metabolic process	biological_process	0.12995	1	1	237	18	17822	ENSOARG00000014227
GO:0009986	cell surface	cellular_component	0.12999	1	10	237	422	17822	ENSOARG00000016047,ENSOARG00000000321,ENSOARG00000010027,ENSOARG00000020851,ENSOARG00000006967,ENSOARG00000008389,ENSOARG00000004654,ENSOARG00000018396,ENSOARG00000015056,ENSOARG00000003592
GO:0051639	actin filament network formation	biological_process	0.13018	1	1	237	4	17822	ENSOARG00000003926
GO:0055091	phospholipid homeostasis	biological_process	0.13063	1	1	237	9	17822	ENSOARG00000010969
GO:0034453	microtubule anchoring	biological_process	0.13066	1	2	237	36	17822	ENSOARG00000003589,ENSOARG00000014844
GO:0032453	histone demethylase activity (H3-K4 specific)	molecular_function	0.13092	1	1	237	6	17822	ENSOARG00000008936
GO:0034720	histone H3-K4 demethylation	biological_process	0.13092	1	1	237	6	17822	ENSOARG00000008936
GO:0017015	regulation of transforming growth factor beta receptor signaling pathway	biological_process	0.13132	1	3	237	74	17822	ENSOARG00000003051,ENSOARG00000013971,ENSOARG00000008389
GO:0032590	dendrite membrane	cellular_component	0.13134	1	1	237	5	17822	ENSOARG00000002378
GO:0034451	centriolar satellite	cellular_component	0.13134	1	2	237	25	17822	ENSOARG00000006163,ENSOARG00000003589
GO:0043628	ncRNA 3-end processing	biological_process	0.13161	1	1	237	11	17822	ENSOARG00000006512
GO:0010745	negative regulation of macrophage derived foam cell differentiation	biological_process	0.13169	1	1	237	7	17822	ENSOARG00000013972
GO:0030183	B cell differentiation	biological_process	0.13177	1	3	237	74	17822	ENSOARG00000008295,ENSOARG00000010246,ENSOARG00000008988
GO:0060579	ventral spinal cord interneuron fate commitment	biological_process	0.13178	1	1	237	10	17822	ENSOARG00000017420
GO:0060581	cell fate commitment involved in pattern specification	biological_process	0.13178	1	1	237	10	17822	ENSOARG00000017420
GO:0046174	polyol catabolic process	biological_process	0.13186	1	1	237	9	17822	ENSOARG00000014146
GO:0050879	multicellular organismal movement	biological_process	0.13225	1	2	237	33	17822	ENSOARG00000017295,ENSOARG00000008132
GO:0050881	musculoskeletal movement	biological_process	0.13225	1	2	237	33	17822	ENSOARG00000008132,ENSOARG00000017295
GO:0033578	protein glycosylation in Golgi	biological_process	0.13235	1	1	237	5	17822	ENSOARG00000001185
GO:0000151	ubiquitin ligase complex	cellular_component	0.13276	1	5	237	168	17822	ENSOARG00000005170,ENSOARG00000017029,ENSOARG00000012388,ENSOARG00000007302,ENSOARG00000013114
GO:0016773	phosphotransferase activity, alcohol group as acceptor	molecular_function	0.1328	1	19	237	659	17822	ENSOARG00000002461,ENSOARG00000015404,ENSOARG00000000627,ENSOARG00000009437,ENSOARG00000000106,ENSOARG00000015469,ENSOARG00000015519,ENSOARG00000000750,ENSOARG00000009224,ENSOARG00000011894,ENSOARG00000002732,ENSOARG00000016047,ENSOARG00000007851,ENSOARG00000009860,ENSOARG00000002893,ENSOARG00000010578,ENSOARG00000006076,ENSOARG00000017126,ENSOARG00000008308
GO:0070970	interleukin-2 secretion	biological_process	0.1328	1	1	237	7	17822	ENSOARG00000010969
GO:0046520	sphingoid biosynthetic process	biological_process	0.13292	1	1	237	8	17822	ENSOARG00000010864
GO:0071921	cohesin localization to chromatin	biological_process	0.13321	1	1	237	4	17822	ENSOARG00000010580
GO:0005777	peroxisome	cellular_component	0.13333	1	3	237	84	17822	ENSOARG00000000321,ENSOARG00000012014,ENSOARG00000016864
GO:0042579	microbody	cellular_component	0.13333	1	3	237	84	17822	ENSOARG00000012014,ENSOARG00000016864,ENSOARG00000000321
GO:0055059	asymmetric neuroblast division	biological_process	0.13365	1	1	237	3	17822	ENSOARG00000009306
GO:0045880	positive regulation of smoothened signaling pathway	biological_process	0.13399	1	2	237	26	17822	ENSOARG00000003665,ENSOARG00000002110
GO:0030836	positive regulation of actin filament depolymerization	biological_process	0.13417	1	1	237	10	17822	ENSOARG00000003926
GO:0061448	connective tissue development	biological_process	0.13418	1	5	237	162	17822	ENSOARG00000013971,ENSOARG00000002110,ENSOARG00000014930,ENSOARG00000017420,ENSOARG00000010027
GO:0036289	peptidyl-serine autophosphorylation	biological_process	0.13433	1	1	237	5	17822	ENSOARG00000011894
GO:1901292	nucleoside phosphate catabolic process	biological_process	0.13447	1	11	237	319	17822	ENSOARG00000013080,ENSOARG00000007284,ENSOARG00000007686,ENSOARG00000004654,ENSOARG00000007701,ENSOARG00000005343,ENSOARG00000013220,ENSOARG00000002476,ENSOARG00000001185,ENSOARG00000016017,ENSOARG00000001949
GO:0032984	macromolecular complex disassembly	biological_process	0.13466	1	4	237	118	17822	ENSOARG00000013607,ENSOARG00000003926,ENSOARG00000019554,ENSOARG00000004275
GO:0021514	ventral spinal cord interneuron differentiation	biological_process	0.13482	1	1	237	11	17822	ENSOARG00000017420
GO:0008284	positive regulation of cell proliferation	biological_process	0.13487	1	11	237	515	17822	ENSOARG00000003592,ENSOARG00000005141,ENSOARG00000014239,ENSOARG00000016116,ENSOARG00000004233,ENSOARG00000014844,ENSOARG00000002893,ENSOARG00000006076,ENSOARG00000020851,ENSOARG00000017420,ENSOARG00000010969
GO:0060395	SMAD protein signal transduction	biological_process	0.13491	1	2	237	35	17822	ENSOARG00000014930,ENSOARG00000017994
GO:1901741	positive regulation of myoblast fusion	biological_process	0.13537	1	1	237	11	17822	ENSOARG00000014239
GO:0022029	telencephalon cell migration	biological_process	0.13566	1	3	237	49	17822	ENSOARG00000017420,ENSOARG00000015286,ENSOARG00000005343
GO:0044093	positive regulation of molecular function	biological_process	0.13577	1	23	237	966	17822	ENSOARG00000008988,ENSOARG00000015723,ENSOARG00000016922,ENSOARG00000016017,ENSOARG00000002476,ENSOARG00000005343,ENSOARG00000003608,ENSOARG00000010953,ENSOARG00000007686,ENSOARG00000001949,ENSOARG00000004233,ENSOARG00000016116,ENSOARG00000018396,ENSOARG00000015056,ENSOARG00000012888,ENSOARG00000004707,ENSOARG00000013220,ENSOARG00000010578,ENSOARG00000007701,ENSOARG00000009860,ENSOARG00000013080,…
GO:0043167	ion binding	molecular_function	0.13579	1	83	237	4345	17822	ENSOARG00000008971,ENSOARG00000003592,ENSOARG00000009073,ENSOARG00000003071,ENSOARG00000014475,ENSOARG00000004073,ENSOARG00000016116,ENSOARG00000016864,ENSOARG00000008308,ENSOARG00000010578,ENSOARG00000002893,ENSOARG00000009084,ENSOARG00000008546,ENSOARG00000015519,ENSOARG00000010810,ENSOARG00000012014,ENSOARG00000015723,ENSOARG00000000627,ENSOARG00000020630,ENSOARG00000015404,ENSOARG00000000321,…
GO:0032656	regulation of interleukin-13 production	biological_process	0.13583	1	1	237	9	17822	ENSOARG00000011638
GO:0007015	actin filament organization	biological_process	0.1359	1	8	237	261	17822	ENSOARG00000015785,ENSOARG00000018678,ENSOARG00000001185,ENSOARG00000003926,ENSOARG00000013607,ENSOARG00000003603,ENSOARG00000000461,ENSOARG00000005960
GO:1990000	amyloid fibril formation	biological_process	0.136	1	1	237	5	17822	ENSOARG00000015056
GO:0019953	sexual reproduction	biological_process	0.13645	1	10	237	414	17822	ENSOARG00000006547,ENSOARG00000004448,ENSOARG00000014930,ENSOARG00000010394,ENSOARG00000018617,ENSOARG00000003971,ENSOARG00000005494,ENSOARG00000000750,ENSOARG00000004840,ENSOARG00000016017
GO:0005523	tropomyosin binding	molecular_function	0.13664	1	1	237	12	17822	ENSOARG00000000461
GO:0032616	interleukin-13 production	biological_process	0.13669	1	1	237	10	17822	ENSOARG00000011638
GO:2000243	positive regulation of reproductive process	biological_process	0.13673	1	2	237	38	17822	ENSOARG00000015286,ENSOARG00000016017
GO:1902107	positive regulation of leukocyte differentiation	biological_process	0.13683	1	3	237	95	17822	ENSOARG00000016922,ENSOARG00000017420,ENSOARG00000010246
GO:0052547	regulation of peptidase activity	biological_process	0.13706	1	6	237	283	17822	ENSOARG00000004233,ENSOARG00000015469,ENSOARG00000015056,ENSOARG00000016922,ENSOARG00000014501,ENSOARG00000010953
GO:0051386	regulation of neurotrophin TRK receptor signaling pathway	biological_process	0.13716	1	1	237	10	17822	ENSOARG00000015785
GO:0010950	positive regulation of endopeptidase activity	biological_process	0.13744	1	3	237	90	17822	ENSOARG00000010953,ENSOARG00000016922,ENSOARG00000004233
GO:0035136	forelimb morphogenesis	biological_process	0.13748	1	2	237	32	17822	ENSOARG00000018617,ENSOARG00000010580
GO:0009259	ribonucleotide metabolic process	biological_process	0.13756	1	13	237	413	17822	ENSOARG00000001185,ENSOARG00000016017,ENSOARG00000001949,ENSOARG00000000750,ENSOARG00000002732,ENSOARG00000005343,ENSOARG00000002476,ENSOARG00000013220,ENSOARG00000007686,ENSOARG00000013080,ENSOARG00000007284,ENSOARG00000004654,ENSOARG00000007701
GO:0005845	mRNA cap binding complex	cellular_component	0.13763	1	1	237	9	17822	ENSOARG00000015785
GO:0050707	regulation of cytokine secretion	biological_process	0.13776	1	3	237	109	17822	ENSOARG00000004233,ENSOARG00000010969,ENSOARG00000011638
GO:0019693	ribose phosphate metabolic process	biological_process	0.1378	1	13	237	414	17822	ENSOARG00000013080,ENSOARG00000007686,ENSOARG00000004654,ENSOARG00000007284,ENSOARG00000007701,ENSOARG00000005343,ENSOARG00000002732,ENSOARG00000002476,ENSOARG00000013220,ENSOARG00000000750,ENSOARG00000001185,ENSOARG00000016017,ENSOARG00000001949
GO:0033119	negative regulation of RNA splicing	biological_process	0.13783	1	1	237	17	17822	ENSOARG00000006543
GO:0045649	regulation of macrophage differentiation	biological_process	0.13784	1	1	237	13	17822	ENSOARG00000016922
GO:0044351	macropinocytosis	biological_process	0.13801	1	1	237	6	17822	ENSOARG00000003926
GO:0044257	cellular protein catabolic process	biological_process	0.1381	1	10	237	427	17822	ENSOARG00000017029,ENSOARG00000016116,ENSOARG00000004233,ENSOARG00000016922,ENSOARG00000016864,ENSOARG00000002461,ENSOARG00000000321,ENSOARG00000005170,ENSOARG00000020614,ENSOARG00000020687
GO:0048199	vesicle targeting, to, from or within Golgi	biological_process	0.13817	1	1	237	9	17822	ENSOARG00000015547
GO:0034518	RNA cap binding complex	cellular_component	0.13844	1	1	237	10	17822	ENSOARG00000015785
GO:0003356	regulation of cilium beat frequency	biological_process	0.1385	1	1	237	4	17822	ENSOARG00000015684
GO:0031988	membrane-bounded vesicle	cellular_component	0.13857	1	12	237	495	17822	ENSOARG00000005343,ENSOARG00000005004,ENSOARG00000014222,ENSOARG00000003608,ENSOARG00000020851,ENSOARG00000008132,ENSOARG00000005551,ENSOARG00000004654,ENSOARG00000003189,ENSOARG00000017994,ENSOARG00000015056,ENSOARG00000003592
GO:0001649	osteoblast differentiation	biological_process	0.13859	1	4	237	120	17822	ENSOARG00000017420,ENSOARG00000014930,ENSOARG00000002110,ENSOARG00000014227
GO:0007405	neuroblast proliferation	biological_process	0.13865	1	2	237	40	17822	ENSOARG00000009306,ENSOARG00000017420
GO:0031932	TORC2 complex	cellular_component	0.13902	1	1	237	10	17822	ENSOARG00000009085
GO:0006184	GTP catabolic process	biological_process	0.13905	1	10	237	251	17822	ENSOARG00000005343,ENSOARG00000013220,ENSOARG00000002476,ENSOARG00000013080,ENSOARG00000004654,ENSOARG00000007686,ENSOARG00000007284,ENSOARG00000007701,ENSOARG00000001185,ENSOARG00000001949
GO:0033124	regulation of GTP catabolic process	biological_process	0.13905	1	10	237	251	17822	ENSOARG00000001949,ENSOARG00000001185,ENSOARG00000002476,ENSOARG00000013220,ENSOARG00000005343,ENSOARG00000007701,ENSOARG00000013080,ENSOARG00000004654,ENSOARG00000007686,ENSOARG00000007284
GO:0043087	regulation of GTPase activity	biological_process	0.13905	1	10	237	251	17822	ENSOARG00000001185,ENSOARG00000001949,ENSOARG00000013080,ENSOARG00000007686,ENSOARG00000007284,ENSOARG00000004654,ENSOARG00000007701,ENSOARG00000005343,ENSOARG00000013220,ENSOARG00000002476
GO:0021814	cell motility involved in cerebral cortex radial glia guided migration	biological_process	0.13917	1	1	237	5	17822	ENSOARG00000005343
GO:1901069	guanosine-containing compound catabolic process	biological_process	0.13919	1	10	237	252	17822	ENSOARG00000001185,ENSOARG00000001949,ENSOARG00000007284,ENSOARG00000013080,ENSOARG00000007686,ENSOARG00000004654,ENSOARG00000007701,ENSOARG00000005343,ENSOARG00000002476,ENSOARG00000013220
GO:0009203	ribonucleoside triphosphate catabolic process	biological_process	0.13927	1	10	237	252	17822	ENSOARG00000001185,ENSOARG00000001949,ENSOARG00000005343,ENSOARG00000013220,ENSOARG00000002476,ENSOARG00000013080,ENSOARG00000007686,ENSOARG00000004654,ENSOARG00000007284,ENSOARG00000007701
GO:0009207	purine ribonucleoside triphosphate catabolic process	biological_process	0.13927	1	10	237	252	17822	ENSOARG00000001185,ENSOARG00000001949,ENSOARG00000013080,ENSOARG00000007686,ENSOARG00000004654,ENSOARG00000007284,ENSOARG00000007701,ENSOARG00000005343,ENSOARG00000013220,ENSOARG00000002476
GO:0070647	protein modification by small protein conjugation or removal	biological_process	0.13929	1	14	237	597	17822	ENSOARG00000005170,ENSOARG00000020614,ENSOARG00000020687,ENSOARG00000010941,ENSOARG00000012388,ENSOARG00000018913,ENSOARG00000017958,ENSOARG00000013114,ENSOARG00000014836,ENSOARG00000008810,ENSOARG00000011992,ENSOARG00000004233,ENSOARG00000004840,ENSOARG00000007302
GO:0090312	positive regulation of protein deacetylation	biological_process	0.13934	1	1	237	12	17822	ENSOARG00000010580
GO:0030163	protein catabolic process	biological_process	0.13958	1	12	237	532	17822	ENSOARG00000017029,ENSOARG00000016116,ENSOARG00000017994,ENSOARG00000004233,ENSOARG00000016864,ENSOARG00000016922,ENSOARG00000011992,ENSOARG00000002461,ENSOARG00000000321,ENSOARG00000005170,ENSOARG00000020687,ENSOARG00000020614
GO:0031209	SCAR complex	cellular_component	0.13969	1	1	237	8	17822	ENSOARG00000015785
GO:0005114	type II transforming growth factor beta receptor binding	molecular_function	0.13977	1	1	237	6	17822	ENSOARG00000016047
GO:0090307	spindle assembly involved in mitosis	biological_process	0.13979	1	2	237	37	17822	ENSOARG00000002461,ENSOARG00000019412
GO:0034390	smooth muscle cell apoptotic process	biological_process	0.13989	1	1	237	11	17822	ENSOARG00000015404
GO:0034391	regulation of smooth muscle cell apoptotic process	biological_process	0.13989	1	1	237	11	17822	ENSOARG00000015404
GO:0009119	ribonucleoside metabolic process	biological_process	0.13997	1	12	237	382	17822	ENSOARG00000007701,ENSOARG00000013080,ENSOARG00000007686,ENSOARG00000004654,ENSOARG00000007284,ENSOARG00000013220,ENSOARG00000002476,ENSOARG00000002732,ENSOARG00000005343,ENSOARG00000000750,ENSOARG00000001949,ENSOARG00000001185
GO:2000105	positive regulation of DNA-dependent DNA replication	biological_process	0.14023	1	1	237	8	17822	ENSOARG00000018617
GO:0050919	negative chemotaxis	biological_process	0.1406	1	2	237	20	17822	ENSOARG00000008308,ENSOARG00000015286
GO:0061000	negative regulation of dendritic spine development	biological_process	0.14078	1	1	237	5	17822	ENSOARG00000007686
GO:0002260	lymphocyte homeostasis	biological_process	0.14092	1	2	237	48	17822	ENSOARG00000014475,ENSOARG00000010969
GO:0046838	phosphorylated carbohydrate dephosphorylation	biological_process	0.1412	1	1	237	7	17822	ENSOARG00000014146
GO:0048704	embryonic skeletal system morphogenesis	biological_process	0.14142	1	3	237	77	17822	ENSOARG00000017420,ENSOARG00000010580,ENSOARG00000013971
GO:0006878	cellular copper ion homeostasis	biological_process	0.14144	1	1	237	9	17822	ENSOARG00000015056
GO:0048640	negative regulation of developmental growth	biological_process	0.1416	1	2	237	29	17822	ENSOARG00000015286,ENSOARG00000008308
GO:0021885	forebrain cell migration	biological_process	0.1417	1	3	237	52	17822	ENSOARG00000017420,ENSOARG00000005343,ENSOARG00000015286
GO:2000401	regulation of lymphocyte migration	biological_process	0.14213	1	2	237	41	17822	ENSOARG00000015056,ENSOARG00000020851
GO:0021631	optic nerve morphogenesis	biological_process	0.14237	1	1	237	5	17822	ENSOARG00000017420
GO:0010833	telomere maintenance via telomere lengthening	biological_process	0.14241	1	2	237	48	17822	ENSOARG00000010578,ENSOARG00000011894
GO:0002683	negative regulation of immune system process	biological_process	0.14251	1	5	237	194	17822	ENSOARG00000016017,ENSOARG00000017420,ENSOARG00000011638,ENSOARG00000014475,ENSOARG00000011894
GO:0030553	cGMP binding	molecular_function	0.14253	1	1	237	7	17822	ENSOARG00000016017
GO:0019217	regulation of fatty acid metabolic process	biological_process	0.14256	1	2	237	48	17822	ENSOARG00000016864,ENSOARG00000000750
GO:0009146	purine nucleoside triphosphate catabolic process	biological_process	0.14261	1	10	237	255	17822	ENSOARG00000007701,ENSOARG00000013080,ENSOARG00000007686,ENSOARG00000004654,ENSOARG00000007284,ENSOARG00000002476,ENSOARG00000013220,ENSOARG00000005343,ENSOARG00000001949,ENSOARG00000001185
GO:0006066	alcohol metabolic process	biological_process	0.14288	1	5	237	186	17822	ENSOARG00000014146,ENSOARG00000018396,ENSOARG00000015056,ENSOARG00000010394,ENSOARG00000008988
GO:0001573	ganglioside metabolic process	biological_process	0.14295	1	1	237	13	17822	ENSOARG00000010027
GO:0033261	regulation of S phase	biological_process	0.14296	1	1	237	7	17822	ENSOARG00000018617
GO:0033262	regulation of nuclear cell cycle DNA replication	biological_process	0.14296	1	1	237	7	17822	ENSOARG00000018617
GO:0051320	S phase	biological_process	0.14296	1	1	237	7	17822	ENSOARG00000018617
GO:1901339	regulation of store-operated calcium channel activity	biological_process	0.14297	1	1	237	5	17822	ENSOARG00000008988
GO:0016278	lysine N-methyltransferase activity	molecular_function	0.1435	1	2	237	42	17822	ENSOARG00000018856,ENSOARG00000004448
GO:0016279	protein-lysine N-methyltransferase activity	molecular_function	0.1435	1	2	237	42	17822	ENSOARG00000004448,ENSOARG00000018856
GO:0070986	left/right axis specification	biological_process	0.14367	1	1	237	8	17822	ENSOARG00000012888
GO:0016576	histone dephosphorylation	biological_process	0.1437	1	1	237	3	17822	ENSOARG00000003071
GO:0070509	calcium ion import	biological_process	0.14391	1	2	237	35	17822	ENSOARG00000017295,ENSOARG00000010703
GO:0001618	virus receptor activity	molecular_function	0.14427	1	1	237	12	17822	ENSOARG00000006967
GO:0000077	DNA damage checkpoint	biological_process	0.1446	1	3	237	72	17822	ENSOARG00000011894,ENSOARG00000002461,ENSOARG00000004233
GO:0048669	collateral sprouting in absence of injury	biological_process	0.14467	1	1	237	5	17822	ENSOARG00000015056
GO:0048840	otolith development	biological_process	0.14498	1	1	237	6	17822	ENSOARG00000010549
GO:0007271	synaptic transmission, cholinergic	biological_process	0.14501	1	1	237	7	17822	ENSOARG00000013616
GO:0006355	regulation of transcription, DNA-dependent	biological_process	0.14503	1	38	237	2283	17822	ENSOARG00000009860,ENSOARG00000013114,ENSOARG00000016414,ENSOARG00000007701,ENSOARG00000019554,ENSOARG00000004654,ENSOARG00000010432,ENSOARG00000009084,ENSOARG00000016047,ENSOARG00000003592,ENSOARG00000014475,ENSOARG00000004233,ENSOARG00000009781,ENSOARG00000008677,ENSOARG00000017126,ENSOARG00000015056,ENSOARG00000002872,ENSOARG00000010580,ENSOARG00000017420,ENSOARG00000018617,ENSOARG00000004275,…
GO:0000805	X chromosome	cellular_component	0.14536	1	1	237	9	17822	ENSOARG00000009781
GO:0008329	signaling pattern recognition receptor activity	molecular_function	0.1458	1	1	237	12	17822	ENSOARG00000018396
GO:0038187	pattern recognition receptor activity	molecular_function	0.1458	1	1	237	12	17822	ENSOARG00000018396
GO:0055119	relaxation of cardiac muscle	biological_process	0.146	1	1	237	8	17822	ENSOARG00000016017
GO:0030424	axon	cellular_component	0.14625	1	7	237	183	17822	ENSOARG00000007851,ENSOARG00000009860,ENSOARG00000003592,ENSOARG00000017295,ENSOARG00000011638,ENSOARG00000003189,ENSOARG00000015056
GO:0035861	site of double-strand break	cellular_component	0.14643	1	2	237	30	17822	ENSOARG00000009781,ENSOARG00000010584
GO:1901136	carbohydrate derivative catabolic process	biological_process	0.14644	1	11	237	323	17822	ENSOARG00000016017,ENSOARG00000001185,ENSOARG00000001949,ENSOARG00000005343,ENSOARG00000013220,ENSOARG00000002476,ENSOARG00000007284,ENSOARG00000013080,ENSOARG00000007686,ENSOARG00000004654,ENSOARG00000007701
GO:0033554	cellular response to stress	biological_process	0.14652	1	23	237	1113	17822	ENSOARG00000003071,ENSOARG00000015056,ENSOARG00000009781,ENSOARG00000004233,ENSOARG00000003189,ENSOARG00000010578,ENSOARG00000006076,ENSOARG00000007851,ENSOARG00000009429,ENSOARG00000014239,ENSOARG00000011316,ENSOARG00000010584,ENSOARG00000011894,ENSOARG00000009085,ENSOARG00000011992,ENSOARG00000015519,ENSOARG00000010953,ENSOARG00000008132,ENSOARG00000003608,ENSOARG00000018617,ENSOARG00000020614,…
GO:0071222	cellular response to lipopolysaccharide	biological_process	0.14653	1	3	237	95	17822	ENSOARG00000018396,ENSOARG00000005494,ENSOARG00000010432
GO:0007631	feeding behavior	biological_process	0.14662	1	2	237	47	17822	ENSOARG00000010394,ENSOARG00000015056
GO:0046975	histone methyltransferase activity (H3-K36 specific)	molecular_function	0.14664	1	1	237	4	17822	ENSOARG00000004448
GO:0006796	phosphate-containing compound metabolic process	biological_process	0.14688	1	49	237	2297	17822	ENSOARG00000009306,ENSOARG00000003608,ENSOARG00000010953,ENSOARG00000002461,ENSOARG00000014930,ENSOARG00000011894,ENSOARG00000009224,ENSOARG00000000750,ENSOARG00000014124,ENSOARG00000001185,ENSOARG00000000106,ENSOARG00000015469,ENSOARG00000006076,ENSOARG00000007851,ENSOARG00000013080,ENSOARG00000013220,ENSOARG00000002732,ENSOARG00000010969,ENSOARG00000001949,ENSOARG00000009437,ENSOARG00000004955,…
GO:0009301	snRNA transcription	biological_process	0.14701	1	1	237	8	17822	ENSOARG00000014475
GO:0021517	ventral spinal cord development	biological_process	0.1471	1	2	237	34	17822	ENSOARG00000017420,ENSOARG00000003665
GO:0035184	histone threonine kinase activity	molecular_function	0.14714	1	1	237	6	17822	ENSOARG00000000106
GO:0035405	histone-threonine phosphorylation	biological_process	0.14714	1	1	237	6	17822	ENSOARG00000000106
GO:0021824	cerebral cortex tangential migration using cell-axon interactions	biological_process	0.14751	1	1	237	3	17822	ENSOARG00000015286
GO:0021828	gonadotrophin-releasing hormone neuronal migration to the hypothalamus	biological_process	0.14751	1	1	237	3	17822	ENSOARG00000015286
GO:0021856	hypothalamic tangential migration using cell-axon interactions	biological_process	0.14751	1	1	237	3	17822	ENSOARG00000015286
GO:2001141	regulation of RNA biosynthetic process	biological_process	0.14757	1	38	237	2287	17822	ENSOARG00000007701,ENSOARG00000019554,ENSOARG00000013114,ENSOARG00000009860,ENSOARG00000016414,ENSOARG00000010432,ENSOARG00000004654,ENSOARG00000009084,ENSOARG00000016047,ENSOARG00000003592,ENSOARG00000014475,ENSOARG00000009781,ENSOARG00000004233,ENSOARG00000015056,ENSOARG00000017126,ENSOARG00000008677,ENSOARG00000017420,ENSOARG00000010580,ENSOARG00000002872,ENSOARG00000018617,ENSOARG00000004275,…
GO:0050954	sensory perception of mechanical stimulus	biological_process	0.14786	1	5	237	114	17822	ENSOARG00000009860,ENSOARG00000010989,ENSOARG00000003592,ENSOARG00000010580,ENSOARG00000010549
GO:0031669	cellular response to nutrient levels	biological_process	0.14787	1	5	237	182	17822	ENSOARG00000007851,ENSOARG00000003608,ENSOARG00000011316,ENSOARG00000011992,ENSOARG00000009085
GO:0005955	calcineurin complex	cellular_component	0.14798	1	1	237	4	17822	ENSOARG00000008132
GO:0070131	positive regulation of mitochondrial translation	biological_process	0.14798	1	1	237	14	17822	ENSOARG00000012269
GO:0016188	synaptic vesicle maturation	biological_process	0.14831	1	1	237	8	17822	ENSOARG00000004654
GO:0021886	hypothalamus gonadotrophin-releasing hormone neuron differentiation	biological_process	0.14831	1	1	237	4	17822	ENSOARG00000015286
GO:0021888	hypothalamus gonadotrophin-releasing hormone neuron development	biological_process	0.14831	1	1	237	4	17822	ENSOARG00000015286
GO:0021855	hypothalamus cell migration	biological_process	0.14832	1	1	237	4	17822	ENSOARG00000015286
GO:0070925	organelle assembly	biological_process	0.14836	1	8	237	292	17822	ENSOARG00000002461,ENSOARG00000000461,ENSOARG00000019412,ENSOARG00000003608,ENSOARG00000011992,ENSOARG00000014844,ENSOARG00000011316,ENSOARG00000003971
GO:0031312	extrinsic to organelle membrane	cellular_component	0.1487	1	1	237	21	17822	ENSOARG00000004233
GO:1902275	regulation of chromatin organization	biological_process	0.14873	1	4	237	116	17822	ENSOARG00000020614,ENSOARG00000018617,ENSOARG00000010580,ENSOARG00000005141
GO:0021772	olfactory bulb development	biological_process	0.14893	1	2	237	26	17822	ENSOARG00000015286,ENSOARG00000016116
GO:0071219	cellular response to molecule of bacterial origin	biological_process	0.14909	1	3	237	100	17822	ENSOARG00000018396,ENSOARG00000005494,ENSOARG00000010432
GO:0021979	hypothalamus cell differentiation	biological_process	0.14924	1	1	237	5	17822	ENSOARG00000015286
GO:2000021	regulation of ion homeostasis	biological_process	0.14932	1	5	237	139	17822	ENSOARG00000016116,ENSOARG00000004233,ENSOARG00000008988,ENSOARG00000011638,ENSOARG00000008132
GO:0061551	trigeminal ganglion development	biological_process	0.14933	1	1	237	5	17822	ENSOARG00000015286
GO:0021545	cranial nerve development	biological_process	0.14935	1	2	237	37	17822	ENSOARG00000017420,ENSOARG00000015286
GO:0021988	olfactory lobe development	biological_process	0.14956	1	2	237	27	17822	ENSOARG00000015286,ENSOARG00000016116
GO:2001034	positive regulation of double-strand break repair via nonhomologous end joining	biological_process	0.14966	1	1	237	8	17822	ENSOARG00000009781
GO:0051704	multi-organism process	biological_process	0.14967	1	14	237	844	17822	ENSOARG00000010432,ENSOARG00000006967,ENSOARG00000002893,ENSOARG00000004269,ENSOARG00000010969,ENSOARG00000004448,ENSOARG00000004275,ENSOARG00000005494,ENSOARG00000018396,ENSOARG00000015469,ENSOARG00000011992,ENSOARG00000015056,ENSOARG00000004233,ENSOARG00000008988
GO:0048806	genitalia development	biological_process	0.14983	1	2	237	31	17822	ENSOARG00000003592,ENSOARG00000010580
GO:0072341	modified amino acid binding	molecular_function	0.15	1	2	237	42	17822	ENSOARG00000005004,ENSOARG00000007686
GO:0021591	ventricular system development	biological_process	0.15005	1	2	237	25	17822	ENSOARG00000015684,ENSOARG00000008971
GO:0060969	negative regulation of gene silencing	biological_process	0.1502	1	1	237	10	17822	ENSOARG00000005141
GO:0009143	nucleoside triphosphate catabolic process	biological_process	0.15043	1	10	237	260	17822	ENSOARG00000001949,ENSOARG00000001185,ENSOARG00000007701,ENSOARG00000013080,ENSOARG00000007284,ENSOARG00000007686,ENSOARG00000004654,ENSOARG00000002476,ENSOARG00000013220,ENSOARG00000005343
GO:0021871	forebrain regionalization	biological_process	0.15046	1	1	237	22	17822	ENSOARG00000017420
GO:0031954	positive regulation of protein autophosphorylation	biological_process	0.15055	1	1	237	10	17822	ENSOARG00000004707
GO:0010565	regulation of cellular ketone metabolic process	biological_process	0.15066	1	3	237	93	17822	ENSOARG00000000750,ENSOARG00000010394,ENSOARG00000016864
GO:0090231	regulation of spindle checkpoint	biological_process	0.15089	1	1	237	11	17822	ENSOARG00000015181
GO:0090266	regulation of mitotic cell cycle spindle assembly checkpoint	biological_process	0.15089	1	1	237	11	17822	ENSOARG00000015181
GO:0061550	cranial ganglion development	biological_process	0.15104	1	1	237	6	17822	ENSOARG00000015286
GO:0032770	positive regulation of monooxygenase activity	biological_process	0.15111	1	1	237	16	17822	ENSOARG00000018396
GO:2000117	negative regulation of cysteine-type endopeptidase activity	biological_process	0.15114	1	2	237	56	17822	ENSOARG00000014501,ENSOARG00000015469
GO:0006152	purine nucleoside catabolic process	biological_process	0.1512	1	10	237	261	17822	ENSOARG00000001185,ENSOARG00000001949,ENSOARG00000005343,ENSOARG00000013220,ENSOARG00000002476,ENSOARG00000007284,ENSOARG00000013080,ENSOARG00000007686,ENSOARG00000004654,ENSOARG00000007701
GO:0046130	purine ribonucleoside catabolic process	biological_process	0.1512	1	10	237	261	17822	ENSOARG00000007686,ENSOARG00000013080,ENSOARG00000007284,ENSOARG00000004654,ENSOARG00000007701,ENSOARG00000005343,ENSOARG00000002476,ENSOARG00000013220,ENSOARG00000001185,ENSOARG00000001949
GO:0001161	intronic transcription regulatory region sequence-specific DNA binding	molecular_function	0.15128	1	1	237	8	17822	ENSOARG00000014475
GO:0044213	intronic transcription regulatory region DNA binding	molecular_function	0.15128	1	1	237	8	17822	ENSOARG00000014475
GO:0002313	mature B cell differentiation involved in immune response	biological_process	0.15134	1	1	237	13	17822	ENSOARG00000008988
GO:0060840	artery development	biological_process	0.15144	1	3	237	61	17822	ENSOARG00000017420,ENSOARG00000003592,ENSOARG00000019554
GO:1901522	positive regulation of transcription from RNA polymerase II promoter involved in cellular response to chemical stimulus	biological_process	0.15177	1	1	237	8	17822	ENSOARG00000014930
GO:0000423	macromitophagy	biological_process	0.15199	1	1	237	8	17822	ENSOARG00000003608
GO:0021542	dentate gyrus development	biological_process	0.15219	1	1	237	13	17822	ENSOARG00000014844
GO:0030041	actin filament polymerization	biological_process	0.15227	1	4	237	115	17822	ENSOARG00000005960,ENSOARG00000015785,ENSOARG00000003926,ENSOARG00000001185
GO:0014013	regulation of gliogenesis	biological_process	0.15245	1	2	237	46	17822	ENSOARG00000003592,ENSOARG00000011638
GO:2000059	negative regulation of protein ubiquitination involved in ubiquitin-dependent protein catabolic process	biological_process	0.15248	1	1	237	11	17822	ENSOARG00000004233
GO:0042054	histone methyltransferase activity	molecular_function	0.15286	1	2	237	40	17822	ENSOARG00000004448,ENSOARG00000018856
GO:0018205	peptidyl-lysine modification	biological_process	0.15291	1	5	237	172	17822	ENSOARG00000018617,ENSOARG00000008677,ENSOARG00000015104,ENSOARG00000011438,ENSOARG00000007851
GO:0035924	cellular response to vascular endothelial growth factor stimulus	biological_process	0.15294	1	2	237	34	17822	ENSOARG00000005018,ENSOARG00000010953
GO:0043901	negative regulation of multi-organism process	biological_process	0.15303	1	2	237	68	17822	ENSOARG00000002893,ENSOARG00000004233
GO:0060049	regulation of protein glycosylation	biological_process	0.15314	1	1	237	13	17822	ENSOARG00000001185
GO:0010977	negative regulation of neuron projection development	biological_process	0.15316	1	2	237	39	17822	ENSOARG00000015286,ENSOARG00000003189
GO:0034613	cellular protein localization	biological_process	0.15339	1	20	237	867	17822	ENSOARG00000003427,ENSOARG00000010703,ENSOARG00000014084,ENSOARG00000010580,ENSOARG00000017420,ENSOARG00000011906,ENSOARG00000018617,ENSOARG00000003589,ENSOARG00000004233,ENSOARG00000014844,ENSOARG00000003665,ENSOARG00000016864,ENSOARG00000015547,ENSOARG00000008357,ENSOARG00000004707,ENSOARG00000006163,ENSOARG00000005004,ENSOARG00000014222,ENSOARG00000006547,ENSOARG00000004654
GO:0002051	osteoblast fate commitment	biological_process	0.1536	1	1	237	4	17822	ENSOARG00000014930
GO:1900112	regulation of histone H3-K9 trimethylation	biological_process	0.15365	1	1	237	8	17822	ENSOARG00000018617
GO:0032092	positive regulation of protein binding	biological_process	0.15365	1	3	237	69	17822	ENSOARG00000012888,ENSOARG00000015056,ENSOARG00000015723
GO:0045505	dynein intermediate chain binding	molecular_function	0.15373	1	1	237	7	17822	ENSOARG00000003589
GO:0097484	dendrite extension	biological_process	0.15405	1	1	237	8	17822	ENSOARG00000015785
GO:0051645	Golgi localization	biological_process	0.15422	1	1	237	9	17822	ENSOARG00000003589
GO:0035269	protein O-linked mannosylation	biological_process	0.15427	1	1	237	6	17822	ENSOARG00000018279
GO:1900221	regulation of beta-amyloid clearance	biological_process	0.15432	1	1	237	8	17822	ENSOARG00000004654
GO:0034464	BBSome	cellular_component	0.15433	1	1	237	8	17822	ENSOARG00000006163
GO:1901142	insulin metabolic process	biological_process	0.1544	1	1	237	4	17822	ENSOARG00000000321
GO:0030879	mammary gland development	biological_process	0.1545	1	3	237	82	17822	ENSOARG00000017420,ENSOARG00000004233,ENSOARG00000010703
GO:0060385	axonogenesis involved in innervation	biological_process	0.15463	1	1	237	5	17822	ENSOARG00000015286
GO:0042454	ribonucleoside catabolic process	biological_process	0.1548	1	10	237	266	17822	ENSOARG00000001949,ENSOARG00000001185,ENSOARG00000007701,ENSOARG00000013080,ENSOARG00000007686,ENSOARG00000007284,ENSOARG00000004654,ENSOARG00000013220,ENSOARG00000002476,ENSOARG00000005343
GO:0042104	positive regulation of activated T cell proliferation	biological_process	0.15488	1	1	237	17	17822	ENSOARG00000010969
GO:0000212	meiotic spindle organization	biological_process	0.15508	1	1	237	9	17822	ENSOARG00000018617
GO:0034595	phosphatidylinositol phosphate 5-phosphatase activity	molecular_function	0.15528	1	1	237	7	17822	ENSOARG00000003189
GO:0048747	muscle fiber development	biological_process	0.15531	1	4	237	125	17822	ENSOARG00000017295,ENSOARG00000018927,ENSOARG00000014239,ENSOARG00000015056
GO:0071564	npBAF complex	cellular_component	0.15535	1	1	237	11	17822	ENSOARG00000004275
GO:0005871	kinesin complex	cellular_component	0.15535	1	1	237	10	17822	ENSOARG00000014844
GO:0005546	phosphatidylinositol-4,5-bisphosphate binding	molecular_function	0.15579	1	2	237	37	17822	ENSOARG00000005004,ENSOARG00000007686
GO:0048733	sebaceous gland development	biological_process	0.15583	1	1	237	6	17822	ENSOARG00000004448
GO:0046488	phosphatidylinositol metabolic process	biological_process	0.15583	1	4	237	103	17822	ENSOARG00000003189,ENSOARG00000011894,ENSOARG00000014146,ENSOARG00000008988
GO:0080009	mRNA methylation	biological_process	0.15585	1	1	237	14	17822	ENSOARG00000007416
GO:0043009	chordate embryonic development	biological_process	0.15593	1	11	237	464	17822	ENSOARG00000003608,ENSOARG00000020851,ENSOARG00000005170,ENSOARG00000010580,ENSOARG00000002872,ENSOARG00000017420,ENSOARG00000012888,ENSOARG00000013971,ENSOARG00000004275,ENSOARG00000003592,ENSOARG00000014844
GO:0034185	apolipoprotein binding	molecular_function	0.15605	1	1	237	8	17822	ENSOARG00000018396
GO:0000122	negative regulation of transcription from RNA polymerase II promoter	biological_process	0.15616	1	11	237	520	17822	ENSOARG00000018617,ENSOARG00000014930,ENSOARG00000017420,ENSOARG00000005018,ENSOARG00000010580,ENSOARG00000020470,ENSOARG00000010810,ENSOARG00000013971,ENSOARG00000014239,ENSOARG00000014475,ENSOARG00000004275
GO:0010948	negative regulation of cell cycle process	biological_process	0.15624	1	5	237	193	17822	ENSOARG00000002461,ENSOARG00000004233,ENSOARG00000011894,ENSOARG00000015181,ENSOARG00000004707
GO:0097490	sympathetic neuron projection extension	biological_process	0.15638	1	1	237	4	17822	ENSOARG00000015286
GO:0097491	sympathetic neuron projection guidance	biological_process	0.15638	1	1	237	4	17822	ENSOARG00000015286
GO:0070727	cellular macromolecule localization	biological_process	0.15669	1	20	237	871	17822	ENSOARG00000008357,ENSOARG00000006163,ENSOARG00000004707,ENSOARG00000003665,ENSOARG00000014844,ENSOARG00000004233,ENSOARG00000016864,ENSOARG00000015547,ENSOARG00000006547,ENSOARG00000004654,ENSOARG00000014222,ENSOARG00000005004,ENSOARG00000014084,ENSOARG00000010703,ENSOARG00000003427,ENSOARG00000003589,ENSOARG00000017420,ENSOARG00000010580,ENSOARG00000018617,ENSOARG00000011906
GO:0055002	striated muscle cell development	biological_process	0.15671	1	5	237	161	17822	ENSOARG00000018927,ENSOARG00000017295,ENSOARG00000014239,ENSOARG00000000461,ENSOARG00000015056
GO:0000226	microtubule cytoskeleton organization	biological_process	0.15681	1	10	237	366	17822	ENSOARG00000014084,ENSOARG00000014844,ENSOARG00000007346,ENSOARG00000007851,ENSOARG00000009306,ENSOARG00000019412,ENSOARG00000003589,ENSOARG00000002461,ENSOARG00000005343,ENSOARG00000018617
GO:0043546	molybdopterin cofactor binding	molecular_function	0.15695	1	1	237	5	17822	ENSOARG00000010953
GO:0003128	heart field specification	biological_process	0.15722	1	1	237	11	17822	ENSOARG00000003592
GO:0046474	glycerophospholipid biosynthetic process	biological_process	0.1576	1	3	237	84	17822	ENSOARG00000010969,ENSOARG00000008988,ENSOARG00000011894
GO:0008047	enzyme activator activity	molecular_function	0.15768	1	9	237	274	17822	ENSOARG00000004707,ENSOARG00000001949,ENSOARG00000013080,ENSOARG00000007686,ENSOARG00000007284,ENSOARG00000007701,ENSOARG00000005343,ENSOARG00000002476,ENSOARG00000013220
GO:0001227	RNA polymerase II transcription regulatory region sequence-specific DNA binding transcription factor activity involved in negative regulation of transcription	molecular_function	0.15777	1	4	237	145	17822	ENSOARG00000020470,ENSOARG00000013971,ENSOARG00000014239,ENSOARG00000014475
GO:0060537	muscle tissue development	biological_process	0.15787	1	9	237	333	17822	ENSOARG00000014239,ENSOARG00000017295,ENSOARG00000003592,ENSOARG00000004275,ENSOARG00000015056,ENSOARG00000018927,ENSOARG00000019554,ENSOARG00000000461,ENSOARG00000008389
GO:0050811	GABA receptor binding	molecular_function	0.15793	1	1	237	5	17822	ENSOARG00000015723
GO:0045579	positive regulation of B cell differentiation	biological_process	0.15803	1	1	237	10	17822	ENSOARG00000010246
GO:0014850	response to muscle activity	biological_process	0.15807	1	1	237	11	17822	ENSOARG00000007851
GO:0070861	regulation of protein exit from endoplasmic reticulum	biological_process	0.15843	1	1	237	9	17822	ENSOARG00000015547
GO:0006706	steroid catabolic process	biological_process	0.15859	1	1	237	14	17822	ENSOARG00000018396
GO:0070444	oligodendrocyte progenitor proliferation	biological_process	0.15862	1	1	237	5	17822	ENSOARG00000003592
GO:0070445	regulation of oligodendrocyte progenitor proliferation	biological_process	0.15862	1	1	237	5	17822	ENSOARG00000003592
GO:0031570	DNA integrity checkpoint	biological_process	0.15863	1	3	237	76	17822	ENSOARG00000002461,ENSOARG00000004233,ENSOARG00000011894
GO:0021532	neural tube patterning	biological_process	0.15869	1	2	237	37	17822	ENSOARG00000017420,ENSOARG00000014844
GO:0061549	sympathetic ganglion development	biological_process	0.15887	1	1	237	6	17822	ENSOARG00000015286
GO:0032957	inositol trisphosphate metabolic process	biological_process	0.15938	1	1	237	8	17822	ENSOARG00000008988
GO:0002115	store-operated calcium entry	biological_process	0.15946	1	1	237	13	17822	ENSOARG00000017295
GO:0022008	neurogenesis	biological_process	0.15946	1	24	237	923	17822	ENSOARG00000005170,ENSOARG00000003603,ENSOARG00000003189,ENSOARG00000004654,ENSOARG00000003665,ENSOARG00000014844,ENSOARG00000008308,ENSOARG00000015056,ENSOARG00000003592,ENSOARG00000011638,ENSOARG00000017420,ENSOARG00000010580,ENSOARG00000005018,ENSOARG00000015286,ENSOARG00000004269,ENSOARG00000005343,ENSOARG00000009306,ENSOARG00000003589,ENSOARG00000018927,ENSOARG00000007686,ENSOARG00000015785,…
GO:0032926	negative regulation of activin receptor signaling pathway	biological_process	0.15947	1	1	237	7	17822	ENSOARG00000003051
GO:0045739	positive regulation of DNA repair	biological_process	0.1595	1	2	237	36	17822	ENSOARG00000009781,ENSOARG00000003071
GO:0005929	cilium	cellular_component	0.15955	1	9	237	305	17822	ENSOARG00000002110,ENSOARG00000013220,ENSOARG00000017420,ENSOARG00000015056,ENSOARG00000003665,ENSOARG00000014844,ENSOARG00000006163,ENSOARG00000003971,ENSOARG00000008971
GO:0008064	regulation of actin polymerization or depolymerization	biological_process	0.15957	1	4	237	119	17822	ENSOARG00000005960,ENSOARG00000015785,ENSOARG00000003926,ENSOARG00000001185
GO:0030832	regulation of actin filament length	biological_process	0.15957	1	4	237	119	17822	ENSOARG00000005960,ENSOARG00000015785,ENSOARG00000003926,ENSOARG00000001185
GO:0005220	inositol 1,4,5-trisphosphate-sensitive calcium-release channel activity	molecular_function	0.15981	1	1	237	3	17822	ENSOARG00000008132
GO:0006145	purine nucleobase catabolic process	biological_process	0.15985	1	1	237	3	17822	ENSOARG00000010953
GO:0033260	nuclear cell cycle DNA replication	biological_process	0.15993	1	1	237	10	17822	ENSOARG00000018617
GO:0001967	suckling behavior	biological_process	0.16	1	1	237	9	17822	ENSOARG00000015056
GO:0016740	transferase activity	molecular_function	0.16013	1	34	237	1683	17822	ENSOARG00000000627,ENSOARG00000009437,ENSOARG00000015404,ENSOARG00000020614,ENSOARG00000004773,ENSOARG00000015519,ENSOARG00000002893,ENSOARG00000009860,ENSOARG00000010578,ENSOARG00000017958,ENSOARG00000016047,ENSOARG00000017126,ENSOARG00000008677,ENSOARG00000008308,ENSOARG00000002461,ENSOARG00000004448,ENSOARG00000011894,ENSOARG00000000750,ENSOARG00000009224,ENSOARG00000010864,ENSOARG00000000106,…
GO:0032527	protein exit from endoplasmic reticulum	biological_process	0.16014	1	1	237	11	17822	ENSOARG00000015547
GO:0003300	cardiac muscle hypertrophy	biological_process	0.16029	1	2	237	38	17822	ENSOARG00000003189,ENSOARG00000016017
GO:0042118	endothelial cell activation	biological_process	0.16044	1	1	237	7	17822	ENSOARG00000005018
GO:0072332	intrinsic apoptotic signaling pathway by p53 class mediator	biological_process	0.16044	1	2	237	53	17822	ENSOARG00000002461,ENSOARG00000004233
GO:0005847	mRNA cleavage and polyadenylation specificity factor complex	cellular_component	0.16057	1	1	237	11	17822	ENSOARG00000020532
GO:0009048	dosage compensation by inactivation of X chromosome	biological_process	0.16063	1	1	237	14	17822	ENSOARG00000009781
GO:0042578	phosphoric ester hydrolase activity	molecular_function	0.16086	1	9	237	297	17822	ENSOARG00000015723,ENSOARG00000016017,ENSOARG00000008988,ENSOARG00000014124,ENSOARG00000003071,ENSOARG00000014146,ENSOARG00000004103,ENSOARG00000003189,ENSOARG00000004955
GO:0070775	H3 histone acetyltransferase complex	cellular_component	0.16088	1	1	237	7	17822	ENSOARG00000008677
GO:0070776	MOZ/MORF histone acetyltransferase complex	cellular_component	0.16088	1	1	237	7	17822	ENSOARG00000008677
GO:0008234	cysteine-type peptidase activity	molecular_function	0.161	1	4	237	130	17822	ENSOARG00000016922,ENSOARG00000020687,ENSOARG00000008810,ENSOARG00000013114
GO:0043240	Fanconi anaemia nuclear complex	cellular_component	0.16105	1	1	237	10	17822	ENSOARG00000009429
GO:0014896	muscle hypertrophy	biological_process	0.16118	1	2	237	39	17822	ENSOARG00000003189,ENSOARG00000016017
GO:0014897	striated muscle hypertrophy	biological_process	0.16118	1	2	237	39	17822	ENSOARG00000016017,ENSOARG00000003189
GO:0005849	mRNA cleavage factor complex	cellular_component	0.1614	1	1	237	12	17822	ENSOARG00000020532
GO:0016485	protein processing	biological_process	0.16146	1	4	237	120	17822	ENSOARG00000016864,ENSOARG00000003665,ENSOARG00000017420,ENSOARG00000020851
GO:0051056	regulation of small GTPase mediated signal transduction	biological_process	0.16192	1	8	237	196	17822	ENSOARG00000004819,ENSOARG00000004073,ENSOARG00000016116,ENSOARG00000001949,ENSOARG00000001185,ENSOARG00000007701,ENSOARG00000020653,ENSOARG00000019347
GO:0043584	nose development	biological_process	0.16193	1	1	237	12	17822	ENSOARG00000009781
GO:1901991	negative regulation of mitotic cell cycle phase transition	biological_process	0.16208	1	3	237	104	17822	ENSOARG00000011894,ENSOARG00000015181,ENSOARG00000004233
GO:0016012	sarcoglycan complex	cellular_component	0.16217	1	1	237	7	17822	ENSOARG00000002378
GO:1901739	regulation of myoblast fusion	biological_process	0.16218	1	1	237	14	17822	ENSOARG00000014239
GO:0006278	RNA-dependent DNA replication	biological_process	0.16223	1	2	237	70	17822	ENSOARG00000011894,ENSOARG00000010578
GO:0017069	snRNA binding	molecular_function	0.16245	1	1	237	22	17822	ENSOARG00000018082
GO:0016558	protein import into peroxisome matrix	biological_process	0.16265	1	1	237	12	17822	ENSOARG00000016864
GO:0009891	positive regulation of biosynthetic process	biological_process	0.16322	1	24	237	1222	17822	ENSOARG00000014930,ENSOARG00000018617,ENSOARG00000010580,ENSOARG00000005018,ENSOARG00000002461,ENSOARG00000017420,ENSOARG00000004448,ENSOARG00000015469,ENSOARG00000001185,ENSOARG00000005141,ENSOARG00000014239,ENSOARG00000013971,ENSOARG00000014227,ENSOARG00000004275,ENSOARG00000004654,ENSOARG00000017702,ENSOARG00000016414,ENSOARG00000008389,ENSOARG00000012269,ENSOARG00000010578,ENSOARG00000008677,…
GO:0048864	stem cell development	biological_process	0.16331	1	6	237	223	17822	ENSOARG00000015286,ENSOARG00000016047,ENSOARG00000010580,ENSOARG00000003589,ENSOARG00000012888,ENSOARG00000004275
GO:0007165	signal transduction	biological_process	0.16336	1	69	237	4156	17822	ENSOARG00000007851,ENSOARG00000006076,ENSOARG00000019347,ENSOARG00000017123,ENSOARG00000017994,ENSOARG00000001949,ENSOARG00000008173,ENSOARG00000010953,ENSOARG00000009306,ENSOARG00000006967,ENSOARG00000015286,ENSOARG00000003051,ENSOARG00000013971,ENSOARG00000004819,ENSOARG00000001185,ENSOARG00000010432,ENSOARG00000003189,ENSOARG00000009860,ENSOARG00000014501,ENSOARG00000004103,ENSOARG00000016047,…
GO:0046847	filopodium assembly	biological_process	0.16341	1	2	237	35	17822	ENSOARG00000005343,ENSOARG00000003603
GO:0031618	nuclear centromeric heterochromatin	cellular_component	0.16352	1	1	237	6	17822	ENSOARG00000018617
GO:0009164	nucleoside catabolic process	biological_process	0.16368	1	10	237	267	17822	ENSOARG00000001949,ENSOARG00000001185,ENSOARG00000007701,ENSOARG00000013080,ENSOARG00000004654,ENSOARG00000007686,ENSOARG00000007284,ENSOARG00000013220,ENSOARG00000002476,ENSOARG00000005343
GO:0006644	phospholipid metabolic process	biological_process	0.16394	1	6	237	225	17822	ENSOARG00000008988,ENSOARG00000010969,ENSOARG00000018396,ENSOARG00000011894,ENSOARG00000014146,ENSOARG00000003189
GO:0043603	cellular amide metabolic process	biological_process	0.16402	1	3	237	93	17822	ENSOARG00000004654,ENSOARG00000015056,ENSOARG00000000321
GO:0060068	vagina development	biological_process	0.1641	1	1	237	9	17822	ENSOARG00000003592
GO:0061548	ganglion development	biological_process	0.16414	1	1	237	9	17822	ENSOARG00000015286
GO:0016327	apicolateral plasma membrane	cellular_component	0.16419	1	1	237	10	17822	ENSOARG00000005551
GO:0002052	positive regulation of neuroblast proliferation	biological_process	0.16431	1	1	237	14	17822	ENSOARG00000017420
GO:0016042	lipid catabolic process	biological_process	0.16433	1	5	237	190	17822	ENSOARG00000008988,ENSOARG00000015723,ENSOARG00000018396,ENSOARG00000016864,ENSOARG00000003189
GO:0090399	replicative senescence	biological_process	0.16434	1	1	237	9	17822	ENSOARG00000011894
GO:0016011	dystroglycan complex	cellular_component	0.16437	1	1	237	8	17822	ENSOARG00000002378
GO:0048736	appendage development	biological_process	0.16438	1	5	237	142	17822	ENSOARG00000007063,ENSOARG00000018617,ENSOARG00000010580,ENSOARG00000017420,ENSOARG00000003665
GO:0060173	limb development	biological_process	0.16438	1	5	237	142	17822	ENSOARG00000018617,ENSOARG00000007063,ENSOARG00000017420,ENSOARG00000003665,ENSOARG00000010580
GO:0035268	protein mannosylation	biological_process	0.16449	1	1	237	7	17822	ENSOARG00000018279
GO:0046039	GTP metabolic process	biological_process	0.16466	1	10	237	267	17822	ENSOARG00000005343,ENSOARG00000002476,ENSOARG00000013220,ENSOARG00000004654,ENSOARG00000013080,ENSOARG00000007686,ENSOARG00000007284,ENSOARG00000007701,ENSOARG00000001185,ENSOARG00000001949
GO:0010769	regulation of cell morphogenesis involved in differentiation	biological_process	0.16547	1	7	237	222	17822	ENSOARG00000012888,ENSOARG00000003189,ENSOARG00000018927,ENSOARG00000008308,ENSOARG00000015286,ENSOARG00000005170,ENSOARG00000003926
GO:0010494	cytoplasmic stress granule	cellular_component	0.16549	1	2	237	43	17822	ENSOARG00000007851,ENSOARG00000017702
GO:0006919	activation of cysteine-type endopeptidase activity involved in apoptotic process	biological_process	0.16563	1	2	237	49	17822	ENSOARG00000010953,ENSOARG00000004233
GO:1901658	glycosyl compound catabolic process	biological_process	0.16576	1	10	237	271	17822	ENSOARG00000007701,ENSOARG00000013080,ENSOARG00000007686,ENSOARG00000007284,ENSOARG00000004654,ENSOARG00000002476,ENSOARG00000013220,ENSOARG00000005343,ENSOARG00000001949,ENSOARG00000001185
GO:0043517	positive regulation of DNA damage response, signal transduction by p53 class mediator	biological_process	0.16593	1	1	237	10	17822	ENSOARG00000011894
GO:0044320	cellular response to leptin stimulus	biological_process	0.16606	1	1	237	10	17822	ENSOARG00000010394
GO:0003223	ventricular compact myocardium morphogenesis	biological_process	0.16629	1	1	237	6	17822	ENSOARG00000003592
GO:0030217	T cell differentiation	biological_process	0.16654	1	4	237	156	17822	ENSOARG00000013971,ENSOARG00000014475,ENSOARG00000010394,ENSOARG00000017420
GO:0014002	astrocyte development	biological_process	0.16679	1	1	237	15	17822	ENSOARG00000015056
GO:0044321	response to leptin stimulus	biological_process	0.16694	1	1	237	11	17822	ENSOARG00000010394
GO:0010820	positive regulation of T cell chemotaxis	biological_process	0.167	1	1	237	8	17822	ENSOARG00000020851
GO:0050853	B cell receptor signaling pathway	biological_process	0.16712	1	2	237	34	17822	ENSOARG00000008988,ENSOARG00000014239
GO:0010960	magnesium ion homeostasis	biological_process	0.16759	1	1	237	9	17822	ENSOARG00000018927
GO:0034349	glial cell apoptotic process	biological_process	0.1678	1	1	237	9	17822	ENSOARG00000011638
GO:0010819	regulation of T cell chemotaxis	biological_process	0.1678	1	1	237	9	17822	ENSOARG00000020851
GO:0042451	purine nucleoside biosynthetic process	biological_process	0.16801	1	2	237	67	17822	ENSOARG00000000750,ENSOARG00000002732
GO:0046129	purine ribonucleoside biosynthetic process	biological_process	0.16801	1	2	237	67	17822	ENSOARG00000002732,ENSOARG00000000750
GO:0016197	endosomal transport	biological_process	0.16812	1	5	237	165	17822	ENSOARG00000004654,ENSOARG00000011316,ENSOARG00000003189,ENSOARG00000003589,ENSOARG00000018768
GO:0006793	phosphorus metabolic process	biological_process	0.16836	1	49	237	2326	17822	ENSOARG00000013080,ENSOARG00000007851,ENSOARG00000006076,ENSOARG00000010969,ENSOARG00000002732,ENSOARG00000013220,ENSOARG00000001949,ENSOARG00000010953,ENSOARG00000003608,ENSOARG00000009306,ENSOARG00000014930,ENSOARG00000002461,ENSOARG00000000750,ENSOARG00000009224,ENSOARG00000011894,ENSOARG00000015469,ENSOARG00000000106,ENSOARG00000001185,ENSOARG00000014124,ENSOARG00000007284,ENSOARG00000004654,…
GO:1901068	guanosine-containing compound metabolic process	biological_process	0.16838	1	10	237	272	17822	ENSOARG00000001949,ENSOARG00000001185,ENSOARG00000007701,ENSOARG00000007284,ENSOARG00000013080,ENSOARG00000007686,ENSOARG00000004654,ENSOARG00000013220,ENSOARG00000002476,ENSOARG00000005343
GO:0072711	cellular response to hydroxyurea	biological_process	0.16849	1	1	237	6	17822	ENSOARG00000018617
GO:0006941	striated muscle contraction	biological_process	0.16856	1	3	237	88	17822	ENSOARG00000017295,ENSOARG00000016017,ENSOARG00000014930
GO:0010033	response to organic substance	biological_process	0.16875	1	27	237	1419	17822	ENSOARG00000004955,ENSOARG00000010953,ENSOARG00000005018,ENSOARG00000014930,ENSOARG00000003051,ENSOARG00000018617,ENSOARG00000013971,ENSOARG00000008988,ENSOARG00000015785,ENSOARG00000015469,ENSOARG00000009085,ENSOARG00000016922,ENSOARG00000008389,ENSOARG00000013114,ENSOARG00000007851,ENSOARG00000020851,ENSOARG00000010432,ENSOARG00000016047,ENSOARG00000010969,ENSOARG00000010394,ENSOARG00000014222,…
GO:0006163	purine nucleotide metabolic process	biological_process	0.16893	1	13	237	447	17822	ENSOARG00000001949,ENSOARG00000001185,ENSOARG00000016017,ENSOARG00000000750,ENSOARG00000002476,ENSOARG00000013220,ENSOARG00000002732,ENSOARG00000005343,ENSOARG00000007701,ENSOARG00000004654,ENSOARG00000013080,ENSOARG00000007686,ENSOARG00000007284
GO:0044246	regulation of multicellular organismal metabolic process	biological_process	0.16904	1	1	237	25	17822	ENSOARG00000014227
GO:0043124	negative regulation of I-kappaB kinase/NF-kappaB cascade	biological_process	0.16911	1	2	237	33	17822	ENSOARG00000004448,ENSOARG00000016922
GO:0002327	immature B cell differentiation	biological_process	0.16935	1	1	237	8	17822	ENSOARG00000010246
GO:0000790	nuclear chromatin	cellular_component	0.16939	1	5	237	198	17822	ENSOARG00000020532,ENSOARG00000004275,ENSOARG00000014239,ENSOARG00000010810,ENSOARG00000018617
GO:1901798	positive regulation of signal transduction by p53 class mediator	biological_process	0.16949	1	1	237	14	17822	ENSOARG00000011894
GO:0032587	ruffle membrane	cellular_component	0.16963	1	2	237	41	17822	ENSOARG00000004073,ENSOARG00000012888
GO:0009792	embryo development ending in birth or egg hatching	biological_process	0.1699	1	11	237	473	17822	ENSOARG00000020851,ENSOARG00000003608,ENSOARG00000017420,ENSOARG00000002872,ENSOARG00000010580,ENSOARG00000005170,ENSOARG00000003592,ENSOARG00000004275,ENSOARG00000012888,ENSOARG00000013971,ENSOARG00000014844
GO:2000020	positive regulation of male gonad development	biological_process	0.16995	1	1	237	6	17822	ENSOARG00000015286
GO:0070828	heterochromatin organization	biological_process	0.17017	1	1	237	12	17822	ENSOARG00000009781
GO:0043085	positive regulation of catalytic activity	biological_process	0.17018	1	18	237	749	17822	ENSOARG00000016017,ENSOARG00000016922,ENSOARG00000005343,ENSOARG00000002476,ENSOARG00000010953,ENSOARG00000007686,ENSOARG00000003608,ENSOARG00000018396,ENSOARG00000016116,ENSOARG00000004233,ENSOARG00000001949,ENSOARG00000004707,ENSOARG00000013220,ENSOARG00000013080,ENSOARG00000004654,ENSOARG00000007284,ENSOARG00000010578,ENSOARG00000007701
GO:0071478	cellular response to radiation	biological_process	0.17023	1	3	237	93	17822	ENSOARG00000010580,ENSOARG00000002461,ENSOARG00000011894
GO:0042063	gliogenesis	biological_process	0.17027	1	4	237	130	17822	ENSOARG00000003592,ENSOARG00000011638,ENSOARG00000017420,ENSOARG00000015056
GO:0006473	protein acetylation	biological_process	0.17042	1	4	237	137	17822	ENSOARG00000011438,ENSOARG00000007851,ENSOARG00000008677,ENSOARG00000015104
GO:0007229	integrin-mediated signaling pathway	biological_process	0.17062	1	3	237	72	17822	ENSOARG00000010027,ENSOARG00000006967,ENSOARG00000008389
GO:2000106	regulation of leukocyte apoptotic process	biological_process	0.17075	1	2	237	53	17822	ENSOARG00000010969,ENSOARG00000014475
GO:0051924	regulation of calcium ion transport	biological_process	0.17084	1	4	237	115	17822	ENSOARG00000008988,ENSOARG00000004233,ENSOARG00000010703,ENSOARG00000017295
GO:0031462	Cul2-RING ubiquitin ligase complex	cellular_component	0.17099	1	1	237	8	17822	ENSOARG00000017029
GO:0030278	regulation of ossification	biological_process	0.17107	1	4	237	138	17822	ENSOARG00000014227,ENSOARG00000014930,ENSOARG00000017420,ENSOARG00000010580
GO:2000018	regulation of male gonad development	biological_process	0.17109	1	1	237	7	17822	ENSOARG00000015286
GO:0003727	single-stranded RNA binding	molecular_function	0.17114	1	2	237	47	17822	ENSOARG00000020740,ENSOARG00000017702
GO:0070059	intrinsic apoptotic signaling pathway in response to endoplasmic reticulum stress	biological_process	0.17122	1	2	237	37	17822	ENSOARG00000004233,ENSOARG00000008132
GO:0008641	small protein activating enzyme activity	molecular_function	0.17134	1	1	237	10	17822	ENSOARG00000010941
GO:0005024	transforming growth factor beta-activated receptor activity	molecular_function	0.17162	1	1	237	6	17822	ENSOARG00000016047
GO:0043433	negative regulation of sequence-specific DNA binding transcription factor activity	biological_process	0.17163	1	3	237	99	17822	ENSOARG00000005494,ENSOARG00000013114,ENSOARG00000009182
GO:0034446	substrate adhesion-dependent cell spreading	biological_process	0.17166	1	3	237	65	17822	ENSOARG00000008389,ENSOARG00000016116,ENSOARG00000003926
GO:0048713	regulation of oligodendrocyte differentiation	biological_process	0.17186	1	1	237	17	17822	ENSOARG00000011638
GO:0090543	Flemming body	cellular_component	0.17236	1	1	237	12	17822	ENSOARG00000016116
GO:0050792	regulation of viral process	biological_process	0.17272	1	3	237	106	17822	ENSOARG00000002893,ENSOARG00000004269,ENSOARG00000004233
GO:0048875	chemical homeostasis within a tissue	biological_process	0.17304	1	1	237	9	17822	ENSOARG00000017295
GO:0015935	small ribosomal subunit	cellular_component	0.1731	1	1	237	62	17822	ENSOARG00000017702
GO:0006978	DNA damage response, signal transduction by p53 class mediator resulting in transcription of p21 class mediator	biological_process	0.17319	1	1	237	12	17822	ENSOARG00000002461
GO:0048709	oligodendrocyte differentiation	biological_process	0.17336	1	2	237	52	17822	ENSOARG00000011638,ENSOARG00000017420
GO:0034596	phosphatidylinositol phosphate 4-phosphatase activity	molecular_function	0.17348	1	1	237	6	17822	ENSOARG00000003189
GO:0003723	RNA binding	molecular_function	0.17357	1	13	237	815	17822	ENSOARG00000020740,ENSOARG00000011125,ENSOARG00000017702,ENSOARG00000011507,ENSOARG00000006543,ENSOARG00000012714,ENSOARG00000009528,ENSOARG00000014817,ENSOARG00000005494,ENSOARG00000020532,ENSOARG00000004811,ENSOARG00000018082,ENSOARG00000006011
GO:0008589	regulation of smoothened signaling pathway	biological_process	0.17381	1	3	237	60	17822	ENSOARG00000002110,ENSOARG00000017420,ENSOARG00000003665
GO:0007618	mating	biological_process	0.17388	1	1	237	16	17822	ENSOARG00000015056
GO:0042772	DNA damage response, signal transduction resulting in transcription	biological_process	0.17405	1	1	237	13	17822	ENSOARG00000002461
GO:0046320	regulation of fatty acid oxidation	biological_process	0.17415	1	1	237	16	17822	ENSOARG00000016864
GO:0070382	exocytic vesicle	cellular_component	0.17429	1	1	237	7	17822	ENSOARG00000004654
GO:0051053	negative regulation of DNA metabolic process	biological_process	0.17446	1	3	237	85	17822	ENSOARG00000010584,ENSOARG00000020614,ENSOARG00000009781
GO:0007062	sister chromatid cohesion	biological_process	0.17498	1	2	237	42	17822	ENSOARG00000010917,ENSOARG00000010580
GO:0031573	intra-S DNA damage checkpoint	biological_process	0.17507	1	1	237	8	17822	ENSOARG00000002461
GO:0001921	positive regulation of receptor recycling	biological_process	0.17523	1	1	237	8	17822	ENSOARG00000003189
GO:0055001	muscle cell development	biological_process	0.17523	1	5	237	170	17822	ENSOARG00000000461,ENSOARG00000018927,ENSOARG00000017295,ENSOARG00000014239,ENSOARG00000015056
GO:0071044	histone mRNA catabolic process	biological_process	0.17536	1	1	237	10	17822	ENSOARG00000011894
GO:0070938	contractile ring	cellular_component	0.1754	1	1	237	10	17822	ENSOARG00000001874
GO:2001257	regulation of cation channel activity	biological_process	0.17557	1	2	237	45	17822	ENSOARG00000008988,ENSOARG00000017295
GO:0045667	regulation of osteoblast differentiation	biological_process	0.17558	1	3	237	81	17822	ENSOARG00000014930,ENSOARG00000017420,ENSOARG00000014227
GO:0071679	commissural neuron axon guidance	biological_process	0.17568	1	1	237	7	17822	ENSOARG00000008308
GO:0043067	regulation of programmed cell death	biological_process	0.17571	1	17	237	909	17822	ENSOARG00000014475,ENSOARG00000016116,ENSOARG00000004233,ENSOARG00000007284,ENSOARG00000010432,ENSOARG00000007851,ENSOARG00000014501,ENSOARG00000010969,ENSOARG00000011894,ENSOARG00000015469,ENSOARG00000016922,ENSOARG00000008988,ENSOARG00000010953,ENSOARG00000003608,ENSOARG00000011906,ENSOARG00000017420,ENSOARG00000015404
GO:0001893	maternal placenta development	biological_process	0.17574	1	1	237	20	17822	ENSOARG00000004448
GO:0046839	phospholipid dephosphorylation	biological_process	0.17585	1	2	237	30	17822	ENSOARG00000003189,ENSOARG00000014146
GO:0048666	neuron development	biological_process	0.17606	1	17	237	613	17822	ENSOARG00000015056,ENSOARG00000008308,ENSOARG00000014844,ENSOARG00000005170,ENSOARG00000004654,ENSOARG00000003189,ENSOARG00000003603,ENSOARG00000015785,ENSOARG00000009224,ENSOARG00000013616,ENSOARG00000005343,ENSOARG00000015286,ENSOARG00000004269,ENSOARG00000017420,ENSOARG00000007686,ENSOARG00000018927,ENSOARG00000009306
GO:0060249	anatomical structure homeostasis	biological_process	0.1762	1	6	237	234	17822	ENSOARG00000004233,ENSOARG00000018617,ENSOARG00000011894,ENSOARG00000006076,ENSOARG00000010578,ENSOARG00000017295
GO:0009595	detection of biotic stimulus	biological_process	0.17622	1	1	237	16	17822	ENSOARG00000018396
GO:0010557	positive regulation of macromolecule biosynthetic process	biological_process	0.17667	1	23	237	1170	17822	ENSOARG00000001185,ENSOARG00000015469,ENSOARG00000014239,ENSOARG00000013971,ENSOARG00000005141,ENSOARG00000014227,ENSOARG00000004275,ENSOARG00000018617,ENSOARG00000014930,ENSOARG00000017420,ENSOARG00000002461,ENSOARG00000004448,ENSOARG00000005018,ENSOARG00000010580,ENSOARG00000015056,ENSOARG00000008677,ENSOARG00000014475,ENSOARG00000017702,ENSOARG00000004654,ENSOARG00000012269,ENSOARG00000010578,…
GO:0032486	Rap protein signal transduction	biological_process	0.17671	1	1	237	9	17822	ENSOARG00000016116
GO:1901881	positive regulation of protein depolymerization	biological_process	0.17677	1	1	237	13	17822	ENSOARG00000003926
GO:0007398	ectoderm development	biological_process	0.17678	1	1	237	12	17822	ENSOARG00000012888
GO:0010721	negative regulation of cell development	biological_process	0.17678	1	4	237	114	17822	ENSOARG00000008308,ENSOARG00000015286,ENSOARG00000003589,ENSOARG00000003189
GO:0030837	negative regulation of actin filament polymerization	biological_process	0.17722	1	2	237	38	17822	ENSOARG00000001185,ENSOARG00000003926
GO:0021910	smoothened signaling pathway involved in ventral spinal cord patterning	biological_process	0.17735	1	1	237	8	17822	ENSOARG00000017420
GO:0016591	DNA-directed RNA polymerase II, holoenzyme	cellular_component	0.17743	1	3	237	87	17822	ENSOARG00000006512,ENSOARG00000017126,ENSOARG00000010580
GO:1901031	regulation of response to reactive oxygen species	biological_process	0.17747	1	1	237	10	17822	ENSOARG00000009085
GO:0008381	mechanically-gated ion channel activity	molecular_function	0.17773	1	1	237	9	17822	ENSOARG00000001534
GO:0022833	mechanically gated channel activity	molecular_function	0.17773	1	1	237	9	17822	ENSOARG00000001534
GO:0048565	digestive tract development	biological_process	0.17775	1	3	237	87	17822	ENSOARG00000010580,ENSOARG00000017420,ENSOARG00000012888
GO:0045177	apical part of cell	cellular_component	0.17796	1	6	237	190	17822	ENSOARG00000003665,ENSOARG00000015056,ENSOARG00000003592,ENSOARG00000005551,ENSOARG00000008389,ENSOARG00000017295
GO:0008143	poly(A) RNA binding	molecular_function	0.17827	1	1	237	10	17822	ENSOARG00000017702
GO:0048645	organ formation	biological_process	0.17868	1	2	237	50	17822	ENSOARG00000003592,ENSOARG00000017420
GO:0019228	regulation of action potential in neuron	biological_process	0.17913	1	3	237	69	17822	ENSOARG00000016116,ENSOARG00000011638,ENSOARG00000018927
GO:0042285	xylosyltransferase activity	molecular_function	0.17931	1	1	237	6	17822	ENSOARG00000018279
GO:0031256	leading edge membrane	cellular_component	0.17935	1	3	237	64	17822	ENSOARG00000004073,ENSOARG00000012888,ENSOARG00000002378
GO:0030326	embryonic limb morphogenesis	biological_process	0.17943	1	4	237	103	17822	ENSOARG00000010580,ENSOARG00000003665,ENSOARG00000017420,ENSOARG00000007063
GO:0035113	embryonic appendage morphogenesis	biological_process	0.17943	1	4	237	103	17822	ENSOARG00000007063,ENSOARG00000003665,ENSOARG00000017420,ENSOARG00000010580
GO:0045665	negative regulation of neuron differentiation	biological_process	0.17945	1	2	237	47	17822	ENSOARG00000017420,ENSOARG00000015056
GO:0001704	formation of primary germ layer	biological_process	0.17992	1	3	237	89	17822	ENSOARG00000012888,ENSOARG00000008389,ENSOARG00000004275
GO:0000712	resolution of meiotic recombination intermediates	biological_process	0.18008	1	1	237	5	17822	ENSOARG00000009429
GO:0060712	spongiotrophoblast layer development	biological_process	0.18016	1	1	237	12	17822	ENSOARG00000005170
GO:0010608	posttranscriptional regulation of gene expression	biological_process	0.18033	1	9	237	417	17822	ENSOARG00000002461,ENSOARG00000020687,ENSOARG00000012269,ENSOARG00000010578,ENSOARG00000018913,ENSOARG00000017702,ENSOARG00000015785,ENSOARG00000015056,ENSOARG00000012888
GO:0051087	chaperone binding	molecular_function	0.18044	1	2	237	58	17822	ENSOARG00000003592,ENSOARG00000020687
GO:0060560	developmental growth involved in morphogenesis	biological_process	0.18083	1	5	237	148	17822	ENSOARG00000012888,ENSOARG00000015785,ENSOARG00000015056,ENSOARG00000008308,ENSOARG00000015286
GO:0030811	regulation of nucleotide catabolic process	biological_process	0.18088	1	10	237	286	17822	ENSOARG00000013080,ENSOARG00000007284,ENSOARG00000007686,ENSOARG00000004654,ENSOARG00000007701,ENSOARG00000005343,ENSOARG00000013220,ENSOARG00000002476,ENSOARG00000001185,ENSOARG00000001949
GO:0033121	regulation of purine nucleotide catabolic process	biological_process	0.18088	1	10	237	286	17822	ENSOARG00000001185,ENSOARG00000001949,ENSOARG00000005343,ENSOARG00000013220,ENSOARG00000002476,ENSOARG00000007686,ENSOARG00000013080,ENSOARG00000004654,ENSOARG00000007284,ENSOARG00000007701
GO:0043967	histone H4 acetylation	biological_process	0.18112	1	2	237	46	17822	ENSOARG00000015104,ENSOARG00000011438
GO:0050775	positive regulation of dendrite morphogenesis	biological_process	0.18119	1	1	237	9	17822	ENSOARG00000005170
GO:0097242	beta-amyloid clearance	biological_process	0.18206	1	1	237	9	17822	ENSOARG00000004654
GO:0006874	cellular calcium ion homeostasis	biological_process	0.1822	1	6	237	196	17822	ENSOARG00000018927,ENSOARG00000008132,ENSOARG00000015056,ENSOARG00000015680,ENSOARG00000008988,ENSOARG00000004233
GO:0046966	thyroid hormone receptor binding	molecular_function	0.18235	1	1	237	13	17822	ENSOARG00000020614
GO:0046636	negative regulation of alpha-beta T cell activation	biological_process	0.18238	1	1	237	20	17822	ENSOARG00000017420
GO:0032501	multicellular organismal process	biological_process	0.18246	1	84	237	4919	17822	ENSOARG00000004840,ENSOARG00000017295,ENSOARG00000018082,ENSOARG00000013972,ENSOARG00000006076,ENSOARG00000010969,ENSOARG00000003971,ENSOARG00000013971,ENSOARG00000009580,ENSOARG00000007063,ENSOARG00000006967,ENSOARG00000009306,ENSOARG00000010989,ENSOARG00000012241,ENSOARG00000010953,ENSOARG00000015286,ENSOARG00000003051,ENSOARG00000010549,ENSOARG00000009528,ENSOARG00000011638,ENSOARG00000003665,…
GO:0031668	cellular response to extracellular stimulus	biological_process	0.18254	1	5	237	197	17822	ENSOARG00000011316,ENSOARG00000003608,ENSOARG00000007851,ENSOARG00000009085,ENSOARG00000011992
GO:0006270	DNA replication initiation	biological_process	0.1826	1	1	237	19	17822	ENSOARG00000014063
GO:0022414	reproductive process	biological_process	0.1828	1	14	237	667	17822	ENSOARG00000003592,ENSOARG00000005494,ENSOARG00000003971,ENSOARG00000004275,ENSOARG00000004840,ENSOARG00000000750,ENSOARG00000016017,ENSOARG00000015056,ENSOARG00000006547,ENSOARG00000004448,ENSOARG00000010580,ENSOARG00000015286,ENSOARG00000018617,ENSOARG00000014930
GO:0016303	1-phosphatidylinositol-3-kinase activity	molecular_function	0.18309	1	1	237	6	17822	ENSOARG00000011894
GO:0050750	low-density lipoprotein particle receptor binding	molecular_function	0.18316	1	1	237	16	17822	ENSOARG00000004654
GO:0005083	small GTPase regulator activity	molecular_function	0.18328	1	6	237	142	17822	ENSOARG00000004073,ENSOARG00000020653,ENSOARG00000004819,ENSOARG00000001185,ENSOARG00000014222,ENSOARG00000019347
GO:0072676	lymphocyte migration	biological_process	0.18333	1	2	237	57	17822	ENSOARG00000015056,ENSOARG00000020851
GO:0047555	3,5-cyclic-GMP phosphodiesterase activity	molecular_function	0.18394	1	1	237	7	17822	ENSOARG00000016017
GO:1901166	neural crest cell migration involved in autonomic nervous system development	biological_process	0.18408	1	1	237	5	17822	ENSOARG00000015286
GO:0021537	telencephalon development	biological_process	0.18412	1	6	237	165	17822	ENSOARG00000016116,ENSOARG00000017420,ENSOARG00000014844,ENSOARG00000005343,ENSOARG00000015286,ENSOARG00000008308
GO:0021636	trigeminal nerve morphogenesis	biological_process	0.18437	1	1	237	5	17822	ENSOARG00000015286
GO:0021637	trigeminal nerve structural organization	biological_process	0.18437	1	1	237	5	17822	ENSOARG00000015286
GO:1902287	semaphorin-plexin signaling pathway involved in axon guidance	biological_process	0.18437	1	1	237	5	17822	ENSOARG00000015286
GO:0032354	response to follicle-stimulating hormone stimulus	biological_process	0.18439	1	1	237	5	17822	ENSOARG00000016047
GO:0003676	nucleic acid binding	molecular_function	0.18452	1	40	237	2898	17822	ENSOARG00000020630,ENSOARG00000017420,ENSOARG00000004269,ENSOARG00000004275,ENSOARG00000020532,ENSOARG00000004811,ENSOARG00000005141,ENSOARG00000010810,ENSOARG00000010917,ENSOARG00000006011,ENSOARG00000019554,ENSOARG00000011125,ENSOARG00000016414,ENSOARG00000014475,ENSOARG00000015056,ENSOARG00000017126,ENSOARG00000008677,ENSOARG00000011507,ENSOARG00000006543,ENSOARG00000004448,ENSOARG00000005018,…
GO:0030182	neuron differentiation	biological_process	0.18453	1	20	237	762	17822	ENSOARG00000008308,ENSOARG00000015056,ENSOARG00000014844,ENSOARG00000003665,ENSOARG00000005170,ENSOARG00000003189,ENSOARG00000004654,ENSOARG00000003603,ENSOARG00000015785,ENSOARG00000009224,ENSOARG00000013971,ENSOARG00000013616,ENSOARG00000004269,ENSOARG00000015286,ENSOARG00000005343,ENSOARG00000017420,ENSOARG00000005018,ENSOARG00000007686,ENSOARG00000018927,ENSOARG00000009306
GO:0048675	axon extension	biological_process	0.18455	1	3	237	64	17822	ENSOARG00000015785,ENSOARG00000015286,ENSOARG00000008308
GO:0001783	B cell apoptotic process	biological_process	0.18472	1	1	237	17	17822	ENSOARG00000011638
GO:0042220	response to cocaine	biological_process	0.18477	1	1	237	12	17822	ENSOARG00000017295
GO:0007507	heart development	biological_process	0.1848	1	10	237	358	17822	ENSOARG00000015684,ENSOARG00000000461,ENSOARG00000019554,ENSOARG00000010580,ENSOARG00000017420,ENSOARG00000016047,ENSOARG00000004275,ENSOARG00000003592,ENSOARG00000003665,ENSOARG00000014844
GO:0006346	methylation-dependent chromatin silencing	biological_process	0.18484	1	1	237	11	17822	ENSOARG00000005141
GO:0005641	nuclear envelope lumen	cellular_component	0.18563	1	1	237	9	17822	ENSOARG00000015056
GO:0014823	response to activity	biological_process	0.18577	1	1	237	14	17822	ENSOARG00000007851
GO:0016301	kinase activity	molecular_function	0.18577	1	19	237	716	17822	ENSOARG00000015519,ENSOARG00000000106,ENSOARG00000015469,ENSOARG00000011894,ENSOARG00000000750,ENSOARG00000009224,ENSOARG00000015404,ENSOARG00000002461,ENSOARG00000000627,ENSOARG00000009437,ENSOARG00000017126,ENSOARG00000008308,ENSOARG00000016047,ENSOARG00000002732,ENSOARG00000009860,ENSOARG00000007851,ENSOARG00000002893,ENSOARG00000010578,ENSOARG00000006076
GO:0006625	protein targeting to peroxisome	biological_process	0.18583	1	1	237	15	17822	ENSOARG00000016864
GO:0043574	peroxisomal transport	biological_process	0.18583	1	1	237	15	17822	ENSOARG00000016864
GO:0072662	protein localization to peroxisome	biological_process	0.18583	1	1	237	15	17822	ENSOARG00000016864
GO:0072663	establishment of protein localization to peroxisome	biological_process	0.18583	1	1	237	15	17822	ENSOARG00000016864
GO:0030308	negative regulation of cell growth	biological_process	0.18592	1	3	237	104	17822	ENSOARG00000004233,ENSOARG00000015286,ENSOARG00000008308
GO:0072710	response to hydroxyurea	biological_process	0.18616	1	1	237	7	17822	ENSOARG00000018617
GO:0048646	anatomical structure formation involved in morphogenesis	biological_process	0.18679	1	17	237	746	17822	ENSOARG00000004275,ENSOARG00000003971,ENSOARG00000014239,ENSOARG00000000461,ENSOARG00000012241,ENSOARG00000017420,ENSOARG00000010027,ENSOARG00000005018,ENSOARG00000003051,ENSOARG00000003592,ENSOARG00000012888,ENSOARG00000014844,ENSOARG00000004233,ENSOARG00000006076,ENSOARG00000008389,ENSOARG00000013114,ENSOARG00000010394
GO:0071380	cellular response to prostaglandin E stimulus	biological_process	0.1869	1	1	237	9	17822	ENSOARG00000007851
GO:0060143	positive regulation of syncytium formation by plasma membrane fusion	biological_process	0.18714	1	1	237	17	17822	ENSOARG00000014239
GO:0017022	myosin binding	molecular_function	0.18725	1	2	237	43	17822	ENSOARG00000001185,ENSOARG00000003971
GO:0051457	maintenance of protein location in nucleus	biological_process	0.18745	1	1	237	13	17822	ENSOARG00000004233
GO:1901988	negative regulation of cell cycle phase transition	biological_process	0.18748	1	4	237	151	17822	ENSOARG00000011894,ENSOARG00000015181,ENSOARG00000002461,ENSOARG00000004233
GO:0016556	mRNA modification	biological_process	0.18754	1	1	237	18	17822	ENSOARG00000007416
GO:0030897	HOPS complex	cellular_component	0.18757	1	1	237	10	17822	ENSOARG00000003589
GO:0003352	regulation of cilium movement	biological_process	0.18765	1	1	237	12	17822	ENSOARG00000015684
GO:0060632	regulation of microtubule-based movement	biological_process	0.18765	1	1	237	12	17822	ENSOARG00000015684
GO:0071565	nBAF complex	cellular_component	0.18806	1	1	237	12	17822	ENSOARG00000004275
GO:0035253	ciliary rootlet	cellular_component	0.18823	1	1	237	7	17822	ENSOARG00000015056
GO:0002682	regulation of immune system process	biological_process	0.18856	1	15	237	782	17822	ENSOARG00000011894,ENSOARG00000011638,ENSOARG00000014475,ENSOARG00000013971,ENSOARG00000014239,ENSOARG00000008988,ENSOARG00000015469,ENSOARG00000015056,ENSOARG00000016017,ENSOARG00000016922,ENSOARG00000013114,ENSOARG00000020851,ENSOARG00000010246,ENSOARG00000017420,ENSOARG00000010969
GO:0090075	relaxation of muscle	biological_process	0.18865	1	1	237	15	17822	ENSOARG00000016017
GO:0010885	regulation of cholesterol storage	biological_process	0.18869	1	1	237	10	17822	ENSOARG00000018396
GO:0048016	inositol phosphate-mediated signaling	biological_process	0.18889	1	2	237	39	17822	ENSOARG00000014239,ENSOARG00000008132
GO:0050706	regulation of interleukin-1 beta secretion	biological_process	0.18899	1	1	237	18	17822	ENSOARG00000004233
GO:0051251	positive regulation of lymphocyte activation	biological_process	0.1891	1	4	237	165	17822	ENSOARG00000010969,ENSOARG00000017420,ENSOARG00000010246,ENSOARG00000014239
GO:0051235	maintenance of location	biological_process	0.18922	1	6	237	186	17822	ENSOARG00000003589,ENSOARG00000008132,ENSOARG00000011906,ENSOARG00000014844,ENSOARG00000008988,ENSOARG00000004233
GO:0007265	Ras protein signal transduction	biological_process	0.1895	1	8	237	234	17822	ENSOARG00000004819,ENSOARG00000004073,ENSOARG00000015785,ENSOARG00000016116,ENSOARG00000001185,ENSOARG00000020653,ENSOARG00000010578,ENSOARG00000019347
GO:0045446	endothelial cell differentiation	biological_process	0.18968	1	2	237	46	17822	ENSOARG00000010953,ENSOARG00000013971
GO:0048681	negative regulation of axon regeneration	biological_process	0.1899	1	1	237	9	17822	ENSOARG00000003189
GO:0006515	misfolded or incompletely synthesized protein catabolic process	biological_process	0.19004	1	1	237	16	17822	ENSOARG00000016864
GO:0030228	lipoprotein particle receptor activity	molecular_function	0.19015	1	1	237	10	17822	ENSOARG00000018396
GO:0071425	hematopoietic stem cell proliferation	biological_process	0.1902	1	1	237	16	17822	ENSOARG00000018082
GO:0030042	actin filament depolymerization	biological_process	0.19021	1	2	237	42	17822	ENSOARG00000003926,ENSOARG00000013607
GO:0051150	regulation of smooth muscle cell differentiation	biological_process	0.19029	1	1	237	12	17822	ENSOARG00000013971
GO:0043586	tongue development	biological_process	0.19051	1	1	237	13	17822	ENSOARG00000017420
GO:0032561	guanyl ribonucleotide binding	molecular_function	0.19054	1	6	237	366	17822	ENSOARG00000002871,ENSOARG00000016017,ENSOARG00000006439,ENSOARG00000009073,ENSOARG00000018768,ENSOARG00000015181
GO:0010941	regulation of cell death	biological_process	0.19057	1	18	237	971	17822	ENSOARG00000010953,ENSOARG00000003608,ENSOARG00000011906,ENSOARG00000015404,ENSOARG00000017420,ENSOARG00000011894,ENSOARG00000015469,ENSOARG00000016922,ENSOARG00000008988,ENSOARG00000007284,ENSOARG00000004654,ENSOARG00000010432,ENSOARG00000007851,ENSOARG00000014501,ENSOARG00000010969,ENSOARG00000014475,ENSOARG00000016116,ENSOARG00000004233
GO:0070571	negative regulation of neuron projection regeneration	biological_process	0.19068	1	1	237	10	17822	ENSOARG00000003189
GO:0048588	developmental cell growth	biological_process	0.19087	1	4	237	106	17822	ENSOARG00000015056,ENSOARG00000015286,ENSOARG00000008308,ENSOARG00000015785
GO:0048705	skeletal system morphogenesis	biological_process	0.19088	1	5	237	178	17822	ENSOARG00000017420,ENSOARG00000010580,ENSOARG00000008308,ENSOARG00000002110,ENSOARG00000013971
GO:0033623	regulation of integrin activation	biological_process	0.19095	1	1	237	9	17822	ENSOARG00000016116
GO:0007423	sensory organ development	biological_process	0.19099	1	10	237	384	17822	ENSOARG00000010989,ENSOARG00000009860,ENSOARG00000008389,ENSOARG00000010549,ENSOARG00000017420,ENSOARG00000010580,ENSOARG00000013971,ENSOARG00000004275,ENSOARG00000014844,ENSOARG00000009781
GO:0072425	signal transduction involved in G2 DNA damage checkpoint	biological_process	0.19125	1	1	237	7	17822	ENSOARG00000011894
GO:0032674	regulation of interleukin-5 production	biological_process	0.1914	1	1	237	11	17822	ENSOARG00000011638
GO:0036312	phosphatidylinositol 3-kinase regulatory subunit binding	molecular_function	0.19144	1	1	237	8	17822	ENSOARG00000004103
GO:0005875	microtubule associated complex	cellular_component	0.19169	1	3	237	75	17822	ENSOARG00000015181,ENSOARG00000014844,ENSOARG00000003665
GO:0046113	nucleobase catabolic process	biological_process	0.19183	1	1	237	5	17822	ENSOARG00000010953
GO:2000177	regulation of neural precursor cell proliferation	biological_process	0.19217	1	2	237	51	17822	ENSOARG00000017420,ENSOARG00000003592
GO:0032634	interleukin-5 production	biological_process	0.1922	1	1	237	12	17822	ENSOARG00000011638
GO:0009116	nucleoside metabolic process	biological_process	0.19239	1	12	237	433	17822	ENSOARG00000007701,ENSOARG00000007686,ENSOARG00000013080,ENSOARG00000007284,ENSOARG00000004654,ENSOARG00000002476,ENSOARG00000013220,ENSOARG00000005343,ENSOARG00000002732,ENSOARG00000000750,ENSOARG00000001949,ENSOARG00000001185
GO:0015026	coreceptor activity	molecular_function	0.19255	1	1	237	16	17822	ENSOARG00000016047
GO:0001707	mesoderm formation	biological_process	0.19258	1	2	237	52	17822	ENSOARG00000012888,ENSOARG00000008389
GO:0048752	semicircular canal morphogenesis	biological_process	0.19262	1	1	237	6	17822	ENSOARG00000013971
GO:0051568	histone H3-K4 methylation	biological_process	0.19263	1	2	237	41	17822	ENSOARG00000018617,ENSOARG00000004448
GO:0004721	phosphoprotein phosphatase activity	molecular_function	0.19296	1	5	237	151	17822	ENSOARG00000004103,ENSOARG00000014124,ENSOARG00000003071,ENSOARG00000004955,ENSOARG00000014146
GO:0051130	positive regulation of cellular component organization	biological_process	0.19304	1	16	237	700	17822	ENSOARG00000011992,ENSOARG00000015785,ENSOARG00000008988,ENSOARG00000014239,ENSOARG00000005141,ENSOARG00000018617,ENSOARG00000010580,ENSOARG00000000321,ENSOARG00000005960,ENSOARG00000004233,ENSOARG00000012888,ENSOARG00000005170,ENSOARG00000003926,ENSOARG00000003603,ENSOARG00000012269,ENSOARG00000010578
GO:0021819	layer formation in cerebral cortex	biological_process	0.19313	1	1	237	13	17822	ENSOARG00000017420
GO:0045740	positive regulation of DNA replication	biological_process	0.19327	1	2	237	45	17822	ENSOARG00000018617,ENSOARG00000010578
GO:0009059	macromolecule biosynthetic process	biological_process	0.19331	1	51	237	3491	17822	ENSOARG00000015056,ENSOARG00000017126,ENSOARG00000008677,ENSOARG00000004233,ENSOARG00000009781,ENSOARG00000014475,ENSOARG00000003592,ENSOARG00000009084,ENSOARG00000016047,ENSOARG00000004654,ENSOARG00000010432,ENSOARG00000013114,ENSOARG00000016414,ENSOARG00000009860,ENSOARG00000010578,ENSOARG00000019554,ENSOARG00000007701,ENSOARG00000010810,ENSOARG00000015785,ENSOARG00000005141,ENSOARG00000004275,…
GO:0019915	lipid storage	biological_process	0.19335	1	2	237	53	17822	ENSOARG00000014199,ENSOARG00000018396
GO:2000353	positive regulation of endothelial cell apoptotic process	biological_process	0.19342	1	1	237	12	17822	ENSOARG00000010432
GO:0060281	regulation of oocyte development	biological_process	0.1935	1	1	237	8	17822	ENSOARG00000016017
GO:0045815	positive regulation of gene expression, epigenetic	biological_process	0.19393	1	1	237	14	17822	ENSOARG00000005141
GO:0043623	cellular protein complex assembly	biological_process	0.19398	1	9	237	378	17822	ENSOARG00000012269,ENSOARG00000006547,ENSOARG00000015684,ENSOARG00000005960,ENSOARG00000004654,ENSOARG00000003926,ENSOARG00000005004,ENSOARG00000015785,ENSOARG00000001185
GO:0031571	mitotic G1 DNA damage checkpoint	biological_process	0.19409	1	1	237	12	17822	ENSOARG00000004233
GO:0009118	regulation of nucleoside metabolic process	biological_process	0.19413	1	10	237	291	17822	ENSOARG00000001185,ENSOARG00000001949,ENSOARG00000005343,ENSOARG00000002476,ENSOARG00000013220,ENSOARG00000013080,ENSOARG00000004654,ENSOARG00000007686,ENSOARG00000007284,ENSOARG00000007701
GO:0050770	regulation of axonogenesis	biological_process	0.19419	1	4	237	99	17822	ENSOARG00000003189,ENSOARG00000018927,ENSOARG00000008308,ENSOARG00000015286
GO:0005794	Golgi apparatus	cellular_component	0.19419	1	17	237	748	17822	ENSOARG00000018913,ENSOARG00000020851,ENSOARG00000007851,ENSOARG00000005170,ENSOARG00000013220,ENSOARG00000016803,ENSOARG00000014676,ENSOARG00000003592,ENSOARG00000015547,ENSOARG00000015056,ENSOARG00000018279,ENSOARG00000002378,ENSOARG00000002461,ENSOARG00000004448,ENSOARG00000011316,ENSOARG00000001185,ENSOARG00000000106
GO:0060666	dichotomous subdivision of terminal units involved in salivary gland branching	biological_process	0.19423	1	1	237	5	17822	ENSOARG00000015286
GO:0070628	proteasome binding	molecular_function	0.19449	1	1	237	11	17822	ENSOARG00000020687
GO:0007176	regulation of epidermal growth factor-activated receptor activity	biological_process	0.19501	1	1	237	13	17822	ENSOARG00000015056
GO:0019001	guanyl nucleotide binding	molecular_function	0.19518	1	6	237	367	17822	ENSOARG00000002871,ENSOARG00000016017,ENSOARG00000006439,ENSOARG00000009073,ENSOARG00000018768,ENSOARG00000015181
GO:0010646	regulation of cell communication	biological_process	0.19522	1	42	237	2192	17822	ENSOARG00000003189,ENSOARG00000010432,ENSOARG00000009860,ENSOARG00000013114,ENSOARG00000007701,ENSOARG00000014501,ENSOARG00000004103,ENSOARG00000002110,ENSOARG00000004073,ENSOARG00000011638,ENSOARG00000003592,ENSOARG00000015056,ENSOARG00000008308,ENSOARG00000004233,ENSOARG00000016116,ENSOARG00000003665,ENSOARG00000002476,ENSOARG00000017420,ENSOARG00000013616,ENSOARG00000016017,ENSOARG00000009085,…
GO:0031010	ISWI-type complex	cellular_component	0.19553	1	1	237	8	17822	ENSOARG00000006876
GO:0048592	eye morphogenesis	biological_process	0.19556	1	4	237	109	17822	ENSOARG00000010580,ENSOARG00000017420,ENSOARG00000004275,ENSOARG00000013971
GO:0097094	craniofacial suture morphogenesis	biological_process	0.19563	1	1	237	10	17822	ENSOARG00000017420
GO:1901657	glycosyl compound metabolic process	biological_process	0.19581	1	12	237	440	17822	ENSOARG00000007701,ENSOARG00000013080,ENSOARG00000007686,ENSOARG00000004654,ENSOARG00000007284,ENSOARG00000013220,ENSOARG00000002476,ENSOARG00000005343,ENSOARG00000002732,ENSOARG00000000750,ENSOARG00000001949,ENSOARG00000001185
GO:0030234	enzyme regulator activity	molecular_function	0.19596	1	18	237	762	17822	ENSOARG00000013220,ENSOARG00000019347,ENSOARG00000014222,ENSOARG00000020653,ENSOARG00000007701,ENSOARG00000013080,ENSOARG00000007284,ENSOARG00000001949,ENSOARG00000015056,ENSOARG00000004073,ENSOARG00000004707,ENSOARG00000002476,ENSOARG00000005343,ENSOARG00000009306,ENSOARG00000007686,ENSOARG00000015469,ENSOARG00000001185,ENSOARG00000004819
GO:0055070	copper ion homeostasis	biological_process	0.19605	1	1	237	11	17822	ENSOARG00000015056
GO:0070233	negative regulation of T cell apoptotic process	biological_process	0.19636	1	1	237	15	17822	ENSOARG00000010969
GO:0031594	neuromuscular junction	cellular_component	0.19641	1	2	237	35	17822	ENSOARG00000015056,ENSOARG00000001874
GO:0048844	artery morphogenesis	biological_process	0.19642	1	2	237	42	17822	ENSOARG00000003592,ENSOARG00000019554
GO:2001032	regulation of double-strand break repair via nonhomologous end joining	biological_process	0.19642	1	1	237	14	17822	ENSOARG00000009781
GO:0021854	hypothalamus development	biological_process	0.19647	1	1	237	10	17822	ENSOARG00000015286
GO:0042532	negative regulation of tyrosine phosphorylation of STAT protein	biological_process	0.19658	1	1	237	8	17822	ENSOARG00000003189
GO:0040007	growth	biological_process	0.19666	1	13	237	571	17822	ENSOARG00000012888,ENSOARG00000008308,ENSOARG00000015056,ENSOARG00000015785,ENSOARG00000016116,ENSOARG00000004233,ENSOARG00000019554,ENSOARG00000020851,ENSOARG00000018617,ENSOARG00000015286,ENSOARG00000010969,ENSOARG00000017420,ENSOARG00000010580
GO:0045071	negative regulation of viral genome replication	biological_process	0.1969	1	1	237	24	17822	ENSOARG00000002893
GO:0010803	regulation of tumor necrosis factor-mediated signaling pathway	biological_process	0.19725	1	1	237	20	17822	ENSOARG00000013114
GO:0008584	male gonad development	biological_process	0.1975	1	3	237	82	17822	ENSOARG00000018617,ENSOARG00000015286,ENSOARG00000003592
GO:0042044	fluid transport	biological_process	0.19759	1	1	237	18	17822	ENSOARG00000008132
GO:0043027	cysteine-type endopeptidase inhibitor activity involved in apoptotic process	molecular_function	0.1977	1	1	237	17	17822	ENSOARG00000015469
GO:0050882	voluntary musculoskeletal movement	biological_process	0.19779	1	1	237	5	17822	ENSOARG00000008132
GO:0006351	transcription, DNA-dependent	biological_process	0.19803	1	38	237	2386	17822	ENSOARG00000003592,ENSOARG00000014475,ENSOARG00000004233,ENSOARG00000009781,ENSOARG00000015056,ENSOARG00000017126,ENSOARG00000008677,ENSOARG00000016414,ENSOARG00000009860,ENSOARG00000013114,ENSOARG00000019554,ENSOARG00000007701,ENSOARG00000004654,ENSOARG00000010432,ENSOARG00000016047,ENSOARG00000009084,ENSOARG00000004275,ENSOARG00000005141,ENSOARG00000010810,ENSOARG00000002872,ENSOARG00000010580,…
GO:0010952	positive regulation of peptidase activity	biological_process	0.1982	1	3	237	100	17822	ENSOARG00000010953,ENSOARG00000016922,ENSOARG00000004233
GO:0044702	single organism reproductive process	biological_process	0.19847	1	11	237	516	17822	ENSOARG00000004448,ENSOARG00000018617,ENSOARG00000014930,ENSOARG00000006547,ENSOARG00000016017,ENSOARG00000015056,ENSOARG00000003971,ENSOARG00000004275,ENSOARG00000005494,ENSOARG00000004840,ENSOARG00000000750
GO:0015918	sterol transport	biological_process	0.19867	1	2	237	57	17822	ENSOARG00000013972,ENSOARG00000018396
GO:0030301	cholesterol transport	biological_process	0.19867	1	2	237	57	17822	ENSOARG00000013972,ENSOARG00000018396
GO:0010818	T cell chemotaxis	biological_process	0.19929	1	1	237	12	17822	ENSOARG00000020851
GO:0043034	costamere	cellular_component	0.19948	1	1	237	7	17822	ENSOARG00000017295
GO:0002684	positive regulation of immune system process	biological_process	0.1995	1	10	237	496	17822	ENSOARG00000020851,ENSOARG00000013114,ENSOARG00000010246,ENSOARG00000017420,ENSOARG00000010969,ENSOARG00000014239,ENSOARG00000011638,ENSOARG00000008988,ENSOARG00000015469,ENSOARG00000015056
GO:0006661	phosphatidylinositol biosynthetic process	biological_process	0.19951	1	2	237	45	17822	ENSOARG00000011894,ENSOARG00000008988
GO:0045165	cell fate commitment	biological_process	0.19957	1	4	237	165	17822	ENSOARG00000009306,ENSOARG00000017420,ENSOARG00000004233,ENSOARG00000014930
GO:0001525	angiogenesis	biological_process	0.19959	1	8	237	301	17822	ENSOARG00000010394,ENSOARG00000003051,ENSOARG00000010027,ENSOARG00000005018,ENSOARG00000012241,ENSOARG00000013114,ENSOARG00000006076,ENSOARG00000004233
GO:0006910	phagocytosis, recognition	biological_process	0.1998	1	1	237	12	17822	ENSOARG00000018396
GO:0001954	positive regulation of cell-matrix adhesion	biological_process	0.19985	1	2	237	37	17822	ENSOARG00000001874,ENSOARG00000012888
GO:0034381	plasma lipoprotein particle clearance	biological_process	0.20003	1	1	237	21	17822	ENSOARG00000018396
GO:0008334	histone mRNA metabolic process	biological_process	0.20014	1	1	237	12	17822	ENSOARG00000011894
GO:0051928	positive regulation of calcium ion transport	biological_process	0.2003	1	2	237	46	17822	ENSOARG00000010703,ENSOARG00000017295
GO:2001222	regulation of neuron migration	biological_process	0.20037	1	2	237	28	17822	ENSOARG00000010580,ENSOARG00000015286
GO:0046824	positive regulation of nucleocytoplasmic transport	biological_process	0.20057	1	2	237	50	17822	ENSOARG00000020532,ENSOARG00000017420
GO:0097038	perinuclear endoplasmic reticulum	cellular_component	0.20073	1	1	237	9	17822	ENSOARG00000020851
GO:0060716	labyrinthine layer blood vessel development	biological_process	0.20102	1	1	237	17	17822	ENSOARG00000005170
GO:0032239	regulation of nucleobase-containing compound transport	biological_process	0.20105	1	1	237	10	17822	ENSOARG00000020532
GO:0046831	regulation of RNA export from nucleus	biological_process	0.20105	1	1	237	10	17822	ENSOARG00000020532
GO:0051290	protein heterotetramerization	biological_process	0.20124	1	1	237	16	17822	ENSOARG00000020532
GO:0009314	response to radiation	biological_process	0.20143	1	6	237	255	17822	ENSOARG00000004233,ENSOARG00000010580,ENSOARG00000002461,ENSOARG00000015056,ENSOARG00000011894,ENSOARG00000003071
GO:2000773	negative regulation of cellular senescence	biological_process	0.20152	1	1	237	13	17822	ENSOARG00000006076
GO:0051127	positive regulation of actin nucleation	biological_process	0.20157	1	1	237	10	17822	ENSOARG00000015785
GO:0003299	muscle hypertrophy in response to stress	biological_process	0.20204	1	1	237	11	17822	ENSOARG00000003189
GO:0014887	cardiac muscle adaptation	biological_process	0.20204	1	1	237	11	17822	ENSOARG00000003189
GO:0014898	cardiac muscle hypertrophy in response to stress	biological_process	0.20204	1	1	237	11	17822	ENSOARG00000003189
GO:0017166	vinculin binding	molecular_function	0.20255	1	1	237	9	17822	ENSOARG00000001874
GO:0008654	phospholipid biosynthetic process	biological_process	0.20303	1	3	237	97	17822	ENSOARG00000011894,ENSOARG00000010969,ENSOARG00000008988
GO:0043500	muscle adaptation	biological_process	0.20311	1	2	237	54	17822	ENSOARG00000003189,ENSOARG00000016017
GO:0017048	Rho GTPase binding	molecular_function	0.20333	1	3	237	61	17822	ENSOARG00000005343,ENSOARG00000015785,ENSOARG00000009306
GO:0021559	trigeminal nerve development	biological_process	0.2035	1	1	237	7	17822	ENSOARG00000015286
GO:0007549	dosage compensation	biological_process	0.20359	1	1	237	16	17822	ENSOARG00000009781
GO:0004842	ubiquitin-protein ligase activity	molecular_function	0.20376	1	6	237	189	17822	ENSOARG00000011992,ENSOARG00000020614,ENSOARG00000014836,ENSOARG00000005170,ENSOARG00000017958,ENSOARG00000004840
GO:0036158	outer dynein arm assembly	biological_process	0.20396	1	1	237	10	17822	ENSOARG00000015684
GO:0031935	regulation of chromatin silencing	biological_process	0.20458	1	1	237	12	17822	ENSOARG00000005141
GO:0031664	regulation of lipopolysaccharide-mediated signaling pathway	biological_process	0.20499	1	1	237	14	17822	ENSOARG00000005494
GO:0032964	collagen biosynthetic process	biological_process	0.20503	1	1	237	22	17822	ENSOARG00000014227
GO:0050999	regulation of nitric-oxide synthase activity	biological_process	0.20504	1	1	237	17	17822	ENSOARG00000018396
GO:0048332	mesoderm morphogenesis	biological_process	0.20521	1	2	237	54	17822	ENSOARG00000012888,ENSOARG00000008389
GO:0007049	cell cycle	biological_process	0.20531	1	18	237	914	17822	ENSOARG00000004707,ENSOARG00000004233,ENSOARG00000016116,ENSOARG00000014836,ENSOARG00000015056,ENSOARG00000020740,ENSOARG00000006547,ENSOARG00000009429,ENSOARG00000011894,ENSOARG00000010917,ENSOARG00000019412,ENSOARG00000014063,ENSOARG00000000627,ENSOARG00000015181,ENSOARG00000000745,ENSOARG00000002461,ENSOARG00000010580,ENSOARG00000018617
GO:0070988	demethylation	biological_process	0.20568	1	2	237	43	17822	ENSOARG00000008936,ENSOARG00000005141
GO:0010749	regulation of nitric oxide mediated signal transduction	biological_process	0.20573	1	1	237	8	17822	ENSOARG00000016017
GO:0010560	positive regulation of glycoprotein biosynthetic process	biological_process	0.20583	1	1	237	9	17822	ENSOARG00000001185
GO:0034629	cellular protein complex localization	biological_process	0.20591	1	1	237	12	17822	ENSOARG00000006547
GO:0043524	negative regulation of neuron apoptotic process	biological_process	0.20684	1	3	237	89	17822	ENSOARG00000003608,ENSOARG00000015404,ENSOARG00000016116
GO:0051325	interphase	biological_process	0.20691	1	3	237	100	17822	ENSOARG00000004233,ENSOARG00000016116,ENSOARG00000018617
GO:0048732	gland development	biological_process	0.20711	1	5	237	197	17822	ENSOARG00000015286,ENSOARG00000004233,ENSOARG00000004448,ENSOARG00000017420,ENSOARG00000010703
GO:0001558	regulation of cell growth	biological_process	0.20752	1	5	237	207	17822	ENSOARG00000015286,ENSOARG00000008308,ENSOARG00000004233,ENSOARG00000016116,ENSOARG00000020851
GO:0051307	meiotic chromosome separation	biological_process	0.20757	1	1	237	6	17822	ENSOARG00000009429
GO:0048156	tau protein binding	molecular_function	0.20776	1	1	237	10	17822	ENSOARG00000004654
GO:0032651	regulation of interleukin-1 beta production	biological_process	0.2079	1	1	237	30	17822	ENSOARG00000004233
GO:0032774	RNA biosynthetic process	biological_process	0.20852	1	38	237	2395	17822	ENSOARG00000020687,ENSOARG00000008389,ENSOARG00000020470,ENSOARG00000005494,ENSOARG00000005018,ENSOARG00000004448,ENSOARG00000002461,ENSOARG00000014930,ENSOARG00000008936,ENSOARG00000003051,ENSOARG00000014940,ENSOARG00000015469,ENSOARG00000009182,ENSOARG00000014239,ENSOARG00000013971,ENSOARG00000009084,ENSOARG00000016047,ENSOARG00000009860,ENSOARG00000016414,ENSOARG00000013114,ENSOARG00000007701,…
GO:0022403	cell cycle phase	biological_process	0.20859	1	3	237	102	17822	ENSOARG00000018617,ENSOARG00000004233,ENSOARG00000016116
GO:0007154	cell communication	biological_process	0.20867	1	76	237	4607	17822	ENSOARG00000013080,ENSOARG00000008389,ENSOARG00000020653,ENSOARG00000005494,ENSOARG00000003608,ENSOARG00000008132,ENSOARG00000006439,ENSOARG00000014930,ENSOARG00000010027,ENSOARG00000005018,ENSOARG00000004448,ENSOARG00000002461,ENSOARG00000014239,ENSOARG00000011894,ENSOARG00000015469,ENSOARG00000011992,ENSOARG00000016922,ENSOARG00000007284,ENSOARG00000002893,ENSOARG00000013114,ENSOARG00000020851,…
GO:0031328	positive regulation of cellular biosynthetic process	biological_process	0.20889	1	23	237	1205	17822	ENSOARG00000017420,ENSOARG00000004448,ENSOARG00000002461,ENSOARG00000005018,ENSOARG00000010580,ENSOARG00000018617,ENSOARG00000014930,ENSOARG00000001185,ENSOARG00000015469,ENSOARG00000004275,ENSOARG00000013971,ENSOARG00000014239,ENSOARG00000005141,ENSOARG00000010578,ENSOARG00000012269,ENSOARG00000016414,ENSOARG00000008389,ENSOARG00000017702,ENSOARG00000004654,ENSOARG00000018396,ENSOARG00000008677,…
GO:0007281	germ cell development	biological_process	0.20889	1	4	237	149	17822	ENSOARG00000000750,ENSOARG00000005494,ENSOARG00000016017,ENSOARG00000014930
GO:0001890	placenta development	biological_process	0.20902	1	3	237	109	17822	ENSOARG00000005170,ENSOARG00000004448,ENSOARG00000004275
GO:0060019	radial glial cell differentiation	biological_process	0.2093	1	1	237	8	17822	ENSOARG00000017420
GO:0045060	negative thymic T cell selection	biological_process	0.20942	1	1	237	10	17822	ENSOARG00000017420
GO:0002376	immune system process	biological_process	0.20958	1	24	237	1459	17822	ENSOARG00000017420,ENSOARG00000014930,ENSOARG00000008988,ENSOARG00000016922,ENSOARG00000016017,ENSOARG00000015469,ENSOARG00000008295,ENSOARG00000011894,ENSOARG00000014239,ENSOARG00000013971,ENSOARG00000016047,ENSOARG00000010246,ENSOARG00000010969,ENSOARG00000010394,ENSOARG00000020851,ENSOARG00000013114,ENSOARG00000004654,ENSOARG00000013080,ENSOARG00000018082,ENSOARG00000004233,ENSOARG00000017123,…
GO:0016322	neuron remodeling	biological_process	0.20989	1	1	237	7	17822	ENSOARG00000015056
GO:0007276	gamete generation	biological_process	0.20991	1	8	237	346	17822	ENSOARG00000016017,ENSOARG00000003971,ENSOARG00000005494,ENSOARG00000000750,ENSOARG00000004840,ENSOARG00000014930,ENSOARG00000018617,ENSOARG00000006547
GO:0035064	methylated histone residue binding	molecular_function	0.21021	1	2	237	46	17822	ENSOARG00000018617,ENSOARG00000002872
GO:0019637	organophosphate metabolic process	biological_process	0.21033	1	19	237	826	17822	ENSOARG00000016017,ENSOARG00000001185,ENSOARG00000008988,ENSOARG00000000750,ENSOARG00000011894,ENSOARG00000014146,ENSOARG00000005343,ENSOARG00000002476,ENSOARG00000007686,ENSOARG00000018396,ENSOARG00000001949,ENSOARG00000010969,ENSOARG00000002732,ENSOARG00000013220,ENSOARG00000013080,ENSOARG00000007284,ENSOARG00000004654,ENSOARG00000003189,ENSOARG00000007701
GO:0005769	early endosome	cellular_component	0.21059	1	5	237	148	17822	ENSOARG00000015056,ENSOARG00000013220,ENSOARG00000003189,ENSOARG00000004654,ENSOARG00000009437
GO:0046006	regulation of activated T cell proliferation	biological_process	0.21059	1	1	237	26	17822	ENSOARG00000010969
GO:0051603	proteolysis involved in cellular protein catabolic process	biological_process	0.21084	1	9	237	413	17822	ENSOARG00000005170,ENSOARG00000020687,ENSOARG00000020614,ENSOARG00000000321,ENSOARG00000016864,ENSOARG00000016922,ENSOARG00000017029,ENSOARG00000004233,ENSOARG00000016116
GO:0046849	bone remodeling	biological_process	0.21086	1	2	237	58	17822	ENSOARG00000014227,ENSOARG00000010394
GO:0005741	mitochondrial outer membrane	cellular_component	0.21093	1	2	237	79	17822	ENSOARG00000020813,ENSOARG00000010969
GO:1900542	regulation of purine nucleotide metabolic process	biological_process	0.21111	1	10	237	311	17822	ENSOARG00000002476,ENSOARG00000013220,ENSOARG00000005343,ENSOARG00000007701,ENSOARG00000007686,ENSOARG00000013080,ENSOARG00000007284,ENSOARG00000004654,ENSOARG00000001949,ENSOARG00000001185
GO:0050871	positive regulation of B cell activation	biological_process	0.21113	1	2	237	55	17822	ENSOARG00000010246,ENSOARG00000014239
GO:1900120	regulation of receptor binding	biological_process	0.21147	1	1	237	16	17822	ENSOARG00000015723
GO:0006829	zinc ion transport	biological_process	0.21174	1	1	237	16	17822	ENSOARG00000013238
GO:0019058	viral infectious cycle	biological_process	0.21223	1	3	237	148	17822	ENSOARG00000002893,ENSOARG00000004233,ENSOARG00000004269
GO:0071379	cellular response to prostaglandin stimulus	biological_process	0.21234	1	1	237	10	17822	ENSOARG00000007851
GO:0060142	regulation of syncytium formation by plasma membrane fusion	biological_process	0.21235	1	1	237	20	17822	ENSOARG00000014239
GO:0032273	positive regulation of protein polymerization	biological_process	0.21238	1	3	237	87	17822	ENSOARG00000003926,ENSOARG00000015785,ENSOARG00000005960
GO:0042800	histone methyltransferase activity (H3-K4 specific)	molecular_function	0.21316	1	1	237	12	17822	ENSOARG00000004448
GO:0045499	chemorepellent activity	molecular_function	0.21324	1	1	237	8	17822	ENSOARG00000015286
GO:0071216	cellular response to biotic stimulus	biological_process	0.21329	1	3	237	118	17822	ENSOARG00000005494,ENSOARG00000010432,ENSOARG00000018396
GO:0045621	positive regulation of lymphocyte differentiation	biological_process	0.21342	1	2	237	62	17822	ENSOARG00000017420,ENSOARG00000010246
GO:0007224	smoothened signaling pathway	biological_process	0.21342	1	4	237	103	17822	ENSOARG00000002110,ENSOARG00000017420,ENSOARG00000014844,ENSOARG00000003665
GO:0048593	camera-type eye morphogenesis	biological_process	0.21346	1	3	237	79	17822	ENSOARG00000004275,ENSOARG00000013971,ENSOARG00000017420
GO:0051336	regulation of hydrolase activity	biological_process	0.21353	1	17	237	739	17822	ENSOARG00000016922,ENSOARG00000001185,ENSOARG00000015469,ENSOARG00000002476,ENSOARG00000005343,ENSOARG00000007686,ENSOARG00000010953,ENSOARG00000001949,ENSOARG00000004233,ENSOARG00000015056,ENSOARG00000013220,ENSOARG00000010394,ENSOARG00000007701,ENSOARG00000014501,ENSOARG00000004654,ENSOARG00000013080,ENSOARG00000007284
GO:0043171	peptide catabolic process	biological_process	0.21365	1	1	237	15	17822	ENSOARG00000000321
GO:0003007	heart morphogenesis	biological_process	0.21366	1	5	237	173	17822	ENSOARG00000014844,ENSOARG00000016047,ENSOARG00000010580,ENSOARG00000003592,ENSOARG00000019554
GO:0010878	cholesterol storage	biological_process	0.21367	1	1	237	12	17822	ENSOARG00000018396
GO:0048703	embryonic viscerocranium morphogenesis	biological_process	0.21373	1	1	237	8	17822	ENSOARG00000010580
GO:0010884	positive regulation of lipid storage	biological_process	0.21378	1	1	237	17	17822	ENSOARG00000018396
GO:1900015	regulation of cytokine production involved in inflammatory response	biological_process	0.21411	1	1	237	22	17822	ENSOARG00000010432
GO:0042803	protein homodimerization activity	molecular_function	0.2143	1	11	237	529	17822	ENSOARG00000000321,ENSOARG00000002461,ENSOARG00000005343,ENSOARG00000002732,ENSOARG00000001914,ENSOARG00000020851,ENSOARG00000010953,ENSOARG00000003189,ENSOARG00000004233,ENSOARG00000009781,ENSOARG00000008295
GO:0009163	nucleoside biosynthetic process	biological_process	0.21466	1	2	237	74	17822	ENSOARG00000002732,ENSOARG00000000750
GO:0042455	ribonucleoside biosynthetic process	biological_process	0.21466	1	2	237	74	17822	ENSOARG00000000750,ENSOARG00000002732
GO:0030122	AP-2 adaptor complex	cellular_component	0.21467	1	1	237	7	17822	ENSOARG00000004654
GO:0071353	cellular response to interleukin-4	biological_process	0.21474	1	1	237	21	17822	ENSOARG00000004233
GO:0055123	digestive system development	biological_process	0.21503	1	3	237	93	17822	ENSOARG00000012888,ENSOARG00000017420,ENSOARG00000010580
GO:0051246	regulation of protein metabolic process	biological_process	0.21579	1	25	237	1329	17822	ENSOARG00000020614,ENSOARG00000018617,ENSOARG00000010580,ENSOARG00000002461,ENSOARG00000010953,ENSOARG00000009306,ENSOARG00000016017,ENSOARG00000016922,ENSOARG00000001185,ENSOARG00000015723,ENSOARG00000015785,ENSOARG00000005141,ENSOARG00000009224,ENSOARG00000005170,ENSOARG00000004654,ENSOARG00000018913,ENSOARG00000017702,ENSOARG00000003189,ENSOARG00000007851,ENSOARG00000010578,ENSOARG00000012269,…
GO:1901576	organic substance biosynthetic process	biological_process	0.2158	1	59	237	4086	17822	ENSOARG00000005494,ENSOARG00000018279,ENSOARG00000018913,ENSOARG00000017702,ENSOARG00000008389,ENSOARG00000007851,ENSOARG00000020470,ENSOARG00000012269,ENSOARG00000010969,ENSOARG00000020687,ENSOARG00000002732,ENSOARG00000009429,ENSOARG00000006876,ENSOARG00000009182,ENSOARG00000000750,ENSOARG00000014239,ENSOARG00000013971,ENSOARG00000011894,ENSOARG00000014227,ENSOARG00000015469,ENSOARG00000001185,…
GO:0055074	calcium ion homeostasis	biological_process	0.2159	1	6	237	208	17822	ENSOARG00000015056,ENSOARG00000008988,ENSOARG00000015680,ENSOARG00000004233,ENSOARG00000018927,ENSOARG00000008132
GO:1902285	semaphorin-plexin signaling pathway involved in neuron projection guidance	biological_process	0.21603	1	1	237	6	17822	ENSOARG00000015286
GO:1901623	regulation of lymphocyte chemotaxis	biological_process	0.21604	1	1	237	14	17822	ENSOARG00000020851
GO:0045786	negative regulation of cell cycle	biological_process	0.21612	1	4	237	178	17822	ENSOARG00000011894,ENSOARG00000015181,ENSOARG00000004707,ENSOARG00000004233
GO:0048608	reproductive structure development	biological_process	0.21652	1	5	237	181	17822	ENSOARG00000003592,ENSOARG00000018617,ENSOARG00000015286,ENSOARG00000010580,ENSOARG00000004448
GO:0070192	chromosome organization involved in meiosis	biological_process	0.21655	1	2	237	49	17822	ENSOARG00000018617,ENSOARG00000006547
GO:0002534	cytokine production involved in inflammatory response	biological_process	0.21658	1	1	237	23	17822	ENSOARG00000010432
GO:1901659	glycosyl compound biosynthetic process	biological_process	0.21694	1	2	237	75	17822	ENSOARG00000002732,ENSOARG00000000750
GO:0036124	histone H3-K9 trimethylation	biological_process	0.21695	1	1	237	11	17822	ENSOARG00000018617
GO:0043243	positive regulation of protein complex disassembly	biological_process	0.21701	1	1	237	20	17822	ENSOARG00000003926
GO:0006903	vesicle targeting	biological_process	0.21717	1	1	237	13	17822	ENSOARG00000015547
GO:0050728	negative regulation of inflammatory response	biological_process	0.21728	1	2	237	66	17822	ENSOARG00000004448,ENSOARG00000013114
GO:0000780	condensed nuclear chromosome, centromeric region	cellular_component	0.21801	1	1	237	14	17822	ENSOARG00000018617
GO:0021825	substrate-dependent cerebral cortex tangential migration	biological_process	0.21806	1	1	237	5	17822	ENSOARG00000015286
GO:0031333	negative regulation of protein complex assembly	biological_process	0.21837	1	3	237	87	17822	ENSOARG00000001185,ENSOARG00000003926,ENSOARG00000016116
GO:0072503	cellular divalent inorganic cation homeostasis	biological_process	0.21847	1	6	237	212	17822	ENSOARG00000004233,ENSOARG00000015680,ENSOARG00000008988,ENSOARG00000015056,ENSOARG00000008132,ENSOARG00000018927
GO:0046677	response to antibiotic	biological_process	0.21861	1	1	237	18	17822	ENSOARG00000014475
GO:0050849	negative regulation of calcium-mediated signaling	biological_process	0.21869	1	1	237	12	17822	ENSOARG00000008132
GO:0021612	facial nerve structural organization	biological_process	0.21885	1	1	237	9	17822	ENSOARG00000015286
GO:0003158	endothelium development	biological_process	0.21888	1	2	237	54	17822	ENSOARG00000013971,ENSOARG00000010953
GO:0048665	neuron fate specification	biological_process	0.21909	1	1	237	24	17822	ENSOARG00000017420
GO:0030215	semaphorin receptor binding	molecular_function	0.21938	1	1	237	7	17822	ENSOARG00000015286
GO:0022612	gland morphogenesis	biological_process	0.2194	1	3	237	85	17822	ENSOARG00000015286,ENSOARG00000017420,ENSOARG00000004233
GO:0090344	negative regulation of cell aging	biological_process	0.21948	1	1	237	16	17822	ENSOARG00000006076
GO:0048584	positive regulation of response to stimulus	biological_process	0.21955	1	23	237	1187	17822	ENSOARG00000014239,ENSOARG00000011894,ENSOARG00000015469,ENSOARG00000001185,ENSOARG00000016922,ENSOARG00000016017,ENSOARG00000008988,ENSOARG00000015785,ENSOARG00000010953,ENSOARG00000011638,ENSOARG00000003071,ENSOARG00000015056,ENSOARG00000008308,ENSOARG00000004233,ENSOARG00000009781,ENSOARG00000003665,ENSOARG00000010432,ENSOARG00000008389,ENSOARG00000013114,ENSOARG00000009860,ENSOARG00000020851,…
GO:0019787	small conjugating protein ligase activity	molecular_function	0.21955	1	6	237	197	17822	ENSOARG00000004840,ENSOARG00000017958,ENSOARG00000005170,ENSOARG00000014836,ENSOARG00000011992,ENSOARG00000020614
GO:0021604	cranial nerve structural organization	biological_process	0.2196	1	1	237	10	17822	ENSOARG00000015286
GO:0006140	regulation of nucleotide metabolic process	biological_process	0.21996	1	10	237	315	17822	ENSOARG00000001185,ENSOARG00000001949,ENSOARG00000013080,ENSOARG00000007284,ENSOARG00000007686,ENSOARG00000004654,ENSOARG00000007701,ENSOARG00000005343,ENSOARG00000013220,ENSOARG00000002476
GO:0009966	regulation of signal transduction	biological_process	0.22009	1	37	237	1973	17822	ENSOARG00000013971,ENSOARG00000004819,ENSOARG00000011894,ENSOARG00000001185,ENSOARG00000016922,ENSOARG00000010953,ENSOARG00000008132,ENSOARG00000003051,ENSOARG00000005018,ENSOARG00000004448,ENSOARG00000005494,ENSOARG00000001949,ENSOARG00000008389,ENSOARG00000007851,ENSOARG00000020653,ENSOARG00000006076,ENSOARG00000019347,ENSOARG00000016017,ENSOARG00000009085,ENSOARG00000015785,ENSOARG00000002476,…
GO:1901222	regulation of NIK/NF-kappaB cascade	biological_process	0.22019	1	2	237	70	17822	ENSOARG00000010432,ENSOARG00000015056
GO:0031527	filopodium membrane	cellular_component	0.22029	1	1	237	11	17822	ENSOARG00000001874
GO:0008266	poly(U) RNA binding	molecular_function	0.22116	1	1	237	15	17822	ENSOARG00000020740
GO:0044783	G1 DNA damage checkpoint	biological_process	0.22129	1	1	237	13	17822	ENSOARG00000004233
GO:0044707	single-multicellular organism process	biological_process	0.22142	1	80	237	4726	17822	ENSOARG00000010246,ENSOARG00000018913,ENSOARG00000013080,ENSOARG00000008389,ENSOARG00000003603,ENSOARG00000012888,ENSOARG00000005494,ENSOARG00000014930,ENSOARG00000010027,ENSOARG00000005018,ENSOARG00000004448,ENSOARG00000003608,ENSOARG00000008132,ENSOARG00000016922,ENSOARG00000009224,ENSOARG00000014239,ENSOARG00000014227,ENSOARG00000010703,ENSOARG00000008295,ENSOARG00000010394,ENSOARG00000002110,…
GO:0010677	negative regulation of cellular carbohydrate metabolic process	biological_process	0.22163	1	1	237	22	17822	ENSOARG00000010394
GO:0008187	poly-pyrimidine tract binding	molecular_function	0.22203	1	1	237	16	17822	ENSOARG00000020740
GO:0031958	corticosteroid receptor signaling pathway	biological_process	0.22219	1	1	237	11	17822	ENSOARG00000004275
GO:0042921	glucocorticoid receptor signaling pathway	biological_process	0.22219	1	1	237	11	17822	ENSOARG00000004275
GO:0021872	forebrain generation of neurons	biological_process	0.22235	1	2	237	46	17822	ENSOARG00000017420,ENSOARG00000015286
GO:0043903	regulation of symbiosis, encompassing mutualism through parasitism	biological_process	0.22284	1	3	237	128	17822	ENSOARG00000002893,ENSOARG00000004269,ENSOARG00000004233
GO:0031345	negative regulation of cell projection organization	biological_process	0.22317	1	3	237	86	17822	ENSOARG00000003189,ENSOARG00000015286,ENSOARG00000008308
GO:0030128	clathrin coat of endocytic vesicle	cellular_component	0.2232	1	1	237	8	17822	ENSOARG00000004654
GO:0040012	regulation of locomotion	biological_process	0.22326	1	15	237	613	17822	ENSOARG00000013616,ENSOARG00000011894,ENSOARG00000009580,ENSOARG00000012888,ENSOARG00000016116,ENSOARG00000015056,ENSOARG00000008308,ENSOARG00000006076,ENSOARG00000020851,ENSOARG00000019554,ENSOARG00000003603,ENSOARG00000003189,ENSOARG00000010580,ENSOARG00000003926,ENSOARG00000015286
GO:0045727	positive regulation of translation	biological_process	0.22332	1	2	237	62	17822	ENSOARG00000012269,ENSOARG00000017702
GO:0033135	regulation of peptidyl-serine phosphorylation	biological_process	0.22336	1	3	237	87	17822	ENSOARG00000015723,ENSOARG00000015056,ENSOARG00000009306
GO:0050892	intestinal absorption	biological_process	0.22348	1	1	237	17	17822	ENSOARG00000018396
GO:0042036	negative regulation of cytokine biosynthetic process	biological_process	0.22356	1	1	237	18	17822	ENSOARG00000018913
GO:0048011	neurotrophin TRK receptor signaling pathway	biological_process	0.22394	1	1	237	16	17822	ENSOARG00000015785
GO:0061458	reproductive system development	biological_process	0.22398	1	5	237	183	17822	ENSOARG00000003592,ENSOARG00000010580,ENSOARG00000004448,ENSOARG00000015286,ENSOARG00000018617
GO:0070129	regulation of mitochondrial translation	biological_process	0.22403	1	1	237	21	17822	ENSOARG00000012269
GO:0052742	phosphatidylinositol kinase activity	molecular_function	0.22456	1	1	237	8	17822	ENSOARG00000011894
GO:0014706	striated muscle tissue development	biological_process	0.22465	1	8	237	319	17822	ENSOARG00000015056,ENSOARG00000003592,ENSOARG00000004275,ENSOARG00000014239,ENSOARG00000017295,ENSOARG00000019554,ENSOARG00000000461,ENSOARG00000018927
GO:0032446	protein modification by small protein conjugation	biological_process	0.2247	1	11	237	502	17822	ENSOARG00000010941,ENSOARG00000020614,ENSOARG00000005170,ENSOARG00000012388,ENSOARG00000018913,ENSOARG00000017958,ENSOARG00000011992,ENSOARG00000014836,ENSOARG00000004233,ENSOARG00000004840,ENSOARG00000007302
GO:0042752	regulation of circadian rhythm	biological_process	0.22498	1	2	237	53	17822	ENSOARG00000004233,ENSOARG00000007851
GO:0021554	optic nerve development	biological_process	0.22509	1	1	237	8	17822	ENSOARG00000017420
GO:0070670	response to interleukin-4	biological_process	0.22513	1	1	237	23	17822	ENSOARG00000004233
GO:0035098	ESC/E(Z) complex	cellular_component	0.22529	1	1	237	13	17822	ENSOARG00000020470
GO:0006376	mRNA splice site selection	biological_process	0.22536	1	1	237	16	17822	ENSOARG00000011507
GO:0051020	GTPase binding	molecular_function	0.2255	1	7	237	209	17822	ENSOARG00000013220,ENSOARG00000003427,ENSOARG00000015785,ENSOARG00000005343,ENSOARG00000003608,ENSOARG00000009306,ENSOARG00000004654
GO:0042393	histone binding	molecular_function	0.226	1	4	237	128	17822	ENSOARG00000000106,ENSOARG00000018617,ENSOARG00000002872,ENSOARG00000018082
GO:0051716	cellular response to stimulus	biological_process	0.22609	1	81	237	5031	17822	ENSOARG00000007851,ENSOARG00000006076,ENSOARG00000019347,ENSOARG00000017123,ENSOARG00000017994,ENSOARG00000008173,ENSOARG00000001949,ENSOARG00000010953,ENSOARG00000006967,ENSOARG00000009306,ENSOARG00000003051,ENSOARG00000015286,ENSOARG00000011316,ENSOARG00000013971,ENSOARG00000004819,ENSOARG00000001185,ENSOARG00000003189,ENSOARG00000010432,ENSOARG00000009860,ENSOARG00000014501,ENSOARG00000004103,…
GO:0034086	maintenance of sister chromatid cohesion	biological_process	0.22617	1	1	237	9	17822	ENSOARG00000010580
GO:0034088	maintenance of mitotic sister chromatid cohesion	biological_process	0.22617	1	1	237	9	17822	ENSOARG00000010580
GO:0031397	negative regulation of protein ubiquitination	biological_process	0.22624	1	2	237	57	17822	ENSOARG00000004233,ENSOARG00000020614
GO:0097435	fibril organization	biological_process	0.22646	1	1	237	13	17822	ENSOARG00000015056
GO:0008092	cytoskeletal protein binding	molecular_function	0.22661	1	17	237	657	17822	ENSOARG00000001185,ENSOARG00000003971,ENSOARG00000016161,ENSOARG00000013607,ENSOARG00000003589,ENSOARG00000000461,ENSOARG00000007346,ENSOARG00000016116,ENSOARG00000014844,ENSOARG00000013876,ENSOARG00000012888,ENSOARG00000020558,ENSOARG00000008971,ENSOARG00000001874,ENSOARG00000021096,ENSOARG00000004654,ENSOARG00000003603
GO:0007263	nitric oxide mediated signal transduction	biological_process	0.22675	1	1	237	10	17822	ENSOARG00000016017
GO:0007095	mitotic G2 DNA damage checkpoint	biological_process	0.22721	1	1	237	15	17822	ENSOARG00000011894
GO:0055003	cardiac myofibril assembly	biological_process	0.22745	1	1	237	12	17822	ENSOARG00000000461
GO:1901654	response to ketone	biological_process	0.22762	1	2	237	47	17822	ENSOARG00000016047,ENSOARG00000007851
GO:0000428	DNA-directed RNA polymerase complex	cellular_component	0.22763	1	3	237	103	17822	ENSOARG00000010580,ENSOARG00000006512,ENSOARG00000017126
GO:0030880	RNA polymerase complex	cellular_component	0.22763	1	3	237	103	17822	ENSOARG00000010580,ENSOARG00000006512,ENSOARG00000017126
GO:0055029	nuclear DNA-directed RNA polymerase complex	cellular_component	0.22763	1	3	237	103	17822	ENSOARG00000017126,ENSOARG00000006512,ENSOARG00000010580
GO:0048870	cell motility	biological_process	0.22779	1	22	237	969	17822	ENSOARG00000011894,ENSOARG00000013616,ENSOARG00000009580,ENSOARG00000014239,ENSOARG00000010580,ENSOARG00000004448,ENSOARG00000017420,ENSOARG00000005343,ENSOARG00000015286,ENSOARG00000004269,ENSOARG00000012888,ENSOARG00000016116,ENSOARG00000004233,ENSOARG00000015056,ENSOARG00000018396,ENSOARG00000003603,ENSOARG00000020851,ENSOARG00000019554,ENSOARG00000006076,ENSOARG00000013080,ENSOARG00000003189,…
GO:0051674	localization of cell	biological_process	0.22779	1	22	237	969	17822	ENSOARG00000011894,ENSOARG00000013616,ENSOARG00000014239,ENSOARG00000009580,ENSOARG00000004448,ENSOARG00000017420,ENSOARG00000010580,ENSOARG00000004269,ENSOARG00000015286,ENSOARG00000005343,ENSOARG00000016116,ENSOARG00000004233,ENSOARG00000018396,ENSOARG00000015056,ENSOARG00000012888,ENSOARG00000003926,ENSOARG00000019554,ENSOARG00000020851,ENSOARG00000003603,ENSOARG00000006076,ENSOARG00000003189,…
GO:0008630	intrinsic apoptotic signaling pathway in response to DNA damage	biological_process	0.22803	1	2	237	74	17822	ENSOARG00000002461,ENSOARG00000004233
GO:0009887	organ morphogenesis	biological_process	0.22808	1	15	237	663	17822	ENSOARG00000010580,ENSOARG00000017420,ENSOARG00000016047,ENSOARG00000004448,ENSOARG00000002110,ENSOARG00000010549,ENSOARG00000008389,ENSOARG00000006076,ENSOARG00000019554,ENSOARG00000010989,ENSOARG00000014844,ENSOARG00000008308,ENSOARG00000004275,ENSOARG00000003592,ENSOARG00000013971
GO:0002696	positive regulation of leukocyte activation	biological_process	0.22811	1	4	237	183	17822	ENSOARG00000010246,ENSOARG00000017420,ENSOARG00000010969,ENSOARG00000014239
GO:0044447	axoneme part	cellular_component	0.22818	1	2	237	35	17822	ENSOARG00000013362,ENSOARG00000002110
GO:0001530	lipopolysaccharide binding	molecular_function	0.22837	1	1	237	18	17822	ENSOARG00000018396
GO:0009205	purine ribonucleoside triphosphate metabolic process	biological_process	0.22851	1	10	237	315	17822	ENSOARG00000001949,ENSOARG00000001185,ENSOARG00000007701,ENSOARG00000013080,ENSOARG00000007686,ENSOARG00000004654,ENSOARG00000007284,ENSOARG00000013220,ENSOARG00000002476,ENSOARG00000005343
GO:0050795	regulation of behavior	biological_process	0.22852	1	4	237	143	17822	ENSOARG00000020851,ENSOARG00000010394,ENSOARG00000008308,ENSOARG00000015286
GO:2000145	regulation of cell motility	biological_process	0.22892	1	14	237	564	17822	ENSOARG00000015056,ENSOARG00000016116,ENSOARG00000009580,ENSOARG00000012888,ENSOARG00000013616,ENSOARG00000011894,ENSOARG00000003926,ENSOARG00000015286,ENSOARG00000010580,ENSOARG00000003189,ENSOARG00000006076,ENSOARG00000020851,ENSOARG00000019554,ENSOARG00000003603
GO:0000387	spliceosomal snRNP assembly	biological_process	0.22899	1	1	237	30	17822	ENSOARG00000018082
GO:2000209	regulation of anoikis	biological_process	0.22942	1	1	237	15	17822	ENSOARG00000011906
GO:0021785	branchiomotor neuron axon guidance	biological_process	0.22947	1	1	237	6	17822	ENSOARG00000015286
GO:0030669	clathrin-coated endocytic vesicle membrane	cellular_component	0.22965	1	1	237	9	17822	ENSOARG00000004654
GO:0045765	regulation of angiogenesis	biological_process	0.2298	1	5	237	179	17822	ENSOARG00000006076,ENSOARG00000012241,ENSOARG00000010027,ENSOARG00000004233,ENSOARG00000005018
GO:0051537	2 iron, 2 sulfur cluster binding	molecular_function	0.22993	1	1	237	19	17822	ENSOARG00000010953
GO:0031461	cullin-RING ubiquitin ligase complex	cellular_component	0.23049	1	3	237	106	17822	ENSOARG00000012388,ENSOARG00000017029,ENSOARG00000005170
GO:0016791	phosphatase activity	molecular_function	0.23132	1	6	237	219	17822	ENSOARG00000003189,ENSOARG00000014146,ENSOARG00000003071,ENSOARG00000004955,ENSOARG00000004103,ENSOARG00000014124
GO:0021513	spinal cord dorsal/ventral patterning	biological_process	0.23139	1	1	237	16	17822	ENSOARG00000017420
GO:0022038	corpus callosum development	biological_process	0.23139	1	1	237	13	17822	ENSOARG00000008308
GO:0051099	positive regulation of binding	biological_process	0.23143	1	3	237	102	17822	ENSOARG00000012888,ENSOARG00000015056,ENSOARG00000015723
GO:0070229	negative regulation of lymphocyte apoptotic process	biological_process	0.23188	1	1	237	21	17822	ENSOARG00000010969
GO:0032272	negative regulation of protein polymerization	biological_process	0.23219	1	2	237	47	17822	ENSOARG00000003926,ENSOARG00000001185
GO:0042981	regulation of apoptotic process	biological_process	0.23226	1	16	237	897	17822	ENSOARG00000010969,ENSOARG00000007284,ENSOARG00000010432,ENSOARG00000007851,ENSOARG00000014501,ENSOARG00000016116,ENSOARG00000004233,ENSOARG00000014475,ENSOARG00000011906,ENSOARG00000015404,ENSOARG00000017420,ENSOARG00000010953,ENSOARG00000003608,ENSOARG00000015469,ENSOARG00000016922,ENSOARG00000011894
GO:0035112	genitalia morphogenesis	biological_process	0.23234	1	1	237	9	17822	ENSOARG00000010580
GO:0019751	polyol metabolic process	biological_process	0.23247	1	2	237	55	17822	ENSOARG00000014146,ENSOARG00000008988
GO:0045945	positive regulation of transcription from RNA polymerase III promoter	biological_process	0.23248	1	1	237	8	17822	ENSOARG00000014475
GO:0045444	fat cell differentiation	biological_process	0.23263	1	4	237	155	17822	ENSOARG00000010580,ENSOARG00000013181,ENSOARG00000009580,ENSOARG00000006163
GO:1900273	positive regulation of long-term synaptic potentiation	biological_process	0.23295	1	1	237	8	17822	ENSOARG00000015056
GO:0050704	regulation of interleukin-1 secretion	biological_process	0.23301	1	1	237	25	17822	ENSOARG00000004233
GO:0051016	barbed-end actin filament capping	biological_process	0.23303	1	1	237	16	17822	ENSOARG00000003926
GO:0016579	protein deubiquitination	biological_process	0.23313	1	3	237	90	17822	ENSOARG00000013114,ENSOARG00000008810,ENSOARG00000020687
GO:0010869	regulation of receptor biosynthetic process	biological_process	0.23314	1	1	237	15	17822	ENSOARG00000011906
GO:2000786	positive regulation of autophagic vacuole assembly	biological_process	0.23315	1	1	237	9	17822	ENSOARG00000011992
GO:0019827	stem cell maintenance	biological_process	0.23328	1	3	237	100	17822	ENSOARG00000004275,ENSOARG00000003589,ENSOARG00000010580
GO:0005868	cytoplasmic dynein complex	cellular_component	0.23345	1	1	237	14	17822	ENSOARG00000015181
GO:0070717	poly-purine tract binding	molecular_function	0.23352	1	1	237	16	17822	ENSOARG00000017702
GO:0043548	phosphatidylinositol 3-kinase binding	molecular_function	0.23352	1	1	237	17	17822	ENSOARG00000004103
GO:0090103	cochlea morphogenesis	biological_process	0.23367	1	1	237	17	17822	ENSOARG00000013971
GO:0051865	protein autoubiquitination	biological_process	0.2337	1	2	237	47	17822	ENSOARG00000011992,ENSOARG00000007302
GO:0006336	DNA replication-independent nucleosome assembly	biological_process	0.23384	1	1	237	14	17822	ENSOARG00000018617
GO:0034724	DNA replication-independent nucleosome organization	biological_process	0.23384	1	1	237	14	17822	ENSOARG00000018617
GO:0061180	mammary gland epithelium development	biological_process	0.23388	1	2	237	52	17822	ENSOARG00000010703,ENSOARG00000004233
GO:0006476	protein deacetylation	biological_process	0.23411	1	2	237	58	17822	ENSOARG00000010580,ENSOARG00000009224
GO:0051353	positive regulation of oxidoreductase activity	biological_process	0.23418	1	1	237	28	17822	ENSOARG00000018396
GO:0003009	skeletal muscle contraction	biological_process	0.23441	1	1	237	22	17822	ENSOARG00000017295
GO:0044454	nuclear chromosome part	cellular_component	0.23497	1	7	237	319	17822	ENSOARG00000004233,ENSOARG00000010810,ENSOARG00000009781,ENSOARG00000018617,ENSOARG00000004275,ENSOARG00000020532,ENSOARG00000014239
GO:0034698	response to gonadotropin stimulus	biological_process	0.2355	1	1	237	9	17822	ENSOARG00000016047
GO:0002757	immune response-activating signal transduction	biological_process	0.23555	1	5	237	203	17822	ENSOARG00000008988,ENSOARG00000015469,ENSOARG00000013114,ENSOARG00000014239,ENSOARG00000011638
GO:0021683	cerebellar granular layer morphogenesis	biological_process	0.2362	1	1	237	7	17822	ENSOARG00000016116
GO:0031063	regulation of histone deacetylation	biological_process	0.23636	1	1	237	18	17822	ENSOARG00000010580
GO:0032958	inositol phosphate biosynthetic process	biological_process	0.2364	1	1	237	18	17822	ENSOARG00000008988
GO:0009199	ribonucleoside triphosphate metabolic process	biological_process	0.23662	1	10	237	317	17822	ENSOARG00000001185,ENSOARG00000001949,ENSOARG00000005343,ENSOARG00000002476,ENSOARG00000013220,ENSOARG00000013080,ENSOARG00000007686,ENSOARG00000007284,ENSOARG00000004654,ENSOARG00000007701
GO:0060600	dichotomous subdivision of an epithelial terminal unit	biological_process	0.23699	1	1	237	9	17822	ENSOARG00000015286
GO:0048609	multicellular organismal reproductive process	biological_process	0.23741	1	9	237	420	17822	ENSOARG00000003971,ENSOARG00000005494,ENSOARG00000004840,ENSOARG00000000750,ENSOARG00000016017,ENSOARG00000006547,ENSOARG00000004448,ENSOARG00000018617,ENSOARG00000014930
GO:0007565	female pregnancy	biological_process	0.23748	1	2	237	70	17822	ENSOARG00000004275,ENSOARG00000004448
GO:1900745	positive regulation of p38MAPK cascade	biological_process	0.2378	1	1	237	20	17822	ENSOARG00000010953
GO:0051125	regulation of actin nucleation	biological_process	0.23794	1	1	237	18	17822	ENSOARG00000015785
GO:0034767	positive regulation of ion transmembrane transport	biological_process	0.23814	1	1	237	16	17822	ENSOARG00000010703
GO:0060972	left/right pattern formation	biological_process	0.23822	1	1	237	16	17822	ENSOARG00000012888
GO:0044743	intracellular protein transmembrane import	biological_process	0.23858	1	1	237	27	17822	ENSOARG00000016864
GO:0001776	leukocyte homeostasis	biological_process	0.23865	1	2	237	63	17822	ENSOARG00000014475,ENSOARG00000010969
GO:0048339	paraxial mesoderm development	biological_process	0.23879	1	1	237	15	17822	ENSOARG00000012888
GO:0007411	axon guidance	biological_process	0.23886	1	5	237	122	17822	ENSOARG00000015286,ENSOARG00000008308,ENSOARG00000015056,ENSOARG00000017420,ENSOARG00000013616
GO:0048259	regulation of receptor-mediated endocytosis	biological_process	0.2389	1	2	237	45	17822	ENSOARG00000004654,ENSOARG00000008988
GO:0051146	striated muscle cell differentiation	biological_process	0.23891	1	6	237	247	17822	ENSOARG00000017295,ENSOARG00000018927,ENSOARG00000014239,ENSOARG00000004275,ENSOARG00000000461,ENSOARG00000015056
GO:0030031	cell projection assembly	biological_process	0.23902	1	6	237	190	17822	ENSOARG00000003926,ENSOARG00000005343,ENSOARG00000014844,ENSOARG00000015785,ENSOARG00000003971,ENSOARG00000003603
GO:0034452	dynactin binding	molecular_function	0.2401	1	1	237	9	17822	ENSOARG00000003589
GO:2000009	negative regulation of protein localization to cell surface	biological_process	0.24022	1	1	237	8	17822	ENSOARG00000004654
GO:0050702	interleukin-1 beta secretion	biological_process	0.24054	1	1	237	22	17822	ENSOARG00000004233
GO:0038061	NIK/NF-kappaB cascade	biological_process	0.24056	1	2	237	76	17822	ENSOARG00000010432,ENSOARG00000015056
GO:0005109	frizzled binding	molecular_function	0.24073	1	1	237	19	17822	ENSOARG00000008308
GO:0010587	miRNA catabolic process	biological_process	0.24087	1	1	237	7	17822	ENSOARG00000020740
GO:1990138	neuron projection extension	biological_process	0.24088	1	3	237	81	17822	ENSOARG00000008308,ENSOARG00000015286,ENSOARG00000015785
GO:0008170	N-methyltransferase activity	molecular_function	0.2409	1	2	237	63	17822	ENSOARG00000018856,ENSOARG00000004448
GO:2000045	regulation of G1/S transition of mitotic cell cycle	biological_process	0.24091	1	2	237	58	17822	ENSOARG00000004233,ENSOARG00000016116
GO:0002335	mature B cell differentiation	biological_process	0.24091	1	1	237	17	17822	ENSOARG00000008988
GO:0031334	positive regulation of protein complex assembly	biological_process	0.24103	1	4	237	151	17822	ENSOARG00000005960,ENSOARG00000003926,ENSOARG00000000321,ENSOARG00000015785
GO:0051726	regulation of cell cycle	biological_process	0.24103	1	12	237	621	17822	ENSOARG00000018617,ENSOARG00000002461,ENSOARG00000000745,ENSOARG00000015181,ENSOARG00000000627,ENSOARG00000014063,ENSOARG00000015056,ENSOARG00000014836,ENSOARG00000004233,ENSOARG00000016116,ENSOARG00000004707,ENSOARG00000011894
GO:0019867	outer membrane	cellular_component	0.2411	1	2	237	87	17822	ENSOARG00000020813,ENSOARG00000010969
GO:0031968	organelle outer membrane	cellular_component	0.2411	1	2	237	87	17822	ENSOARG00000010969,ENSOARG00000020813
GO:0043028	cysteine-type endopeptidase regulator activity involved in apoptotic process	molecular_function	0.24134	1	1	237	24	17822	ENSOARG00000015469
GO:0055090	acylglycerol homeostasis	biological_process	0.24144	1	1	237	20	17822	ENSOARG00000018396
GO:0070328	triglyceride homeostasis	biological_process	0.24144	1	1	237	20	17822	ENSOARG00000018396
GO:0051180	vitamin transport	biological_process	0.2415	1	1	237	22	17822	ENSOARG00000018396
GO:0001936	regulation of endothelial cell proliferation	biological_process	0.24225	1	2	237	57	17822	ENSOARG00000010953,ENSOARG00000006076
GO:0010657	muscle cell apoptotic process	biological_process	0.24265	1	1	237	27	17822	ENSOARG00000015404
GO:0010660	regulation of muscle cell apoptotic process	biological_process	0.24265	1	1	237	27	17822	ENSOARG00000015404
GO:0045666	positive regulation of neuron differentiation	biological_process	0.24275	1	2	237	49	17822	ENSOARG00000005018,ENSOARG00000013971
GO:0042098	T cell proliferation	biological_process	0.24306	1	3	237	124	17822	ENSOARG00000011638,ENSOARG00000016017,ENSOARG00000010969
GO:0043632	modification-dependent macromolecule catabolic process	biological_process	0.24314	1	8	237	359	17822	ENSOARG00000005170,ENSOARG00000020687,ENSOARG00000020614,ENSOARG00000020740,ENSOARG00000017029,ENSOARG00000016116,ENSOARG00000004233,ENSOARG00000005494
GO:0002673	regulation of acute inflammatory response	biological_process	0.24327	1	1	237	27	17822	ENSOARG00000004448
GO:0048477	oogenesis	biological_process	0.24329	1	2	237	61	17822	ENSOARG00000016017,ENSOARG00000005494
GO:0060317	cardiac epithelial to mesenchymal transition	biological_process	0.24344	1	1	237	20	17822	ENSOARG00000016047
GO:0030132	clathrin coat of coated pit	cellular_component	0.24348	1	1	237	10	17822	ENSOARG00000004654
GO:0046519	sphingoid metabolic process	biological_process	0.24363	1	1	237	13	17822	ENSOARG00000010864
GO:0009144	purine nucleoside triphosphate metabolic process	biological_process	0.24421	1	10	237	320	17822	ENSOARG00000013220,ENSOARG00000002476,ENSOARG00000005343,ENSOARG00000007701,ENSOARG00000013080,ENSOARG00000007686,ENSOARG00000004654,ENSOARG00000007284,ENSOARG00000001949,ENSOARG00000001185
GO:0031667	response to nutrient levels	biological_process	0.2444	1	5	237	219	17822	ENSOARG00000009085,ENSOARG00000011992,ENSOARG00000011316,ENSOARG00000003608,ENSOARG00000007851
GO:0016458	gene silencing	biological_process	0.2448	1	3	237	84	17822	ENSOARG00000005141,ENSOARG00000004275,ENSOARG00000009781
GO:0006907	pinocytosis	biological_process	0.24525	1	1	237	14	17822	ENSOARG00000003926
GO:0016180	snRNA processing	biological_process	0.24556	1	1	237	14	17822	ENSOARG00000006512
GO:0070325	lipoprotein particle receptor binding	molecular_function	0.24573	1	1	237	20	17822	ENSOARG00000004654
GO:0045766	positive regulation of angiogenesis	biological_process	0.2458	1	3	237	100	17822	ENSOARG00000012241,ENSOARG00000006076,ENSOARG00000010027
GO:0001091	RNA polymerase II basal transcription factor binding	molecular_function	0.24604	1	1	237	15	17822	ENSOARG00000005018
GO:0090303	positive regulation of wound healing	biological_process	0.24614	1	1	237	10	17822	ENSOARG00000001185
GO:0070102	interleukin-6-mediated signaling pathway	biological_process	0.24615	1	1	237	11	17822	ENSOARG00000005494
GO:0006687	glycosphingolipid metabolic process	biological_process	0.24619	1	1	237	25	17822	ENSOARG00000010027
GO:0016073	snRNA metabolic process	biological_process	0.24634	1	1	237	15	17822	ENSOARG00000006512
GO:0006099	tricarboxylic acid cycle	biological_process	0.24645	1	1	237	21	17822	ENSOARG00000012014
GO:0050867	positive regulation of cell activation	biological_process	0.24645	1	4	237	188	17822	ENSOARG00000014239,ENSOARG00000010969,ENSOARG00000017420,ENSOARG00000010246
GO:0097485	neuron projection guidance	biological_process	0.24682	1	5	237	125	17822	ENSOARG00000013616,ENSOARG00000017420,ENSOARG00000015056,ENSOARG00000015286,ENSOARG00000008308
GO:0046426	negative regulation of JAK-STAT cascade	biological_process	0.24688	1	1	237	13	17822	ENSOARG00000003189
GO:0021561	facial nerve development	biological_process	0.24696	1	1	237	11	17822	ENSOARG00000015286
GO:0021610	facial nerve morphogenesis	biological_process	0.24696	1	1	237	11	17822	ENSOARG00000015286
GO:0046546	development of primary male sexual characteristics	biological_process	0.24696	1	3	237	94	17822	ENSOARG00000003592,ENSOARG00000018617,ENSOARG00000015286
GO:0008276	protein methyltransferase activity	molecular_function	0.24702	1	2	237	67	17822	ENSOARG00000018856,ENSOARG00000004448
GO:0010951	negative regulation of endopeptidase activity	biological_process	0.24708	1	3	237	160	17822	ENSOARG00000014501,ENSOARG00000015469,ENSOARG00000015056
GO:0001919	regulation of receptor recycling	biological_process	0.24761	1	1	237	14	17822	ENSOARG00000003189
GO:0043383	negative T cell selection	biological_process	0.2479	1	1	237	11	17822	ENSOARG00000017420
GO:0070198	protein localization to chromosome, telomeric region	biological_process	0.24817	1	1	237	12	17822	ENSOARG00000018617
GO:0032268	regulation of cellular protein metabolic process	biological_process	0.24866	1	22	237	1182	17822	ENSOARG00000009306,ENSOARG00000010953,ENSOARG00000010580,ENSOARG00000020614,ENSOARG00000018617,ENSOARG00000005141,ENSOARG00000009224,ENSOARG00000015785,ENSOARG00000015723,ENSOARG00000016922,ENSOARG00000016017,ENSOARG00000001185,ENSOARG00000007851,ENSOARG00000012269,ENSOARG00000010578,ENSOARG00000017702,ENSOARG00000003189,ENSOARG00000005170,ENSOARG00000004707,ENSOARG00000016116,ENSOARG00000004233,…
GO:0008631	intrinsic apoptotic signaling pathway in response to oxidative stress	biological_process	0.24882	1	1	237	24	17822	ENSOARG00000004233
GO:0035721	intraflagellar retrograde transport	biological_process	0.24897	1	1	237	8	17822	ENSOARG00000003665
GO:0051292	nuclear pore complex assembly	biological_process	0.24919	1	1	237	8	17822	ENSOARG00000006547
[truncated: 1,772 more rows]

## Sheet: ELvsPP_KEGG_circRNA
##Databases: KEGG PATHWAY
##Statistical test method: hypergeometric test / Fisher's exact test
##FDR correction method: Benjamini and Hochberg
#Term	Database	ID	Input number	Background number	P-Value	Corrected P-Value	Input	Hyperlink
ECM-receptor interaction	KEGG PATHWAY	oas04512	3	89	0.00090252	0.0370033	ENSOARG00000017123|ENSOARG00000009580|ENSOARG00000008389	http://www.genome.jp/kegg-bin/show_pathway?oas04512/oas:101117689%09red/oas:101115115%09red/oas:101107969%09red
Focal adhesion	KEGG PATHWAY	oas04510	3	210	0.00959108	0.146356	ENSOARG00000009580|ENSOARG00000006439|ENSOARG00000008389	http://www.genome.jp/kegg-bin/show_pathway?oas04510/oas:101117689%09red/oas:101116866%09red/oas:101107969%09red
Adipocytokine signaling pathway	KEGG PATHWAY	oas04920	2	74	0.0107089	0.146356	ENSOARG00000017123|ENSOARG00000010394	http://www.genome.jp/kegg-bin/show_pathway?oas04920/oas:101115115%09red/oas:443264%09red
AMPK signaling pathway	KEGG PATHWAY	oas04152	2	126	0.0285461	0.292597	ENSOARG00000017123|ENSOARG00000010394	http://www.genome.jp/kegg-bin/show_pathway?oas04152/oas:101115115%09red/oas:443264%09red
Pantothenate and CoA biosynthesis	KEGG PATHWAY	oas00770	1	18	0.0383441	0.314422	ENSOARG00000002732	http://www.genome.jp/kegg-bin/show_pathway?oas00770/oas:101103923%09red
Propanoate metabolism	KEGG PATHWAY	oas00640	1	28	0.0579424	0.31698	ENSOARG00000015186	http://www.genome.jp/kegg-bin/show_pathway?oas00640/oas:101103801%09red
African trypanosomiasis	KEGG PATHWAY	oas05143	1	35	0.0714277	0.31698	ENSOARG00000009580	http://www.genome.jp/kegg-bin/show_pathway?oas05143/oas:101107969%09red
Cytokine-cytokine receptor interaction	KEGG PATHWAY	oas04060	2	235	0.0853919	0.31698	ENSOARG00000011638|ENSOARG00000010394	http://www.genome.jp/kegg-bin/show_pathway?oas04060/oas:101117284%09red/oas:443264%09red
Basal transcription factors	KEGG PATHWAY	oas03022	1	44	0.0884881	0.31698	ENSOARG00000017126	http://www.genome.jp/kegg-bin/show_pathway?oas03022/oas:101123273%09red
Sphingolipid metabolism	KEGG PATHWAY	oas00600	1	47	0.0941063	0.31698	ENSOARG00000010864	http://www.genome.jp/kegg-bin/show_pathway?oas00600/oas:101110257%09red
Fat digestion and absorption	KEGG PATHWAY	oas04975	1	51	0.101544	0.31698	ENSOARG00000017123	http://www.genome.jp/kegg-bin/show_pathway?oas04975/oas:101115115%09red
Malaria	KEGG PATHWAY	oas05144	1	53	0.105241	0.31698	ENSOARG00000017123	http://www.genome.jp/kegg-bin/show_pathway?oas05144/oas:101115115%09red
ABC transporters	KEGG PATHWAY	oas02010	1	55	0.108923	0.31698	ENSOARG00000001914	http://www.genome.jp/kegg-bin/show_pathway?oas02010/oas:780508%09red
Arrhythmogenic right ventricular cardiomyopathy (ARVC)	KEGG PATHWAY	oas05412	1	70	0.136066	0.31698	ENSOARG00000008389	http://www.genome.jp/kegg-bin/show_pathway?oas05412/oas:101117689%09red
PPAR signaling pathway	KEGG PATHWAY	oas03320	1	70	0.136066	0.31698	ENSOARG00000017123	http://www.genome.jp/kegg-bin/show_pathway?oas03320/oas:101115115%09red
Hypertrophic cardiomyopathy (HCM)	KEGG PATHWAY	oas05410	1	77	0.148454	0.31698	ENSOARG00000008389	http://www.genome.jp/kegg-bin/show_pathway?oas05410/oas:101117689%09red
p53 signaling pathway	KEGG PATHWAY	oas04115	1	78	0.150209	0.31698	ENSOARG00000002461	http://www.genome.jp/kegg-bin/show_pathway?oas04115/oas:101105532%09red
Dilated cardiomyopathy	KEGG PATHWAY	oas05414	1	83	0.158933	0.31698	ENSOARG00000008389	http://www.genome.jp/kegg-bin/show_pathway?oas05414/oas:101117689%09red
Bile secretion	KEGG PATHWAY	oas04976	1	83	0.158933	0.31698	ENSOARG00000001914	http://www.genome.jp/kegg-bin/show_pathway?oas04976/oas:780508%09red
PI3K-Akt signaling pathway	KEGG PATHWAY	oas04151	2	356	0.167507	0.31698	ENSOARG00000009580|ENSOARG00000008389	http://www.genome.jp/kegg-bin/show_pathway?oas04151/oas:101117689%09red/oas:101107969%09red
GABAergic synapse	KEGG PATHWAY	oas04727	1	88	0.167569	0.31698	ENSOARG00000015723	http://www.genome.jp/kegg-bin/show_pathway?oas04727/oas:101102372%09red
Hematopoietic cell lineage	KEGG PATHWAY	oas04640	1	90	0.170999	0.31698	ENSOARG00000017123	http://www.genome.jp/kegg-bin/show_pathway?oas04640/oas:101115115%09red
Small cell lung cancer	KEGG PATHWAY	oas05222	1	94	0.177818	0.31698	ENSOARG00000009580	http://www.genome.jp/kegg-bin/show_pathway?oas05222/oas:101107969%09red
Amoebiasis	KEGG PATHWAY	oas05146	1	113	0.209463	0.343623	ENSOARG00000009580	http://www.genome.jp/kegg-bin/show_pathway?oas05146/oas:101107969%09red
Protein digestion and absorption	KEGG PATHWAY	oas04974	1	115	0.212724	0.343623	ENSOARG00000016790	http://www.genome.jp/kegg-bin/show_pathway?oas04974/oas:101120758%09red
Leukocyte transendothelial migration	KEGG PATHWAY	oas04670	1	123	0.225635	0.343623	ENSOARG00000006439	http://www.genome.jp/kegg-bin/show_pathway?oas04670/oas:101116866%09red
Axon guidance	KEGG PATHWAY	oas04360	1	127	0.232013	0.343623	ENSOARG00000015286	http://www.genome.jp/kegg-bin/show_pathway?oas04360/oas:101113580%09red
Toxoplasmosis	KEGG PATHWAY	oas05145	1	134	0.24305	0.343623	ENSOARG00000009580	http://www.genome.jp/kegg-bin/show_pathway?oas05145/oas:101107969%09red
Cell cycle	KEGG PATHWAY	oas04110	1	134	0.24305	0.343623	ENSOARG00000002461	http://www.genome.jp/kegg-bin/show_pathway?oas04110/oas:101105532%09red
Ubiquitin mediated proteolysis	KEGG PATHWAY	oas04120	1	149	0.26618	0.36378	ENSOARG00000005170	http://www.genome.jp/kegg-bin/show_pathway?oas04120/oas:101108081%09red
Cell adhesion molecules (CAMs)	KEGG PATHWAY	oas04514	1	156	0.276736	0.366006	ENSOARG00000008389	http://www.genome.jp/kegg-bin/show_pathway?oas04514/oas:101117689%09red
Jak-STAT signaling pathway	KEGG PATHWAY	oas04630	1	167	0.293023	0.36769	ENSOARG00000010394	http://www.genome.jp/kegg-bin/show_pathway?oas04630/oas:443264%09red
Phagosome	KEGG PATHWAY	oas04145	1	169	0.295946	0.36769	ENSOARG00000017123	http://www.genome.jp/kegg-bin/show_pathway?oas04145/oas:101115115%09red
Non-alcoholic fatty liver disease (NAFLD)	KEGG PATHWAY	oas04932	1	177	0.307518	0.37083	ENSOARG00000010394	http://www.genome.jp/kegg-bin/show_pathway?oas04932/oas:443264%09red
Alzheimer's disease	KEGG PATHWAY	oas05010	1	192	0.328714	0.385065	ENSOARG00000000321	http://www.genome.jp/kegg-bin/show_pathway?oas05010/oas:101104194%09red
Regulation of actin cytoskeleton	KEGG PATHWAY	oas04810	1	220	0.366593	0.414913	ENSOARG00000008389	http://www.genome.jp/kegg-bin/show_pathway?oas04810/oas:101117689%09red
Endocytosis	KEGG PATHWAY	oas04144	1	226	0.374433	0.414913	ENSOARG00000004073	http://www.genome.jp/kegg-bin/show_pathway?oas04144/oas:101102782%09red
HTLV-I infection	KEGG PATHWAY	oas05166	1	275	0.434997	0.469339	ENSOARG00000002461	http://www.genome.jp/kegg-bin/show_pathway?oas05166/oas:101105532%09red
Neuroactive ligand-receptor interaction	KEGG PATHWAY	oas04080	1	286	0.447782	0.470745	ENSOARG00000010394	http://www.genome.jp/kegg-bin/show_pathway?oas04080/oas:443264%09red
Metabolic pathways	KEGG PATHWAY	oas01100	3	1256	0.482339	0.494397	ENSOARG00000015186|ENSOARG00000010864|ENSOARG00000002732	http://www.genome.jp/kegg-bin/show_pathway?oas01100/oas:101110257%09red/oas:101103801%09red/oas:101103923%09red
Pathways in cancer	KEGG PATHWAY	oas05200	1	336	0.502408	0.502408	ENSOARG00000009580	http://www.genome.jp/kegg-bin/show_pathway?oas05200/oas:101107969%09red
--------------------
#Term	Database	ID	Input number	Background number	P-Value	Corrected P-Value	Input	Hyperlink
--------------------
#Term	Database	ID	Input number	Background number	P-Value	Corrected P-Value	Input	Hyperlink
--------------------

## Sheet: PLvsPP_GO_circRNA
GO_accession	Description	Term_type	Over_represented_pValue	Corrected_pValue	CAD_item	CAD_list	Bg_item	Bg_list	Gene_names
GO:0043227	membrane-bounded organelle	cellular_component	1.4715e-05	0.16704	158	271	7290	17822	ENSOARG00000001914,ENSOARG00000017403,ENSOARG00000009426,ENSOARG00000008308,ENSOARG00000008295,ENSOARG00000019852,ENSOARG00000015575,ENSOARG00000016864,ENSOARG00000006439,ENSOARG00000012992,ENSOARG00000004701,ENSOARG00000014239,ENSOARG00000000321,ENSOARG00000016803,ENSOARG00000006547,ENSOARG00000012362,ENSOARG00000013238,ENSOARG00000014222,ENSOARG00000000040,ENSOARG00000010584,ENSOARG00000007764,…
GO:0043231	intracellular membrane-bounded organelle	cellular_component	2.0223e-05	0.16704	157	271	7266	17822	ENSOARG00000018829,ENSOARG00000004654,ENSOARG00000010864,ENSOARG00000008888,ENSOARG00000011666,ENSOARG00000016625,ENSOARG00000015104,ENSOARG00000013972,ENSOARG00000011125,ENSOARG00000018617,ENSOARG00000005170,ENSOARG00000002409,ENSOARG00000001841,ENSOARG00000012072,ENSOARG00000009534,ENSOARG00000009633,ENSOARG00000003979,ENSOARG00000006852,ENSOARG00000004707,ENSOARG00000004372,ENSOARG00000014475,…
GO:0043226	organelle	cellular_component	2.969e-05	0.16704	174	271	8372	17822	ENSOARG00000006543,ENSOARG00000013167,ENSOARG00000011837,ENSOARG00000001531,ENSOARG00000003342,ENSOARG00000018880,ENSOARG00000005494,ENSOARG00000018220,ENSOARG00000008677,ENSOARG00000000197,ENSOARG00000005891,ENSOARG00000008995,ENSOARG00000010962,ENSOARG00000005749,ENSOARG00000002872,ENSOARG00000009781,ENSOARG00000009633,ENSOARG00000009534,ENSOARG00000012072,ENSOARG00000001841,ENSOARG00000020205,…
GO:0043229	intracellular organelle	cellular_component	4.069e-05	0.17169	173	271	8339	17822	ENSOARG00000012072,ENSOARG00000009534,ENSOARG00000009633,ENSOARG00000005170,ENSOARG00000018617,ENSOARG00000002409,ENSOARG00000001841,ENSOARG00000020205,ENSOARG00000004372,ENSOARG00000002847,ENSOARG00000015793,ENSOARG00000014475,ENSOARG00000003979,ENSOARG00000014836,ENSOARG00000006852,ENSOARG00000006316,ENSOARG00000004707,ENSOARG00000004654,ENSOARG00000018829,ENSOARG00000016943,ENSOARG00000010864,…
GO:0044424	intracellular part	cellular_component	0.00025731	0.86859	191	271	9565	17822	ENSOARG00000008988,ENSOARG00000009414,ENSOARG00000005112,ENSOARG00000020437,ENSOARG00000007167,ENSOARG00000015593,ENSOARG00000018354,ENSOARG00000020630,ENSOARG00000004269,ENSOARG00000009306,ENSOARG00000004233,ENSOARG00000003592,ENSOARG00000011658,ENSOARG00000007485,ENSOARG00000013362,ENSOARG00000010810,ENSOARG00000009085,ENSOARG00000014124,ENSOARG00000002751,ENSOARG00000013354,ENSOARG00000002732,…
GO:0071840	cellular component organization or biogenesis	biological_process	0.00039353	0.92331	103	271	3893	17822	ENSOARG00000018082,ENSOARG00000011884,ENSOARG00000019554,ENSOARG00000015604,ENSOARG00000005112,ENSOARG00000020377,ENSOARG00000019340,ENSOARG00000009414,ENSOARG00000020867,ENSOARG00000008988,ENSOARG00000006076,ENSOARG00000004233,ENSOARG00000001949,ENSOARG00000009306,ENSOARG00000004269,ENSOARG00000009764,ENSOARG00000020532,ENSOARG00000013063,ENSOARG00000005989,ENSOARG00000010810,ENSOARG00000007485,…
GO:0006996	organelle organization	biological_process	0.00042498	0.92331	65	271	2177	17822	ENSOARG00000014836,ENSOARG00000006316,ENSOARG00000004707,ENSOARG00000016852,ENSOARG00000005170,ENSOARG00000018617,ENSOARG00000001841,ENSOARG00000002409,ENSOARG00000012072,ENSOARG00000020813,ENSOARG00000008459,ENSOARG00000015104,ENSOARG00000014996,ENSOARG00000008888,ENSOARG00000004654,ENSOARG00000015181,ENSOARG00000003926,ENSOARG00000011894,ENSOARG00000007284,ENSOARG00000018880,ENSOARG00000005141,…
GO:0016043	cellular component organization	biological_process	0.00043764	0.92331	102	271	3817	17822	ENSOARG00000005141,ENSOARG00000009073,ENSOARG00000013887,ENSOARG00000011894,ENSOARG00000015684,ENSOARG00000007286,ENSOARG00000018880,ENSOARG00000007284,ENSOARG00000019420,ENSOARG00000015380,ENSOARG00000013876,ENSOARG00000008995,ENSOARG00000010719,ENSOARG00000008677,ENSOARG00000020740,ENSOARG00000001185,ENSOARG00000009781,ENSOARG00000016047,ENSOARG00000005749,ENSOARG00000015286,ENSOARG00000010962,…
GO:0072413	signal transduction involved in mitotic cell cycle checkpoint	biological_process	0.00067628	1	3	271	8	17822	ENSOARG00000011884,ENSOARG00000004233,ENSOARG00000011894
GO:0005634	nucleus	cellular_component	0.00099815	1	102	271	4642	17822	ENSOARG00000002872,ENSOARG00000001185,ENSOARG00000009781,ENSOARG00000001874,ENSOARG00000008677,ENSOARG00000020470,ENSOARG00000015380,ENSOARG00000005347,ENSOARG00000013876,ENSOARG00000005891,ENSOARG00000003342,ENSOARG00000001531,ENSOARG00000005494,ENSOARG00000013220,ENSOARG00000006763,ENSOARG00000008357,ENSOARG00000013887,ENSOARG00000011894,ENSOARG00000006543,ENSOARG00000014199,ENSOARG00000011837,…
GO:0048843	negative regulation of axon extension involved in axon guidance	biological_process	0.0011529	1	3	271	8	17822	ENSOARG00000015286,ENSOARG00000008308,ENSOARG00000010649
GO:0005681	spliceosomal complex	cellular_component	0.0013411	1	6	271	119	17822	ENSOARG00000006458,ENSOARG00000007609,ENSOARG00000005891,ENSOARG00000010923,ENSOARG00000012713,ENSOARG00000007764
GO:0005622	intracellular	cellular_component	0.001651	1	196	271	10180	17822	ENSOARG00000018220,ENSOARG00000009073,ENSOARG00000018880,ENSOARG00000003342,ENSOARG00000007284,ENSOARG00000001531,ENSOARG00000005494,ENSOARG00000011837,ENSOARG00000012535,ENSOARG00000006543,ENSOARG00000013167,ENSOARG00000016047,ENSOARG00000002872,ENSOARG00000004819,ENSOARG00000009781,ENSOARG00000012388,ENSOARG00000010962,ENSOARG00000005749,ENSOARG00000008995,ENSOARG00000005891,ENSOARG00000000197,…
GO:0034367	macromolecular complex remodeling	biological_process	0.0017177	1	3	271	19	17822	ENSOARG00000010719,ENSOARG00000018396,ENSOARG00000013972
GO:0034368	protein-lipid complex remodeling	biological_process	0.0017177	1	3	271	19	17822	ENSOARG00000018396,ENSOARG00000013972,ENSOARG00000010719
GO:0034369	plasma lipoprotein particle remodeling	biological_process	0.0017177	1	3	271	19	17822	ENSOARG00000010719,ENSOARG00000018396,ENSOARG00000013972
GO:0019432	triglyceride biosynthetic process	biological_process	0.0017616	1	3	271	21	17822	ENSOARG00000018396,ENSOARG00000010719,ENSOARG00000010969
GO:0046460	neutral lipid biosynthetic process	biological_process	0.0017616	1	3	271	21	17822	ENSOARG00000010969,ENSOARG00000010719,ENSOARG00000018396
GO:0046463	acylglycerol biosynthetic process	biological_process	0.0017616	1	3	271	21	17822	ENSOARG00000010719,ENSOARG00000018396,ENSOARG00000010969
GO:0003948	N4-(beta-N-acetylglucosaminyl)-L-asparaginase activity	molecular_function	0.0018075	1	1	271	1	17822	ENSOARG00000006863
GO:0003723	RNA binding	molecular_function	0.0019328	1	22	271	815	17822	ENSOARG00000007609,ENSOARG00000010923,ENSOARG00000005891,ENSOARG00000015380,ENSOARG00000020740,ENSOARG00000018082,ENSOARG00000020532,ENSOARG00000011125,ENSOARG00000013212,ENSOARG00000001316,ENSOARG00000002409,ENSOARG00000005628,ENSOARG00000006011,ENSOARG00000006543,ENSOARG00000009633,ENSOARG00000016671,ENSOARG00000003504,ENSOARG00000012714,ENSOARG00000007764,ENSOARG00000012713,ENSOARG00000016039,…
GO:0004677	DNA-dependent protein kinase activity	molecular_function	0.0021804	1	2	271	2	17822	ENSOARG00000011884,ENSOARG00000011894
GO:0051129	negative regulation of cellular component organization	biological_process	0.0025868	1	17	271	401	17822	ENSOARG00000015181,ENSOARG00000003926,ENSOARG00000004654,ENSOARG00000015380,ENSOARG00000011845,ENSOARG00000008459,ENSOARG00000001185,ENSOARG00000014996,ENSOARG00000015286,ENSOARG00000010649,ENSOARG00000005141,ENSOARG00000004707,ENSOARG00000011894,ENSOARG00000016852,ENSOARG00000008308,ENSOARG00000016116,ENSOARG00000016039
GO:1990074	polyuridylation-dependent mRNA catabolic process	biological_process	0.0027185	1	2	271	2	17822	ENSOARG00000005494,ENSOARG00000020740
GO:0048523	negative regulation of cellular process	biological_process	0.0031227	1	69	271	2739	17822	ENSOARG00000018617,ENSOARG00000009633,ENSOARG00000004707,ENSOARG00000016852,ENSOARG00000014475,ENSOARG00000015181,ENSOARG00000011638,ENSOARG00000003926,ENSOARG00000008888,ENSOARG00000004654,ENSOARG00000001187,ENSOARG00000010432,ENSOARG00000010394,ENSOARG00000008459,ENSOARG00000011666,ENSOARG00000014996,ENSOARG00000013972,ENSOARG00000005141,ENSOARG00000006543,ENSOARG00000013887,ENSOARG00000011894,…
GO:0032991	macromolecular complex	cellular_component	0.0034218	1	82	271	3856	17822	ENSOARG00000005347,ENSOARG00000010759,ENSOARG00000008995,ENSOARG00000013876,ENSOARG00000002378,ENSOARG00000005891,ENSOARG00000020740,ENSOARG00000001874,ENSOARG00000010719,ENSOARG00000020470,ENSOARG00000008677,ENSOARG00000016047,ENSOARG00000001185,ENSOARG00000012388,ENSOARG00000007609,ENSOARG00000003926,ENSOARG00000015181,ENSOARG00000011189,ENSOARG00000004654,ENSOARG00000016943,ENSOARG00000001187,…
GO:0005777	peroxisome	cellular_component	0.0034769	1	6	271	84	17822	ENSOARG00000019340,ENSOARG00000016864,ENSOARG00000012014,ENSOARG00000017403,ENSOARG00000011845,ENSOARG00000000321
GO:0042579	microbody	cellular_component	0.0034769	1	6	271	84	17822	ENSOARG00000019340,ENSOARG00000016864,ENSOARG00000012014,ENSOARG00000017403,ENSOARG00000011845,ENSOARG00000000321
GO:0008283	cell proliferation	biological_process	0.0034833	1	34	271	1150	17822	ENSOARG00000009306,ENSOARG00000004233,ENSOARG00000010969,ENSOARG00000020740,ENSOARG00000018082,ENSOARG00000011884,ENSOARG00000015604,ENSOARG00000019554,ENSOARG00000013971,ENSOARG00000020377,ENSOARG00000006076,ENSOARG00000015380,ENSOARG00000016116,ENSOARG00000014146,ENSOARG00000002751,ENSOARG00000011894,ENSOARG00000013887,ENSOARG00000005141,ENSOARG00000012535,ENSOARG00000010953,ENSOARG00000003592,…
GO:0038132	neuregulin binding	molecular_function	0.0034984	1	2	271	4	17822	ENSOARG00000001187,ENSOARG00000009764
GO:0031641	regulation of myelination	biological_process	0.0035146	1	3	271	15	17822	ENSOARG00000011638,ENSOARG00000020377,ENSOARG00000016116
GO:0000792	heterochromatin	cellular_component	0.0035615	1	5	271	56	17822	ENSOARG00000004233,ENSOARG00000004269,ENSOARG00000015604,ENSOARG00000018617,ENSOARG00000015380
GO:0090308	regulation of methylation-dependent chromatin silencing	biological_process	0.0044837	1	2	271	6	17822	ENSOARG00000015380,ENSOARG00000005141
GO:0010639	negative regulation of organelle organization	biological_process	0.0047906	1	11	271	210	17822	ENSOARG00000001185,ENSOARG00000011894,ENSOARG00000008459,ENSOARG00000004707,ENSOARG00000016039,ENSOARG00000014996,ENSOARG00000015380,ENSOARG00000003926,ENSOARG00000015181,ENSOARG00000011845,ENSOARG00000005141
GO:0045602	negative regulation of endothelial cell differentiation	biological_process	0.004881	1	2	271	4	17822	ENSOARG00000010953,ENSOARG00000013971
GO:0015030	Cajal body	cellular_component	0.0049051	1	3	271	31	17822	ENSOARG00000009633,ENSOARG00000014475,ENSOARG00000018082
GO:0010942	positive regulation of cell death	biological_process	0.0051032	1	11	271	266	17822	ENSOARG00000015404,ENSOARG00000011894,ENSOARG00000013063,ENSOARG00000014475,ENSOARG00000019340,ENSOARG00000001187,ENSOARG00000010432,ENSOARG00000004654,ENSOARG00000010923,ENSOARG00000011884,ENSOARG00000012072
GO:0006401	RNA catabolic process	biological_process	0.0052037	1	7	271	99	17822	ENSOARG00000017238,ENSOARG00000020740,ENSOARG00000007764,ENSOARG00000016671,ENSOARG00000016039,ENSOARG00000005494,ENSOARG00000011894
GO:0034451	centriolar satellite	cellular_component	0.0052766	1	4	271	25	17822	ENSOARG00000006163,ENSOARG00000020205,ENSOARG00000006316,ENSOARG00000008888
[truncated: 3,821 more rows]

## Sheet: PLvsPP_KEGG_circRNA
##Databases: KEGG PATHWAY
##Statistical test method: hypergeometric test / Fisher's exact test
##FDR correction method: Benjamini and Hochberg
[truncated: 21 more rows]

## Sheet: PLvsEL_GO_circRNA
GO_accession	Description	Term_type	Over_represented_pValue	Corrected_pValue	CAD_item	CAD_list	Bg_item	Bg_list	Gene_names
[truncated: 1,306 more rows]

[truncated: 7 more sheets: PLvsEL_KEGG_circRNA, ELvsPP_GO_miRNA, ELvsPP_KEGG_miRNA, PLvsPP_GO_miRNA, PLvsPP_KEGG_miRNA, PLvsEL_GO_miRNA, PLvsEL_KEGG_miRNA]
