# Supplementary material for: Non-coding transcriptomic profiles in the sheep mammary gland during different lactation periods
Source: Front Vet Sci. 2022 Nov 8;9:983562. doi: 10.3389/fvets.2022.983562 (PMC9679157; doi:10.3389/fvets.2022.983562)
Supplement: Supplementary Table S7 — Detailed results of RX. [file Table_7.XLSX]

## Sheet: Paramaters training
Random Forest for circRNA						XGBoost for circRNA				note: unit highlighted in yellow were the parameters used for final analysis
						col_bytree/eta	1	0.9	0.8	0.7	0.6	0.5
						0.01	0.046667	0.0450004	0.00777784	0.00055556	0.00055556	0.00055556
	the parameters used for final analysis					0.05	0.00944452	0.00222224	0.00222224	0.00444448	0	0
		ntree	mtry			0.1	0.00500004	0.00222224	0	0	0	0
		600000	0.1 p			0.2	0.00222224	0.00222224	0	0.00055556	0.00166668	0
Random Forest for miRNA						XGBoost for miRNA				note: unit highlighted in yellow were the parameters used for final analysis
						col_bytree/eta	1	0.9	0.8	0.7	0.6	0.5
						0.01	0	0	0	0	0	0
	the parameters used for final analysis					0.05	0	0	0	0	0	0
		ntree	mtry			0.1	0	0	0	0	0	0
		50000	1			0.2	0	0	0	0	0	0

## Sheet: RF_circRNA
	VIM
novel_circ_0009744	5.33413
novel_circ_0008444	5.15748
novel_circ_0012572	5.10624
novel_circ_0012218	4.95255
novel_circ_0004479	4.76719
novel_circ_0010088	3.82496
novel_circ_0004327	3.82182
novel_circ_0011075	3.7573
novel_circ_0006589	3.59949
novel_circ_0001520	3.49824
novel_circ_0007644	3.4458
novel_circ_0011686	3.43903
novel_circ_0008406	3.42622
novel_circ_0006478	3.39118
novel_circ_0007961	3.37983
novel_circ_0011715	3.37862
novel_circ_0003345	3.37644
novel_circ_0001357	3.3182
novel_circ_0007000	3.29065
novel_circ_0000578	3.26528
novel_circ_0008510	3.25271
novel_circ_0007932	3.2329
novel_circ_0004998	3.22734
novel_circ_0008476	3.21936
novel_circ_0009098	3.201
novel_circ_0000591	3.15218
novel_circ_0001832	3.1372
novel_circ_0008426	3.13092
novel_circ_0004013	3.12584
novel_circ_0006588	3.11376
novel_circ_0000201	3.0705
novel_circ_0005039	3.05165
novel_circ_0012590	3.04464
novel_circ_0006977	3.03715
novel_circ_0011253	2.94822
novel_circ_0003386	2.9446
novel_circ_0005366	2.92526
novel_circ_0007412	2.90762
novel_circ_0008435	2.90569
novel_circ_0009701	2.89554
novel_circ_0004135	2.88587
novel_circ_0008061	2.88587
novel_circ_0006659	2.88273
novel_circ_0008155	2.87983
novel_circ_0012062	2.87621
novel_circ_0009520	2.87379
novel_circ_0001489	2.85857
novel_circ_0005247	2.83706
novel_circ_0007512	2.79018
novel_circ_0011157	2.77954
novel_circ_0006119	2.77084
novel_circ_0005570	2.74958
novel_circ_0001464	2.74716
novel_circ_0002531	2.73
novel_circ_0008243	2.71889
novel_circ_0007651	2.70173
novel_circ_0000696	2.70028
novel_circ_0008552	2.69931
novel_circ_0001786	2.69617
novel_circ_0006993	2.6824
novel_circ_0009032	2.64929
novel_circ_0003430	2.59854
novel_circ_0008238	2.59081
novel_circ_0008417	2.56737
novel_circ_0004742	2.56277
novel_circ_0000691	2.54682
novel_circ_0007771	2.49656
novel_circ_0011344	2.48593
novel_circ_0011367	2.46442
novel_circ_0008198	2.43639
novel_circ_0009164	2.433
novel_circ_0001123	2.38757
novel_circ_0004878	2.3535
novel_circ_0011799	2.30903
novel_circ_0009245	2.30106
novel_circ_0011055	2.24789
novel_circ_0007689	2.21841
novel_circ_0007249	2.2085
novel_circ_0002146	2.20149
novel_circ_0007074	2.19714
novel_circ_0009787	2.19255
novel_circ_0012399	2.18071
novel_circ_0004824	2.17733
novel_circ_0007826	2.17708
novel_circ_0010972	2.15195
novel_circ_0004259	2.12706
novel_circ_0002982	2.12537
novel_circ_0007977	2.12537
novel_circ_0010792	2.12005
novel_circ_0006894	2.11739
novel_circ_0006767	2.11619
novel_circ_0006000	2.11619
novel_circ_0005476	2.10169
novel_circ_0006688	2.1
novel_circ_0002552	2.09299
novel_circ_0011704	2.08695
novel_circ_0005746	2.08042
novel_circ_0000266	2.07994
novel_circ_0011084	2.07341
novel_circ_0007208	2.07317
novel_circ_0004980	2.07027
novel_circ_0001020	2.06906
novel_circ_0011610	2.06495
novel_circ_0009153	2.06326
novel_circ_0001545	2.05746
novel_circ_0004949	2.05239
novel_circ_0009341	2.05166
novel_circ_0005152	2.04176
novel_circ_0000084	2.04176
novel_circ_0012106	2.04031
novel_circ_0002308	2.03571
novel_circ_0006007	2.03378
novel_circ_0004028	2.02774
novel_circ_0002963	2.02436
novel_circ_0012519	2.02146
novel_circ_0000190	2.02097
novel_circ_0009193	2.01541
novel_circ_0006678	1.99971
novel_circ_0000765	1.99632
novel_circ_0005864	1.99294
novel_circ_0010252	1.9927
novel_circ_0004381	1.99077
novel_circ_0007867	1.98424
novel_circ_0011721	1.98182
novel_circ_0008979	1.98086
novel_circ_0010117	1.97837
novel_circ_0006285	1.9782
novel_circ_0006857	1.97216
novel_circ_0001214	1.96877
novel_circ_0005784	1.96249
novel_circ_0006592	1.95717
novel_circ_0003300	1.95379
novel_circ_0001655	1.94533
novel_circ_0001656	1.94147
novel_circ_0011158	1.93301
novel_circ_0010844	1.9318
novel_circ_0005615	1.92721
novel_circ_0010054	1.92528
novel_circ_0004090	1.92262
novel_circ_0003021	1.91899
novel_circ_0005005	1.9144
novel_circ_0003507	1.91198
novel_circ_0000755	1.90691
novel_circ_0007846	1.90643
novel_circ_0000646	1.90594
novel_circ_0008265	1.90401
novel_circ_0007786	1.90304
novel_circ_0010382	1.90256
novel_circ_0003025	1.90232
novel_circ_0000429	1.89893
novel_circ_0000978	1.89628
novel_circ_0010706	1.89628
novel_circ_0009111	1.89362
novel_circ_0003491	1.89144
novel_circ_0010253	1.89023
novel_circ_0005186	1.88927
novel_circ_0009761	1.88782
novel_circ_0007640	1.8854
novel_circ_0002148	1.88516
novel_circ_0001008	1.88492
novel_circ_0012369	1.88105
novel_circ_0007723	1.8796
novel_circ_0010947	1.87743
novel_circ_0000540	1.87719
novel_circ_0012114	1.87574
novel_circ_0000709	1.87453
novel_circ_0005246	1.87308
novel_circ_0005268	1.87139
novel_circ_0007348	1.86849
novel_circ_0007978	1.868
novel_circ_0009422	1.85761
novel_circ_0003022	1.8564
novel_circ_0001616	1.85616
novel_circ_0002630	1.85423
novel_circ_0007727	1.85374
novel_circ_0002219	1.85278
novel_circ_0011820	1.85012
novel_circ_0009488	1.84915
novel_circ_0006673	1.84456
novel_circ_0001117	1.84311
novel_circ_0009392	1.83997
novel_circ_0001625	1.82764
novel_circ_0001143	1.82305
novel_circ_0003395	1.82209
novel_circ_0000832	1.8204
novel_circ_0000579	1.81822
novel_circ_0006177	1.81484
novel_circ_0010930	1.8129
novel_circ_0003449	1.81218
novel_circ_0002407	1.80855
novel_circ_0007157	1.80831
novel_circ_0012427	1.80493
novel_circ_0011649	1.80396
novel_circ_0012224	1.78125
novel_circ_0007859	1.78076
novel_circ_0005331	1.77738
novel_circ_0002177	1.77569
novel_circ_0008836	1.77424
novel_circ_0005144	1.77351
novel_circ_0002710	1.77134
novel_circ_0001906	1.7682
novel_circ_0007188	1.76385
novel_circ_0006978	1.75732
novel_circ_0006514	1.75297
novel_circ_0001470	1.75128
novel_circ_0012587	1.74959
novel_circ_0006001	1.7479
novel_circ_0004527	1.74741
novel_circ_0001694	1.74379
novel_circ_0005776	1.73944
novel_circ_0003075	1.73871
novel_circ_0005196	1.73606
novel_circ_0008298	1.73557
novel_circ_0011917	1.73436
novel_circ_0003207	1.72204
novel_circ_0001912	1.72131
novel_circ_0000549	1.71914
novel_circ_0011776	1.71455
novel_circ_0000869	1.7131
novel_circ_0009236	1.71213
novel_circ_0001654	1.71165
novel_circ_0002235	1.7015
novel_circ_0006360	1.70102
novel_circ_0001530	1.69715
novel_circ_0004573	1.69207
novel_circ_0008360	1.68821
novel_circ_0006670	1.68265
novel_circ_0010873	1.67467
novel_circ_0005642	1.65945
novel_circ_0008934	1.658
novel_circ_0006985	1.65341
novel_circ_0008901	1.65341
novel_circ_0002882	1.64833
novel_circ_0010864	1.64543
novel_circ_0009816	1.64471
novel_circ_0000976	1.64012
novel_circ_0002560	1.63335
novel_circ_0009969	1.6319
novel_circ_0009196	1.63069
novel_circ_0001174	1.63045
novel_circ_0011109	1.629
novel_circ_0005886	1.62755
novel_circ_0009461	1.62417
novel_circ_0003153	1.62223
novel_circ_0007102	1.62103
novel_circ_0010827	1.61933
novel_circ_0005751	1.61063
novel_circ_0003173	1.60894
novel_circ_0006513	1.59589
novel_circ_0010995	1.58961
novel_circ_0012125	1.58478
novel_circ_0007787	1.58357
novel_circ_0010789	1.5826
novel_circ_0004449	1.5768
novel_circ_0005375	1.57004
novel_circ_0003060	1.56762
novel_circ_0001701	1.56641
novel_circ_0006480	1.56351
novel_circ_0012360	1.56206
novel_circ_0006939	1.56158
novel_circ_0011371	1.55868
novel_circ_0008777	1.55626
novel_circ_0011046	1.55191
novel_circ_0011548	1.55094
novel_circ_0004815	1.54708
novel_circ_0009635	1.54297
novel_circ_0001418	1.542
novel_circ_0010295	1.53934
novel_circ_0006383	1.53838
novel_circ_0006226	1.53644
novel_circ_0012675	1.53113
novel_circ_0001506	1.51784
novel_circ_0004227	1.5159
novel_circ_0009464	1.51566
novel_circ_0011090	1.51083
novel_circ_0009537	1.49585
novel_circ_0002830	1.49295
novel_circ_0007394	1.49246
novel_circ_0012152	1.48231
novel_circ_0006728	1.47796
novel_circ_0006202	1.47434
novel_circ_0005333	1.45549
novel_circ_0011895	1.45356
novel_circ_0010457	1.44631
novel_circ_0009239	1.44099
novel_circ_0009093	1.41634
novel_circ_0010296	1.41344
novel_circ_0007560	1.40957
novel_circ_0010317	1.40885
novel_circ_0002828	1.40547
novel_circ_0004972	1.39652
novel_circ_0012130	1.39362
novel_circ_0007752	1.39145
novel_circ_0003881	1.38831
novel_circ_0001863	1.38444
novel_circ_0006630	1.38275
novel_circ_0001881	1.38202
novel_circ_0006474	1.38106
novel_circ_0002060	1.37864
novel_circ_0012319	1.37115
novel_circ_0005480	1.35423
novel_circ_0006264	1.35182
novel_circ_0009371	1.35013
novel_circ_0010649	1.34481
novel_circ_0003158	1.33466
novel_circ_0011693	1.33442
novel_circ_0008262	1.32958
novel_circ_0009217	1.3174
novel_circ_0003095	1.31436
novel_circ_0002709	1.30977
novel_circ_0006191	1.30493
novel_circ_0006587	1.29551
novel_circ_0005481	1.28681
novel_circ_0002450	1.28077
novel_circ_0009399	1.27642
novel_circ_0002996	1.27594
novel_circ_0012069	1.27569
novel_circ_0011540	1.26844
novel_circ_0006023	1.2682
novel_circ_0002070	1.26216
novel_circ_0009221	1.26119
novel_circ_0006299	1.26095
novel_circ_0008276	1.25443
novel_circ_0010854	1.25298
novel_circ_0009854	1.25249
novel_circ_0001693	1.25056
novel_circ_0007416	1.24669
novel_circ_0000645	1.24355
novel_circ_0003290	1.24162
novel_circ_0010813	1.23799
novel_circ_0000352	1.23365
novel_circ_0005724	1.23123
novel_circ_0007645	1.23002
novel_circ_0011918	1.2235
novel_circ_0002826	1.22132
novel_circ_0000890	1.2177
novel_circ_0008106	1.2148
novel_circ_0002332	1.21455
novel_circ_0002383	1.21238
novel_circ_0011345	1.21214
novel_circ_0004436	1.21165
novel_circ_0007409	1.20779
novel_circ_0008128	1.20054
novel_circ_0001513	1.19039
novel_circ_0009370	1.1841
novel_circ_0012326	1.18386
novel_circ_0001354	1.18
novel_circ_0004465	1.16646
novel_circ_0009871	1.15849
novel_circ_0011827	1.15221
novel_circ_0003828	1.14931
novel_circ_0003094	1.14544
novel_circ_0005466	1.14109
novel_circ_0006491	1.13191
novel_circ_0012149	1.12466
novel_circ_0005762	1.12345
novel_circ_0008761	1.11789
novel_circ_0007469	1.11282
novel_circ_0011834	1.10871
novel_circ_0001525	1.10242
novel_circ_0007462	1.09977
novel_circ_0009421	1.09469
novel_circ_0002462	1.09445
novel_circ_0009611	1.09203
novel_circ_0000519	1.08962
novel_circ_0001562	1.08502
novel_circ_0000147	1.07922
novel_circ_0011520	1.06762
novel_circ_0005817	1.06762
novel_circ_0004886	1.05965
novel_circ_0004636	1.04612
novel_circ_0007177	1.04563
novel_circ_0003446	1.04225
novel_circ_0001284	1.03403
novel_circ_0001318	1.02993
novel_circ_0007690	1.02799
novel_circ_0001877	1.02123
novel_circ_0005627	1.01881
novel_circ_0000045	0.999235
novel_circ_0011038	0.996335
novel_circ_0004825	0.995368
novel_circ_0008177	0.981352
novel_circ_0000885	0.979419
novel_circ_0000941	0.975794
novel_circ_0008902	0.972894
novel_circ_0009748	0.962744
novel_circ_0009891	0.962503
novel_circ_0010162	0.956945
novel_circ_0011782	0.937612
novel_circ_0004396	0.931812
novel_circ_0009320	0.928429
novel_circ_0010820	0.923112
novel_circ_0005472	0.906438
novel_circ_0006606	0.905229
novel_circ_0007912	0.899913
novel_circ_0004550	0.89943
novel_circ_0000917	0.898221
novel_circ_0000766	0.895321
novel_circ_0005933	0.893146
novel_circ_0009922	0.89073
novel_circ_0002852	0.886622
novel_circ_0010321	0.884205
novel_circ_0002868	0.880822
novel_circ_0008046	0.879855
novel_circ_0011102	0.861731
novel_circ_0001955	0.860764
novel_circ_0009021	0.859797
novel_circ_0007738	0.837806
novel_circ_0003853	0.831765
novel_circ_0005712	0.828623
novel_circ_0009912	0.82669
novel_circ_0011467	0.824998
novel_circ_0008693	0.821615
novel_circ_0001692	0.817265
novel_circ_0009608	0.808324
novel_circ_0002180	0.806149
novel_circ_0011672	0.806149
novel_circ_0010516	0.801074
novel_circ_0002437	0.798899
novel_circ_0008623	0.790441
novel_circ_0008864	0.789474
novel_circ_0011524	0.788266
novel_circ_0010460	0.7815
novel_circ_0009895	0.778358
novel_circ_0007231	0.776908
novel_circ_0004195	0.769175
novel_circ_0008209	0.767
novel_circ_0003332	0.757575
novel_circ_0007907	0.754917
novel_circ_0003072	0.749842
novel_circ_0001708	0.744526
novel_circ_0012257	0.744284
novel_circ_0006759	0.743317
novel_circ_0000189	0.741626
novel_circ_0010314	0.740901
novel_circ_0008251	0.740176
novel_circ_0011032	0.738001
novel_circ_0003373	0.733651
novel_circ_0001928	0.727851
novel_circ_0007187	0.716735
novel_circ_0010160	0.715526
novel_circ_0001766	0.71021
novel_circ_0006159	0.71021
novel_circ_0010159	0.708035
novel_circ_0006595	0.706102
novel_circ_0008739	0.699577
novel_circ_0001398	0.696435
novel_circ_0004627	0.696194
novel_circ_0008799	0.693294
novel_circ_0007468	0.684352
novel_circ_0012270	0.683386
novel_circ_0012556	0.679761
novel_circ_0010157	0.677827
novel_circ_0002749	0.676861
novel_circ_0004941	0.676619
novel_circ_0009018	0.676378
novel_circ_0001937	0.675411
novel_circ_0003182	0.674444
novel_circ_0009887	0.674444
novel_circ_0009695	0.673719
novel_circ_0001911	0.672753
novel_circ_0011678	0.669128
novel_circ_0008051	0.661153
novel_circ_0010397	0.659461
novel_circ_0012438	0.655111
novel_circ_0010285	0.631429
novel_circ_0008371	0.629979
novel_circ_0010188	0.629737
novel_circ_0004800	0.629254
novel_circ_0005976	0.628771
novel_circ_0000753	0.626837
novel_circ_0010497	0.624904
novel_circ_0000019	0.624662
novel_circ_0011289	0.623454
novel_circ_0006917	0.623212
novel_circ_0005418	0.620312
novel_circ_0012532	0.619829
novel_circ_0004249	0.619346
novel_circ_0008284	0.618379
novel_circ_0007880	0.609196
novel_circ_0007158	0.607746
novel_circ_0009593	0.607504
novel_circ_0007218	0.607021
novel_circ_0008438	0.605088
novel_circ_0000068	0.603638
novel_circ_0009108	0.602671
novel_circ_0000101	0.601946
novel_circ_0003821	0.60098
novel_circ_0009890	0.599288
novel_circ_0000162	0.599046
novel_circ_0001129	0.597355
novel_circ_0008833	0.594938
novel_circ_0000844	0.592763
novel_circ_0003081	0.59228
novel_circ_0005856	0.58793
novel_circ_0005064	0.584305
novel_circ_0006434	0.582855
novel_circ_0007510	0.58213
novel_circ_0001536	0.577297
novel_circ_0000821	0.577055
novel_circ_0002739	0.575122
novel_circ_0002274	0.574639
novel_circ_0004001	0.57343
novel_circ_0002772	0.57343
novel_circ_0009763	0.573189
novel_circ_0003528	0.572222
novel_circ_0005675	0.571256
novel_circ_0000710	0.569806
novel_circ_0008259	0.568356
novel_circ_0012499	0.564731
novel_circ_0009244	0.562072
novel_circ_0003012	0.556031
novel_circ_0001865	0.554098
novel_circ_0008674	0.552406
novel_circ_0001558	0.549989
novel_circ_0001059	0.549264
novel_circ_0004761	0.545156
novel_circ_0002228	0.539598
novel_circ_0005275	0.535007
novel_circ_0004555	0.532832
novel_circ_0002670	0.528723
novel_circ_0007559	0.525823
novel_circ_0006277	0.521957
novel_circ_0004658	0.519782
novel_circ_0005713	0.519782
novel_circ_0002491	0.519299
novel_circ_0007810	0.517607
novel_circ_0011114	0.51664
novel_circ_0005598	0.514949
novel_circ_0005824	0.51374
novel_circ_0004414	0.513257
novel_circ_0011897	0.511566
novel_circ_0011992	0.510357
novel_circ_0002743	0.510357
novel_circ_0002046	0.510116
novel_circ_0004020	0.507457
novel_circ_0006176	0.505282
novel_circ_0000902	0.503832
novel_circ_0003634	0.499966
novel_circ_0007127	0.497066
novel_circ_0005999	0.494891
novel_circ_0009835	0.489574
novel_circ_0003152	0.488366
novel_circ_0001651	0.487641
novel_circ_0009429	0.4874
novel_circ_0011113	0.48595
novel_circ_0012277	0.484258
novel_circ_0003355	0.481358
novel_circ_0011184	0.479183
novel_circ_0011713	0.477008
novel_circ_0002456	0.476767
novel_circ_0009738	0.4758
novel_circ_0002551	0.475075
novel_circ_0002613	0.472417
novel_circ_0002446	0.470967
novel_circ_0000151	0.469517
novel_circ_0000738	0.469275
novel_circ_0000474	0.468792
novel_circ_0000835	0.4671
novel_circ_0001267	0.46565
novel_circ_0008339	0.464442
novel_circ_0001388	0.463959
novel_circ_0003501	0.463717
novel_circ_0000948	0.463717
novel_circ_0002929	0.462992
novel_circ_0001392	0.459125
novel_circ_0001551	0.456467
novel_circ_0012063	0.455259
novel_circ_0000965	0.455017
novel_circ_0003774	0.453326
novel_circ_0007380	0.451876
novel_circ_0009177	0.451151
novel_circ_0001668	0.451151
novel_circ_0008143	0.449942
novel_circ_0007262	0.449459
novel_circ_0010427	0.448734
novel_circ_0011459	0.447042
novel_circ_0011982	0.446317
novel_circ_0012606	0.445834
novel_circ_0007139	0.445592
novel_circ_0012261	0.445592
novel_circ_0003249	0.443901
novel_circ_0011894	0.442934
novel_circ_0004047	0.442451
novel_circ_0004811	0.442209
novel_circ_0007930	0.438584
novel_circ_0008405	0.437859
novel_circ_0005702	0.437376
novel_circ_0006507	0.437134
novel_circ_0007845	0.436409
novel_circ_0006539	0.436168
novel_circ_0007943	0.435684
novel_circ_0002374	0.434718
novel_circ_0003016	0.434234
novel_circ_0007018	0.434234
novel_circ_0000075	0.433751
novel_circ_0006266	0.431576
novel_circ_0002348	0.431093
novel_circ_0012295	0.428435
novel_circ_0008704	0.427226
novel_circ_0009462	0.427226
novel_circ_0004529	0.423843
novel_circ_0004313	0.423601
novel_circ_0011709	0.422635
novel_circ_0006142	0.422151
novel_circ_0012167	0.420701
novel_circ_0002326	0.414418
novel_circ_0005674	0.412243
novel_circ_0002275	0.41031
novel_circ_0012547	0.409343
novel_circ_0007648	0.409343
novel_circ_0002983	0.408135
novel_circ_0006838	0.407893
novel_circ_0001816	0.40741
novel_circ_0007626	0.404994
novel_circ_0006706	0.404027
novel_circ_0011650	0.403785
novel_circ_0005810	0.40306
novel_circ_0004016	0.40161
novel_circ_0000460	0.400885
novel_circ_0012452	0.39871
novel_circ_0001835	0.396777
novel_circ_0011092	0.396294
novel_circ_0001248	0.395085
novel_circ_0012286	0.393394
novel_circ_0001146	0.392911
novel_circ_0012135	0.392186
novel_circ_0001601	0.391944
novel_circ_0004876	0.390736
novel_circ_0007682	0.389044
novel_circ_0012496	0.388802
novel_circ_0001455	0.388561
novel_circ_0010863	0.388319
novel_circ_0009785	0.386869
novel_circ_0009160	0.386144
novel_circ_0000444	0.383244
novel_circ_0010358	0.382036
novel_circ_0004293	0.378653
novel_circ_0003834	0.377203
novel_circ_0012228	0.376961
novel_circ_0003723	0.372853
novel_circ_0000131	0.368986
novel_circ_0007288	0.368745
novel_circ_0002272	0.368261
novel_circ_0011515	0.365845
novel_circ_0002947	0.36512
novel_circ_0011193	0.361736
novel_circ_0012244	0.361495
novel_circ_0007807	0.360286
novel_circ_0000108	0.360045
novel_circ_0001132	0.357387
novel_circ_0006103	0.356178
novel_circ_0001383	0.354003
novel_circ_0007019	0.352795
novel_circ_0006790	0.350862
novel_circ_0001330	0.35062
novel_circ_0000609	0.349895
novel_circ_0004705	0.34917
novel_circ_0011901	0.348687
novel_circ_0010642	0.346754
novel_circ_0001242	0.346029
novel_circ_0007411	0.346029
novel_circ_0001963	0.343854
novel_circ_0006030	0.343612
novel_circ_0001319	0.337812
novel_circ_0000377	0.337087
novel_circ_0009125	0.330562
novel_circ_0005901	0.329354
novel_circ_0011446	0.328387
novel_circ_0008668	0.328146
novel_circ_0011033	0.327662
novel_circ_0004779	0.326937
novel_circ_0000505	0.325971
novel_circ_0008505	0.322104
novel_circ_0009983	0.320896
novel_circ_0000268	0.320654
novel_circ_0010122	0.318479
novel_circ_0004935	0.317271
novel_circ_0000083	0.316788
novel_circ_0003397	0.316788
novel_circ_0008069	0.316546
novel_circ_0011039	0.316304
novel_circ_0003926	0.312679
novel_circ_0000856	0.311713
novel_circ_0008473	0.310746
novel_circ_0001638	0.30978
novel_circ_0003387	0.306638
novel_circ_0000729	0.305188
novel_circ_0006601	0.304946
novel_circ_0002944	0.302288
novel_circ_0002966	0.30108
novel_circ_0010412	0.300838
novel_circ_0008172	0.300838
novel_circ_0005640	0.300838
novel_circ_0011266	0.296247
novel_circ_0002614	0.295763
novel_circ_0012134	0.295522
novel_circ_0000098	0.292622
novel_circ_0008149	0.29238
novel_circ_0000624	0.291413
novel_circ_0007212	0.291413
novel_circ_0001457	0.290447
novel_circ_0005741	0.287064
novel_circ_0006961	0.286097
novel_circ_0003364	0.283922
novel_circ_0006983	0.28368
novel_circ_0010301	0.283197
novel_circ_0012685	0.28078
novel_circ_0002144	0.280539
novel_circ_0003895	0.279572
novel_circ_0004713	0.27933
novel_circ_0000701	0.279089
novel_circ_0006111	0.277639
novel_circ_0008986	0.276914
novel_circ_0003552	0.275464
novel_circ_0007401	0.274014
novel_circ_0003467	0.274014
novel_circ_0003113	0.273531
novel_circ_0011021	0.269906
novel_circ_0006794	0.267972
novel_circ_0004905	0.266868
novel_circ_0004667	0.264589
novel_circ_0000643	0.258548
novel_circ_0007695	0.258064
novel_circ_0009438	0.255648
novel_circ_0010865	0.254923
novel_circ_0008135	0.253956
novel_circ_0008490	0.252506
novel_circ_0005286	0.25154
novel_circ_0005787	0.250573
novel_circ_0002702	0.250331
novel_circ_0002280	0.249365
novel_circ_0007207	0.246223
novel_circ_0010255	0.243081
novel_circ_0003138	0.24139
novel_circ_0000407	0.241148
novel_circ_0008838	0.240665
novel_circ_0010462	0.236315
novel_circ_0010182	0.234382
novel_circ_0011628	0.233415
novel_circ_0001178	0.23269
novel_circ_0001043	0.22689
novel_circ_0007165	0.223265
novel_circ_0005474	0.222299
novel_circ_0004270	0.220365
novel_circ_0008620	0.220124
novel_circ_0005705	0.219399
novel_circ_0009598	0.218191
novel_circ_0002730	0.215049
novel_circ_0000919	0.215049
novel_circ_0006591	0.214807
novel_circ_0004582	0.214807
novel_circ_0001751	0.212632
novel_circ_0007432	0.210699
novel_circ_0002829	0.208524
novel_circ_0006463	0.207316
novel_circ_0003936	0.205624
novel_circ_0010087	0.204658
novel_circ_0008233	0.203933
novel_circ_0010120	0.201033
novel_circ_0003045	0.199824
novel_circ_0012536	0.199721
novel_circ_0009007	0.199341
novel_circ_0003735	0.198374
novel_circ_0009124	0.197166
novel_circ_0006146	0.195716
novel_circ_0002998	0.195716
novel_circ_0001040	0.194991
novel_circ_0001529	0.194025
novel_circ_0006902	0.189675
novel_circ_0001026	0.188225
novel_circ_0004466	0.186291
novel_circ_0000991	0.185808
novel_circ_0001403	0.180733
novel_circ_0011739	0.180492
novel_circ_0004994	0.180492
novel_circ_0007227	0.178455
novel_circ_0006101	0.178317
novel_circ_0003579	0.177833
novel_circ_0010413	0.177833
novel_circ_0010797	0.17735
novel_circ_0005881	0.175417
novel_circ_0005272	0.17155
novel_circ_0010969	0.170584
novel_circ_0007335	0.167925
novel_circ_0008402	0.165267
novel_circ_0010371	0.158017
novel_circ_0002263	0.153667
novel_circ_0002346	0.152942
novel_circ_0002762	0.152701
novel_circ_0000300	0.152701
novel_circ_0004094	0.151734
novel_circ_0004718	0.148592
novel_circ_0001002	0.144484
novel_circ_0005533	0.143759
novel_circ_0007903	0.143276
novel_circ_0011618	0.140134
novel_circ_0011728	0.140134
novel_circ_0000889	0.139651
novel_circ_0009107	0.136993
novel_circ_0009592	0.136509
novel_circ_0006400	0.129985
novel_circ_0004786	0.127326
novel_circ_0004496	0.12201
novel_circ_0012147	0.120802
novel_circ_0012148	0.120802
novel_circ_0007115	0.120318
novel_circ_0005601	0.120077
novel_circ_0001212	0.119352
novel_circ_0003788	0.117902
novel_circ_0000713	0.117177
novel_circ_0006722	0.11621
novel_circ_0000761	0.112827
novel_circ_0000743	0.111619
novel_circ_0003437	0.109202
novel_circ_0006459	0.106302
novel_circ_0004450	0.105577
novel_circ_0004291	0.104852
novel_circ_0006848	0.104369
novel_circ_0009380	0.103885
novel_circ_0004601	0.103644
novel_circ_0005168	0.10316
novel_circ_0001385	0.10316
novel_circ_0009068	0.102194
novel_circ_0001678	0.100019
novel_circ_0009130	0.100019
novel_circ_0001894	0.0973606
novel_circ_0007888	0.0971189
novel_circ_0007299	0.0937357
novel_circ_0006813	0.0918024
novel_circ_0012183	0.0884192
novel_circ_0007920	0.0879359
novel_circ_0004600	0.0874526
novel_circ_0011632	0.0864859
novel_circ_0006368	0.085036
novel_circ_0004082	0.0814111
novel_circ_0005802	0.0804444
novel_circ_0010858	0.0797194
novel_circ_0012056	0.0792361
novel_circ_0006793	0.0785111
novel_circ_0000620	0.0768195
novel_circ_0008882	0.0756112
novel_circ_0004015	0.0736779
novel_circ_0000649	0.072953
novel_circ_0011867	0.0710197
novel_circ_0005518	0.0683614
novel_circ_0003481	0.0673948
novel_circ_0000943	0.0640116
novel_circ_0005556	0.0620783
novel_circ_0000867	0.0606283
novel_circ_0007472	0.0582117
novel_circ_0005181	0.057832
novel_circ_0006836	0.0553118
novel_circ_0005950	0.0531369
novel_circ_0008781	0.049512
novel_circ_0003525	0.048787
novel_circ_0006325	0.0458871
novel_circ_0001128	0.0432288
novel_circ_0008817	0.0422622
novel_circ_0001138	0.0408122
novel_circ_0012190	0.0400872
novel_circ_0001244	0.0396039
novel_circ_0007643	0.0364623
novel_circ_0002282	0.035254
novel_circ_0006544	0.0325958
novel_circ_0009460	0.0304208
novel_circ_0001364	0.0282459
novel_circ_0009055	0.0267959
novel_circ_0011824	0.025346
novel_circ_0008764	0.0251043
novel_circ_0006245	0.0248627
novel_circ_0006556	0.0190628
novel_circ_0001287	0.0185795
novel_circ_0006479	0.0115714
novel_circ_0003952	0.0113297
novel_circ_0004804	0.0106047
novel_circ_0010220	0.00939643
novel_circ_0002220	0.00818813
novel_circ_0002360	0.00794647
novel_circ_0003177	0.00697983
novel_circ_0003440	0.00552988
novel_circ_0011578	0.00504656
novel_circ_0002052	0.00335494
novel_circ_0002528	0.00335494

## Sheet: RX_circRNA
	Feature	Gain	Cover	Frequency
1	novel_circ_0010460	0.107547	0.0702381	0.057971
2	novel_circ_0004804	0.106351	0.105455	0.101449
3	novel_circ_0006544	0.0925637	0.072451	0.0724638
4	novel_circ_0007472	0.0614273	0.020128	0.0144928
5	novel_circ_0009460	0.0611349	0.0320692	0.0289855
6	novel_circ_0002462	0.0477391	0.0561767	0.057971
7	novel_circ_0003177	0.0468581	0.0353126	0.0289855
8	novel_circ_0002360	0.0416783	0.0420611	0.0434783
9	novel_circ_0005333	0.0412297	0.0208756	0.0144928
10	novel_circ_0005705	0.0355074	0.0189866	0.0144928
11	novel_circ_0002528	0.0348515	0.0531329	0.057971
12	novel_circ_0000620	0.0347044	0.0171876	0.0144928
13	novel_circ_0011578	0.0239276	0.0163317	0.0144928
14	novel_circ_0001138	0.0232911	0.0297505	0.0289855
15	novel_circ_0000624	0.0204989	0.0186944	0.0144928
16	novel_circ_0002220	0.0191184	0.0169992	0.0144928
17	novel_circ_0008693	0.0179678	0.0154727	0.0144928
18	novel_circ_0011540	0.0165867	0.0158409	0.0144928
19	novel_circ_0003952	0.0164386	0.0152435	0.0144928
20	novel_circ_0000835	0.0147572	0.015172	0.0144928
21	novel_circ_0006793	0.0146196	0.0137343	0.0144928
22	novel_circ_0009068	0.0135109	0.016644	0.0144928
23	novel_circ_0010087	0.0116378	0.0141722	0.0144928
24	novel_circ_0011824	0.010689	0.0131049	0.0144928
25	novel_circ_0002929	0.0104589	0.012824	0.0144928
26	novel_circ_0002383	0.00983136	0.0121068	0.0144928
27	novel_circ_0005640	0.00964162	0.0118044	0.0144928
28	novel_circ_0008781	0.00869917	0.0231016	0.0289855
29	novel_circ_0005181	0.00757411	0.0121637	0.0144928
30	novel_circ_0008882	0.00682403	0.0121163	0.0144928
31	novel_circ_0002052	0.00640963	0.0124458	0.0144928
32	novel_circ_0012190	0.00457238	0.0149814	0.0144928
33	novel_circ_0006479	0.00420145	0.0145838	0.0144928
34	novel_circ_0008817	0.00320294	0.0120371	0.0144928
35	novel_circ_0003440	0.00300222	0.0124594	0.0144928
36	novel_circ_0008490	0.00275443	0.0343511	0.0434783
37	novel_circ_0007262	0.0025271	0.0116236	0.0144928
38	novel_circ_0010220	0.00148586	0.0124757	0.0144928
39	novel_circ_0003437	0.00143153	0.0113686	0.0144928
40	novel_circ_0006722	0.0010667	0.0114605	0.0144928
41	novel_circ_0007165	0.000868076	0.0114037	0.0144928
42	novel_circ_0009785	0.000812889	0.0114579	0.0144928

## Sheet: RF_miRNA
	x
novel-533	2.90505
oar-miR-218a	2.80231
oar-miR-133	2.62601
oar-miR-758-3p	2.59683
novel-52	2.57373
novel-488	2.37311
novel-559	2.212
oar-miR-30d	2.19376
oar-miR-134-5p	2.14513
oar-miR-431	2.09345
oar-miR-665-3p	1.96822
oar-miR-432	1.84541
oar-miR-409-3p	1.7907
oar-miR-154b-5p	1.7524
novel-264	1.7068
oar-miR-493-3p	1.66425
novel-370	1.62838
novel-156	1.61744
novel-189	1.59494
oar-miR-487a-3p	1.58765
oar-miR-10a	1.58339
oar-miR-369-5p	1.56211
oar-miR-370-3p	1.55239
oar-miR-377-5p	1.54935
oar-miR-30c	1.51591
oar-miR-411a-3p	1.50132
oar-miR-487b-3p	1.46728
novel-260	1.46545
oar-let-7g	1.39919
oar-miR-655-3p	1.37365
oar-miR-16b	1.37244
oar-miR-3958-3p	1.36697
oar-miR-382-5p	1.3238
novel-347	1.31833
novel-232	1.25267
oar-miR-370-5p	1.24842
oar-miR-150	1.24477
oar-miR-543-3p	1.22957
oar-miR-181a	1.21863
oar-miR-10b	1.19613
oar-miR-411b-3p	1.16695
oar-miR-1185-3p	1.10616
oar-miR-3957-5p	1.09035
oar-miR-433-3p	1.07941
oar-miR-221	1.07941
oar-miR-99a	1.04537
oar-miR-485-5p	1.02774
oar-let-7d	1.01983
novel-363	0.996731
oar-miR-376d	0.978493
oar-miR-3959-3p	0.973021
oar-miR-25	0.971197
oar-miR-191	0.96147
oar-miR-493-5p	0.937153
novel-400	0.912227
oar-let-7b	0.886694
oar-miR-541-3p	0.869063
oar-let-7f	0.862376
oar-miR-127	0.857513
novel-520	0.835019
novel-444	0.827723
oar-miR-485-3p	0.811917
novel-209	0.810701
oar-miR-494-3p	0.791247
novel-374	0.768753
novel-368	0.747475
novel-5	0.73714
oar-miR-379-5p	0.726805
oar-miR-3959-5p	0.724374
novel-167	0.720118
oar-miR-152	0.718902
novel-241	0.621632
novel-139	0.563878
oar-miR-411a-5p	0.553543
novel-175	0.546855
oar-miR-539-5p	0.526185
oar-miR-30a-3p	0.520714
oar-miR-125b	0.513419
oar-miR-495-3p	0.500652
oar-let-7i	0.487277
novel-546	0.425267
oar-miR-379-3p	0.420404
oar-miR-154a-5p	0.412501
novel-401	0.405813
novel-372	0.376024
oar-miR-299-5p	0.332253
novel-332	0.319486
oar-miR-199a-3p	0.31827
novel-519	0.316446
novel-475	0.310367
novel-386	0.303072
novel-333	0.301856
oar-miR-380-3p	0.30064
novel-292	0.2976
oar-miR-29b	0.293952
novel-351	0.287265
novel-349	0.274498
oar-let-7c	0.236806
oar-miR-362	0.227687
oar-miR-380-5p	0.227687
novel-549	0.225255
novel-231	0.219784
novel-334	0.195466
novel-233	0.185131
novel-562	0.174188
oar-miR-329b-3p	0.151087
oar-miR-148a	0.143183
novel-384	0.104883
oar-miR-29a	0.0659751
novel-316	0.0538163
oar-miR-487a-5p	0.0288908
novel-507	0.016124
novel-312	0.0143002
oar-miR-299-3p	0.00943669

## Sheet: RX_miRNA
	Feature	Gain	Cover	Frequency
1	oar.miR.362	0.160904	0.0711932	0.0555556
2	novel.370	0.129576	0.0900618	0.0833333
3	oar.miR.758.3p	0.0780451	0.0368861	0.0277778
4	oar.miR.433.3p	0.0659313	0.0351811	0.0277778
5	oar.let.7c	0.0642002	0.0375953	0.0277778
6	oar.miR.133	0.0517168	0.0413515	0.0416667
7	novel.507	0.0482122	0.0256245	0.0277778
8	novel.475	0.0427604	0.0290794	0.0277778
9	oar.miR.29b	0.042062	0.0349314	0.0277778
10	oar.miR.299.3p	0.0341967	0.0531663	0.0555556
11	oar.miR.3959.3p	0.0262725	0.0389486	0.0416667
12	novel.260	0.0257527	0.0302196	0.0277778
13	oar.miR.181a	0.0252288	0.0186051	0.0138889
14	novel.231	0.0236221	0.0369084	0.0416667
15	novel.316	0.0230709	0.0297278	0.0277778
16	oar.miR.30a.3p	0.0212372	0.0275731	0.0277778
17	novel.292	0.019224	0.0162192	0.0138889
18	novel.562	0.0188749	0.0136313	0.0138889
19	oar.miR.154a.5p	0.017435	0.016002	0.0138889
20	novel.519	0.0156012	0.0162574	0.0138889
21	novel.5	0.0113691	0.0120764	0.0138889
22	oar.miR.299.5p	0.0111853	0.0150796	0.0138889
23	novel.312	0.00981464	0.0348476	0.0416667
24	novel.386	0.00909091	0.0135408	0.0138889
25	novel.368	0.00589791	0.0120898	0.0138889
26	novel.401	0.00354785	0.04434	0.0555556
27	novel.384	0.00284631	0.033332	0.0416667
28	oar.miR.30d	0.00217305	0.0222298	0.0277778
29	novel.333	0.00189149	0.0127433	0.0138889
30	novel.363	0.00160362	0.0111665	0.0138889
31	oar.miR.3957.5p	0.00123604	0.0115988	0.0138889
32	novel.52	0.00112137	0.011529	0.0138889
33	novel.546	0.00107879	0.0111099	0.0138889
34	oar.miR.125b	0.000947053	0.0111745	0.0138889
35	oar.miR.29a	0.00070868	0.0109943	0.0138889
36	novel.520	0.000562193	0.0109851	0.0138889
37	oar.let.7i	0.000515397	0.0110053	0.0138889
38	oar.miR.539.5p	0.000485338	0.0109941	0.0138889
