# Supplementary material for: Non-coding transcriptomic profiles in the sheep mammary gland during different lactation periods
Source: Front Vet Sci. 2022 Nov 8;9:983562. doi: 10.3389/fvets.2022.983562 (PMC9679157; doi:10.3389/fvets.2022.983562)
Supplement: Supplementary Table S8 — Information of circRNA–miRNA–mRNA competing endogenous RNA (ceRNA) network. [file Table_8.XLSX]

## Sheet: Sheet1
	mRNA	miRNA	circRNA	pearson.c	p.c	pearson.m	p.m	Protain_name	Genename
1	ENSOART00000000740	novel_miR_539	novel_circ_0008944	-0.824022	0.00630813	-0.757895	0.017974	Uncharacterized protein	ENSOART00000000740
2	ENSOART00000001276	oar_miR_431	novel_circ_0005480	-0.816485	0.00724856	-0.910127	0.000655656	Heparan-sulfate 6-O-sulfotransferase (EC 2.8.2.-)	HS6ST3
3	ENSOART00000001276	oar_miR_431	novel_circ_0011524	-0.797904	0.00996382	-0.910127	0.000655656	Heparan-sulfate 6-O-sulfotransferase (EC 2.8.2.-)	HS6ST3
4	ENSOART00000001860	oar_miR_431	novel_circ_0005480	-0.816485	0.00724856	-0.903506	0.00083528	Cell death inducing DFFA like effector a	CIDEA
5	ENSOART00000001860	oar_miR_431	novel_circ_0011524	-0.797904	0.00996382	-0.903506	0.00083528	Cell death inducing DFFA like effector a	CIDEA
6	ENSOART00000003092	oar_miR_493_3p	novel_circ_0002868	-0.757878	0.0179783	-0.811262	0.00795326	LARGE xylosyl- and glucuronyltransferase 2	LARGE2
7	ENSOART00000003092	oar_miR_493_3p	novel_circ_0006589	-0.830664	0.00555143	-0.811262	0.00795326	LARGE xylosyl- and glucuronyltransferase 2	LARGE2
8	ENSOART00000003139	novel_miR_209	novel_circ_0001265	-0.761289	0.0171694	-0.819519	0.00685929	LDL receptor related protein 11	LRP11
9	ENSOART00000003679	oar_miR_154b_5p	novel_circ_0006589	-0.82028	0.00676392	-0.861923	0.00280652	Vasoactive intestinal peptide receptor 1	VIPR1
10	ENSOART00000003750	oar_miR_432	novel_circ_0002868	-0.86927	0.00233521	-0.873525	0.00208884	Receptor activity modifying protein 2	RAMP2
11	ENSOART00000003750	oar_miR_432	novel_circ_0004312	-0.801395	0.00940862	-0.873525	0.00208884	Receptor activity modifying protein 2	RAMP2
12	ENSOART00000003750	oar_miR_432	novel_circ_0006480	-0.793292	0.0107306	-0.873525	0.00208884	Receptor activity modifying protein 2	RAMP2
13	ENSOART00000003750	oar_miR_432	novel_circ_0006589	-0.834374	0.00515708	-0.873525	0.00208884	Receptor activity modifying protein 2	RAMP2
14	ENSOART00000003750	oar_miR_432	novel_circ_0006592	-0.783028	0.0125778	-0.873525	0.00208884	Receptor activity modifying protein 2	RAMP2
15	ENSOART00000003750	oar_miR_432	novel_circ_0009320	-0.805985	0.00871105	-0.873525	0.00208884	Receptor activity modifying protein 2	RAMP2
16	ENSOART00000004181	oar_miR_485_5p	novel_circ_0001162	-0.768955	0.0154408	-0.75295	0.0191908	Solute carrier family 5 member 9	SLC5A9
17	ENSOART00000004182	oar_miR_485_5p	novel_circ_0001162	-0.768955	0.0154408	-0.786631	0.0119068	Solute carrier family 5 member 9	SLC5A9
18	ENSOART00000005206	novel_miR_209	novel_circ_0001265	-0.761289	0.0171694	-0.753139	0.0191434	RBR-type E3 ubiquitin transferase (EC 2.3.2.31)	RBR-type E3 ubiquitin transferase
19	ENSOART00000006104	novel_miR_209	novel_circ_0001265	-0.761289	0.0171694	-0.770771	0.015049	Dipeptidyl peptidase 3 (EC 3.4.14.4) (Dipeptidyl aminopeptidase III) (Dipeptidyl peptidase III)	DPP3
20	ENSOART00000007184	oar_miR_380_5p	novel_circ_0002930	-0.813436	0.00765456	-0.776065	0.0139452	Insulin-induced gene protein	INSIG1
21	ENSOART00000007809	novel_miR_209	novel_circ_0001265	-0.761289	0.0171694	-0.837248	0.00486499	Serine hydroxymethyltransferase (EC 2.1.2.1)	SHMT2
22	ENSOART00000008368	oar_miR_493_3p	novel_circ_0002868	-0.757878	0.0179783	-0.768833	0.0154673	Sodium-dependent phosphate transport protein 2B (Na(+)-dependent phosphate cotransporter 2B) (Sodium/phosphate cotransporter 2B) (Solute carrier family 34 member 2)	SLC34A2
23	ENSOART00000008368	oar_miR_493_3p	novel_circ_0006589	-0.830664	0.00555143	-0.768833	0.0154673	Sodium-dependent phosphate transport protein 2B (Na(+)-dependent phosphate cotransporter 2B) (Sodium/phosphate cotransporter 2B) (Solute carrier family 34 member 2)	SLC34A2
24	ENSOART00000010506	novel_miR_334	novel_circ_0010220	-0.75352	0.019048	-0.80198	0.00931773	Trafficking protein particle complex 6A	TRAPPC6A
25	ENSOART00000010506	novel_miR_334	novel_circ_0012593	-0.925701	0.000342121	-0.80198	0.00931773	Trafficking protein particle complex 6A	TRAPPC6A
26	ENSOART00000010506	novel_miR_334	novel_circ_0006050	-0.806095	0.00869468	-0.80198	0.00931773	Trafficking protein particle complex 6A	TRAPPC6A
27	ENSOART00000011248	oar_miR_485_5p	novel_circ_0001162	-0.768955	0.0154408	-0.778186	0.0135186	Transmembrane serine protease 2	TMPRSS2
28	ENSOART00000012497	oar_miR_154b_5p	novel_circ_0006589	-0.82028	0.00676392	-0.774422	0.0142817	Solute carrier family 35 member A2	SLC35A2
29	ENSOART00000012847	oar_miR_143	novel_circ_0002794	-0.829209	0.00571157	-0.802168	0.00928862	Protease associated domain containing 1	PRADC1
30	ENSOART00000012847	oar_miR_143	novel_circ_0001461	-0.873919	0.00206698	-0.802168	0.00928862	Protease associated domain containing 1	PRADC1
31	ENSOART00000012847	oar_miR_143	novel_circ_0008915	-0.81086	0.00800926	-0.802168	0.00928862	Protease associated domain containing 1	PRADC1
32	ENSOART00000012847	oar_miR_143	novel_circ_0003075	-0.778828	0.0133912	-0.802168	0.00928862	Protease associated domain containing 1	PRADC1
33	ENSOART00000012847	oar_miR_143	novel_circ_0003841	-0.916049	0.000519563	-0.802168	0.00928862	Protease associated domain containing 1	PRADC1
34	ENSOART00000012847	oar_miR_143	novel_circ_0007263	-0.948058	9.99e-05	-0.802168	0.00928862	Protease associated domain containing 1	PRADC1
35	ENSOART00000012847	oar_miR_432	novel_circ_0002868	-0.86927	0.00233521	-0.877268	0.00188755	Protease associated domain containing 1	PRADC1
36	ENSOART00000012847	oar_miR_432	novel_circ_0004312	-0.801395	0.00940862	-0.877268	0.00188755	Protease associated domain containing 1	PRADC1
37	ENSOART00000012847	oar_miR_432	novel_circ_0006480	-0.793292	0.0107306	-0.877268	0.00188755	Protease associated domain containing 1	PRADC1
38	ENSOART00000012847	oar_miR_432	novel_circ_0006589	-0.834374	0.00515708	-0.877268	0.00188755	Protease associated domain containing 1	PRADC1
39	ENSOART00000012847	oar_miR_432	novel_circ_0006592	-0.783028	0.0125778	-0.877268	0.00188755	Protease associated domain containing 1	PRADC1
40	ENSOART00000012847	oar_miR_432	novel_circ_0009320	-0.805985	0.00871105	-0.877268	0.00188755	Protease associated domain containing 1	PRADC1
41	ENSOART00000013888	oar_miR_493_3p	novel_circ_0002868	-0.757878	0.0179783	-0.752479	0.0193095	DEAQ-box RNA dependent ATPase 1	DQX1
42	ENSOART00000013888	oar_miR_493_3p	novel_circ_0006589	-0.830664	0.00555143	-0.752479	0.0193095	DEAQ-box RNA dependent ATPase 1	DQX1
43	ENSOART00000014043	oar_miR_431	novel_circ_0005480	-0.816485	0.00724856	-0.754687	0.0187575	TRAF3 interacting protein 3	TRAF3IP3
44	ENSOART00000014043	oar_miR_431	novel_circ_0011524	-0.797904	0.00996382	-0.754687	0.0187575	TRAF3 interacting protein 3	TRAF3IP3
45	ENSOART00000014135	oar_miR_432	novel_circ_0002868	-0.86927	0.00233521	-0.916998	0.000499766	Angiogenin-2-like	LOC101114959
46	ENSOART00000014135	oar_miR_432	novel_circ_0004312	-0.801395	0.00940862	-0.916998	0.000499766	Angiogenin-2-like	LOC101114959
47	ENSOART00000014135	oar_miR_432	novel_circ_0006480	-0.793292	0.0107306	-0.916998	0.000499766	Angiogenin-2-like	LOC101114959
48	ENSOART00000014135	oar_miR_432	novel_circ_0006589	-0.834374	0.00515708	-0.916998	0.000499766	Angiogenin-2-like	LOC101114959
49	ENSOART00000014135	oar_miR_432	novel_circ_0006592	-0.783028	0.0125778	-0.916998	0.000499766	Angiogenin-2-like	LOC101114959
50	ENSOART00000014135	oar_miR_432	novel_circ_0009320	-0.805985	0.00871105	-0.916998	0.000499766	Angiogenin-2-like	LOC101114959
51	ENSOART00000015491	oar_miR_125b	novel_circ_0006478	-0.826265	0.00604519	-0.792719	0.0108286	Amino_oxidase domain-containing protein	Amx
52	ENSOART00000015499	oar_miR_154b_5p	novel_circ_0006589	-0.82028	0.00676392	-0.83963	0.00463172	Solute carrier family 5 member 5	SLC5A5
53	ENSOART00000015521	oar_miR_154b_5p	novel_circ_0006589	-0.82028	0.00676392	-0.776658	0.0138251	Teneurin N-terminal domain-containing protein	Teneurin N-terminal domain-containing protein
54	ENSOART00000015638	oar_miR_154b_5p	novel_circ_0006589	-0.82028	0.00676392	-0.811431	0.00792976	Serine/threonine-protein kinase (EC 2.7.11.1)	PIM1
55	ENSOART00000015638	oar_miR_431	novel_circ_0005480	-0.816485	0.00724856	-0.870373	0.0022695	Serine/threonine-protein kinase (EC 2.7.11.1)	PIM1
56	ENSOART00000015638	oar_miR_431	novel_circ_0011524	-0.797904	0.00996382	-0.870373	0.0022695	Serine/threonine-protein kinase (EC 2.7.11.1)	PIM1
57	ENSOART00000015638	oar_miR_485_3p	novel_circ_0001694	-0.833954	0.00520068	-0.750794	0.0197381	Serine/threonine-protein kinase (EC 2.7.11.1)	PIM1
58	ENSOART00000015638	oar_miR_485_3p	novel_circ_0008836	-0.764393	0.0164547	-0.750794	0.0197381	Serine/threonine-protein kinase (EC 2.7.11.1)	PIM1
59	ENSOART00000016007	novel_miR_334	novel_circ_0010220	-0.75352	0.019048	-0.840507	0.00454776	Major facilitator superfamily domain containing 10	MFSD10
60	ENSOART00000016007	novel_miR_334	novel_circ_0012593	-0.925701	0.000342121	-0.840507	0.00454776	Major facilitator superfamily domain containing 10	MFSD10
61	ENSOART00000016007	novel_miR_334	novel_circ_0006050	-0.806095	0.00869468	-0.840507	0.00454776	Major facilitator superfamily domain containing 10	MFSD10
62	ENSOART00000016201	novel_miR_209	novel_circ_0001265	-0.761289	0.0171694	-0.769449	0.0153336	Angiopoietin-related protein 6	LOC101111541
63	ENSOART00000017516	oar_miR_377_5p	novel_circ_0000266	-0.817312	0.00714091	-0.820685	0.00671355	Glycosylation-dependent cell adhesion molecule 1	GLYCAM1
64	ENSOART00000019410	oar_miR_154b_5p	novel_circ_0006589	-0.82028	0.00676392	-0.763549	0.0166469	Ovo like transcriptional repressor 1	OVOL1
65	ENSOART00000020577	oar_miR_431	novel_circ_0005480	-0.816485	0.00724856	-0.751954	0.0194424	Frizzled class receptor 5	FZD5
66	ENSOART00000020577	oar_miR_431	novel_circ_0011524	-0.797904	0.00996382	-0.751954	0.0194424	Frizzled class receptor 5	FZD5
67	ENSOART00000020739	novel_miR_546	novel_circ_0002332	-0.8377	0.00482011	-0.751235	0.0196253	Transmembrane protein 214	TMEM214
68	ENSOART00000020862	novel_miR_209	novel_circ_0001265	-0.761289	0.0171694	-0.784265	0.0123445	SH3 domain binding protein 4	SH3BP4
69	ENSOART00000021035	novel_miR_546	novel_circ_0002332	-0.8377	0.00482011	-0.761336	0.0171584	Keratinocyte associated protein 3	KRTCAP3
70	ENSOART00000021096	oar_miR_485_5p	novel_circ_0001162	-0.768955	0.0154408	-0.822176	0.0065303	Transmembrane protein 106C	TMEM106C
71	ENSOART00000022195	oar_miR_134_5p	novel_circ_0009461	-0.84919	0.00377211	-0.752263	0.0193642	3-hydroxybutyrate dehydrogenase 1	BDH1
72	ENSOART00000022381	oar_miR_493_3p	novel_circ_0002868	-0.757878	0.0179783	-0.816324	0.0072696	Elongation of very long chain fatty acids protein 1 (EC 2.3.1.199) (3-keto acyl-CoA synthase ELOVL1) (ELOVL fatty acid elongase 1) (ELOVL FA elongase 1) (Very long chain 3-ketoacyl-CoA synthase 1) (Very long chain 3-oxoacyl-CoA synthase 1)	ELOVL1
73	ENSOART00000022381	oar_miR_493_3p	novel_circ_0006589	-0.830664	0.00555143	-0.816324	0.0072696	Elongation of very long chain fatty acids protein 1 (EC 2.3.1.199) (3-keto acyl-CoA synthase ELOVL1) (ELOVL fatty acid elongase 1) (ELOVL FA elongase 1) (Very long chain 3-ketoacyl-CoA synthase 1) (Very long chain 3-oxoacyl-CoA synthase 1)	ELOVL1
